# Supplementary material for: Organoid models of fibrolamellar carcinoma mutations reveal hepatocyte transdifferentiation through cooperative BAP1 and PRKAR2A loss
Source: Nat Commun. 2023 May 3;14:2377. doi: 10.1038/s41467-023-37951-6 (PMC10156813; doi:10.1038/s41467-023-37951-6)
Supplement: Supplementary file 3 — Supplementary Data 1 [file 41467_2023_37951_MOESM3_ESM.xlsx]

## Sheet: log2FC fusion-org vs wt-org
gene	log2FoldChange	padj	p values derived from Wald test; DESeq2
DLK1	-3.11207	4.68246e-119
PKIB	-2.80617	2.01521e-113
ALB	-2.37035	2.2085e-97
ITIH3	-3.80624	4.75901e-74
SERPINC1	-2.87922	3.91018e-69
ACSL1	-1.81115	7.32936e-67
ACSM3	-2.38021	1.19348e-63
VCAM1	-4.48208	1.90519e-62
ARG1	-2.36041	2.28786e-61
ANG	-2.13908	1.31488e-59
CCDC170	4.73116	1.86944e-59
HPX	-2.22175	4.67099e-54
CYP4A11	-7.29549	2.55028e-50
RBP4	-1.82401	3.98952e-50
ALDOB	-4.58417	5.78612e-47
PIK3C2G	-2.46257	7.57949e-46
ASPSCR1	2.11418	1.22997e-45
TEAD2	4.06435	1.32957e-44
HRG	-4.94646	4.08067e-42
ZC3H13	1.70096	8.34545e-41
PRRG4	-1.79535	9.27737e-38
APCDD1	3.49692	1.49138e-36
HAL	-4.37643	3.3116e-36
PALMD	-2.58285	5.3324e-36
KCNJ10	6.96526	4.92404e-35
HS3ST4	5.02365	1.26262e-34
ORM1	-1.81612	1.80366e-34
CLRN3	-2.51538	7.19625e-34
CABIN1	1.45065	1.4252e-33
LCAT	-1.52159	2.98068e-33
APOH	-1.87477	1.1476e-32
PBLD	-1.44848	2.34317e-32
CASP16P	-3.76603	8.52306e-32
GLRX	-1.4417	1.76995e-31
AGXT2	-1.907	2.47337e-31
ZNF503	2.66432	7.2299e-31
TNNT2	-5.26073	2.14395e-30
IGSF1	-1.72297	1.02483e-29
AQP3	-3.54988	1.24407e-29
SERPINA1	-1.10801	1.55104e-29
ST6GAL1	-1.59047	2.33971e-29
PLGLB2	-2.71367	2.53994e-29
TM4SF5	-1.85679	4.0772e-29
AMACR	2.98425	5.36905e-29
PLGLB1	-2.61527	5.36905e-29
JARID2	1.3675	7.32579e-29
CES2	-1.72647	7.60433e-29
ATP10A	4.15567	1.04276e-28
SLC6A12	3.26396	2.01272e-28
ACADSB	-2.0151	2.65935e-28
TDP2	-1.84705	2.65935e-28
DTD1	2.66791	3.31639e-28
PLGLA	-2.2689	4.77341e-28
AP1M2	-1.24817	5.97893e-28
VCAN	3.89444	7.0026e-28
ANGPTL3	-2.61272	7.21809e-28
NEGR1	-4.23833	3.08483e-27
ATP2B2	-3.0779	4.07349e-27
TCEAL8	-1.25122	9.84523e-27
JAML	-3.73405	1.94083e-26
CLTRN	-2.93205	3.22364e-26
FLRT3	-1.82449	3.26732e-26
PTK7	1.81451	9.81925e-26
CA2	-2.98665	1.00538e-25
RGS10	-2.00434	1.00538e-25
SLC7A6	1.89814	1.99563e-25
SQSTM1	-1.66463	2.54186e-25
MGST1	-1.30721	3.80664e-25
PDLIM2	-2.19796	5.14927e-25
TSPAN11	5.54521	7.05287e-25
C2	-1.57619	7.34382e-25
MCTP1	2.98597	7.34382e-25
TNFSF10	-1.60317	8.01754e-25
DPYD	-2.92314	8.85671e-25
FOXQ1	2.48973	1.17959e-24
HMGCL	-1.02964	1.32888e-24
MT-RNR1	-1.63031	1.33848e-24
ACSS2	-1.74564	1.64655e-24
ORM2	-1.82816	1.88896e-24
AFP	-2.12622	1.98547e-24
WSB2	-0.97413	1.98547e-24
ZFP36	-1.99981	2.48094e-24
ADAMTSL2	3.40871	2.50588e-24
RHOBTB1	3.25471	2.91206e-24
KNG1	-4.19374	3.00619e-24
DKK3	2.65678	4.06514e-24
CYP4A22	-6.56546	7.02768e-24
MGLL	-5.63986	9.48156e-24
HNMT	-0.955363	2.29202e-23
OPTN	-1.62253	2.29202e-23
HMGCS2	-3.4542	3.22612e-23
HSPA12A	2.0887	3.81272e-23
NOTUM	2.8324	4.89315e-23
CD9	-3.59465	5.22225e-23
CPS1	-2.83252	6.02476e-23
BIK	3.92785	6.39258e-23
UCP2	1.41161	7.93652e-23
MT1G	-4.59746	1.09102e-22
SFXN2	1.00985	2.6397e-22
GALK1	-1.50781	6.10406e-22
EGR1	2.00517	8.43747e-22
CTSC	2.37572	8.52772e-22
ITPR2	0.665954	8.52772e-22
COL9A3	3.51077	1.49188e-21
CNTLN	-0.845304	2.01473e-21
MTMR11	-4.20491	2.07466e-21
UGT2B7	-1.9655	2.07466e-21
LINC02532	-3.25356	2.08935e-21
LINC00470	-2.65642	3.75323e-21
PERP	-1.00949	3.89596e-21
SUCLG2	-1.21987	4.10855e-21
UGT3A1	-1.0151	4.22725e-21
CD302	-1.05527	4.60588e-21
ABCC3	-3.77638	4.61203e-21
P3H1	0.835349	4.62804e-21
LRRC45	1.48593	4.73568e-21
TNFRSF10D	-1.37901	4.94643e-21
VSIG1	-7.12023	6.01719e-21
TGM2	-2.2166	6.27483e-21
ABLIM3	-3.2572	7.0757e-21
SLC22A31	-2.55981	7.27604e-21
PPP1R3C	-1.95908	9.21793e-21
AGR2	-2.08169	1.1556e-20
LAMA5	2.54834	1.18559e-20
RBP1	2.71006	1.43249e-20
ABCA6	-3.19164	2.27368e-20
PRODH2	-1.14699	2.54458e-20
SHBG	-2.15431	3.13612e-20
LAMC1	1.37522	4.84484e-20
TBL1X	-1.67911	5.00015e-20
ZAP70	6.29871	5.81392e-20
RNF43	1.71028	6.33945e-20
LTBP3	1.81046	6.84686e-20
HABP4	0.966964	7.53384e-20
GBP2	-3.15869	9.28439e-20
ATP10D	2.81197	1.05824e-19
SLC3A1	-4.5326	1.36214e-19
NR1H4	-2.12169	1.39332e-19
KMO	-3.64232	1.47137e-19
CRABP2	6.03935	1.7167e-19
HJV	-4.03621	1.90814e-19
SLC5A11	-1.94691	2.49131e-19
GPNMB	-2.41483	2.63711e-19
PPARG	-1.88866	2.84578e-19
NPTX1	6.81548	3.1709e-19
YAP1	0.914064	3.97652e-19
EXTL3	1.3927	4.0014e-19
CHMP2B	-0.97624	4.88197e-19
CRYZ	-0.845059	7.54987e-19
TM4SF4	-1.81131	7.70587e-19
APOM	-1.9784	1.076e-18
LPAL2	-1.39141	1.61663e-18
SELENOP	-1.5143	1.82457e-18
ODF2	0.932474	1.85794e-18
CRYL1	-1.15465	3.73924e-18
OTC	-2.62759	5.71155e-18
SGMS1	-1.04167	5.76826e-18
SDCBP2	-4.01674	7.43847e-18
BCHE	-1.45382	7.83992e-18
SEMA3C	7.00765	8.50469e-18
PLG	-1.4911	8.84576e-18
NKD1	1.7323	9.30785e-18
FAM9A	-4.81176	9.34251e-18
AQP9	4.40564	1.37023e-17
HKDC1	-1.42473	1.40508e-17
ASPA	-1.93051	1.58432e-17
C20orf204	4.16751	1.64063e-17
VTN	-1.53981	2.2227e-17
KCND3	3.5159	2.59621e-17
ZNF703	2.9269	2.72464e-17
BTG1	-1.22707	2.89383e-17
KIF26B	2.42745	3.65285e-17
GPAT3	-2.87266	3.87658e-17
SYTL5	-3.84131	4.08274e-17
KIAA1109	-0.702748	5.54082e-17
C4BPB	-2.04166	6.28947e-17
AGTR1	-1.69544	6.32887e-17
SLCO1B1	-6.82316	7.76448e-17
MT1F	-3.83278	8.08123e-17
CFHR2	-3.51932	9.88277e-17
EPHX2	-0.943659	1.01623e-16
NIPAL1	-1.19266	1.3376e-16
PHC1P1	2.60997	1.3597e-16
NPM2	-2.31598	1.45143e-16
KALRN	-1.27189	1.68323e-16
GK4P	-1.48491	1.70657e-16
ERVMER34-1	2.48409	1.78556e-16
INHBE	-2.83699	1.79807e-16
HIP1	1.98285	2.77626e-16
LAD1	-1.70779	2.80426e-16
MAL2	-1.48252	3.31384e-16
DYNLT3	-0.978212	3.56659e-16
UGGT1	1.18738	3.56659e-16
IL4R	-0.964306	3.97178e-16
CCND2	3.87699	4.43761e-16
PALM3	-1.67999	4.8579e-16
XPNPEP2	-2.16505	5.45086e-16
SAT2	-1.35277	5.67483e-16
OLFM2	-4.80329	5.74844e-16
VASH1	2.8967	7.58659e-16
PSMB8	-2.23014	8.09142e-16
SMARCA1	-1.11986	9.23066e-16
F2RL1	-2.30248	9.30709e-16
BMP2	-2.13818	1.06492e-15
MASP1	-1.24314	1.25751e-15
C1orf116	-2.35109	1.47799e-15
TINAG	-2.59905	1.53011e-15
NEURL3	-2.42491	1.5326e-15
G6PC1	-2.39806	1.61663e-15
CHD7	0.858792	1.7117e-15
AGPAT2	-2.98998	1.72644e-15
NPW	2.44142	1.7772e-15
LYPD1	2.23871	1.85626e-15
MFGE8	1.30974	2.04691e-15
ARMC9	1.23059	2.09818e-15
AIF1	-2.90544	2.50338e-15
PCGF5	-1.29944	2.6183e-15
SLC16A11	3.06259	2.6194e-15
SCCPDH	-0.735652	3.06135e-15
PKD2	1.05877	3.60091e-15
HTR1D	3.42802	3.64869e-15
KREMEN1	2.13862	3.77526e-15
FUT6	-2.27174	4.07084e-15
RAB3B	-3.6653	4.40033e-15
TONSL	1.44873	4.40033e-15
NRP2	3.74111	4.792e-15
GOLT1A	-1.10592	4.81607e-15
DEPTOR	-1.579	6.19541e-15
TBX15	-4.67633	6.44859e-15
PODXL	3.90855	6.85401e-15
PART1	3.02108	6.85428e-15
SEPTIN8	0.821571	7.6017e-15
CNGA1	-1.92462	7.62936e-15
PON1	-3.52466	7.86196e-15
SCARA3	-2.5766	8.10259e-15
C2orf72	-0.834212	8.10644e-15
PPARA	-1.20861	8.1769e-15
DGKD	1.06568	8.83883e-15
INSIG1	-1.3293	8.83883e-15
ZNF367	1.44379	1.01342e-14
CTBS	-0.973392	1.06286e-14
METTL7A	-0.855359	1.11546e-14
TBX2-AS1	4.77654	1.11546e-14
ASIC1	2.16351	1.18e-14
MBNL2	-1.28834	1.20754e-14
LRRC19	-3.32425	1.24152e-14
STK24	-0.787388	1.32394e-14
ARID1A	0.724777	1.44998e-14
ZNF532	2.5985	1.46289e-14
DIO1	-0.991543	1.4875e-14
A1BG	-1.99452	1.49586e-14
FLNA	2.04955	1.59289e-14
LGALS2	-2.73525	1.63397e-14
CDC14B	1.54483	1.67827e-14
TMCO3	-1.14141	1.76297e-14
SRD5A3	-0.926375	2.02651e-14
LPA	-1.7419	2.0762e-14
TRIB2	1.72277	2.10995e-14
CCDC57	1.44645	2.29924e-14
DUSP1	-1.59128	2.57897e-14
C6	-2.98544	2.73051e-14
GALM	-0.859862	2.97212e-14
APOF	-3.15095	3.63869e-14
ZNRF3	1.52864	3.64738e-14
DCDC2	1.78367	3.66027e-14
SLC17A4	-3.62076	3.7994e-14
TMEM176A	-1.79617	4.92114e-14
SAA4	-5.83356	6.18416e-14
MVP	-1.60587	8.15238e-14
GOLGA2P7	0.974794	8.58508e-14
SERPIND1	-1.15553	8.58508e-14
GPC5	-4.43882	8.63363e-14
ZBTB12	1.71631	8.8377e-14
RCAN1	-0.993754	9.1409e-14
C8G	-4.10258	9.8268e-14
MME	2.4554	9.95668e-14
ORC6	1.27001	1.05608e-13
CHTF18	1.33029	1.16051e-13
SSUH2	-1.62128	1.27895e-13
COL26A1	3.20157	1.30319e-13
ECHDC1	-0.762885	1.35817e-13
SYNPO	-1.83617	1.35817e-13
QSOX2	0.786052	1.38248e-13
NT5E	-2.03896	1.44966e-13
ACSM2B	-2.18084	1.54921e-13
PLIN2	-1.23675	1.81885e-13
PNMA8A	2.17769	1.87388e-13
STRIP1	0.724828	1.9354e-13
INSR	-1.62067	2.02679e-13
ACSM2A	-2.28006	2.14936e-13
KLKB1	-2.28985	2.23537e-13
WWC3	1.23403	2.39872e-13
NUPR1	-2.60504	2.44949e-13
NAALADL1	-3.46135	2.46464e-13
RTL6	1.8365	2.47845e-13
SLCO4C1	-1.67259	2.63671e-13
KBTBD11	-4.44183	2.63677e-13
HSD17B2	-3.07136	2.75033e-13
PRXL2A	-0.751435	2.96601e-13
SP6	3.94354	3.05969e-13
HSPG2	1.80478	3.17052e-13
AXIN2	2.56769	3.39091e-13
PHC1	2.30006	3.39091e-13
PITX1-AS1	3.42697	3.46348e-13
GDF11	2.49442	3.69248e-13
CLDN1	-1.24411	4.01474e-13
ODAM	2.81835	4.01823e-13
CCNY	-0.548426	4.02384e-13
NRG3	-2.65546	4.06973e-13
CTXND1	-1.78686	4.40084e-13
MARCKSL1	0.691514	4.95616e-13
NSD1	0.722654	4.95616e-13
SPARCL1	5.17939	5.51009e-13
KIAA0930	-0.81411	5.54841e-13
EVX1	3.73934	5.61122e-13
APBA1	-3.41549	5.88126e-13
SLC4A8	3.54793	6.01355e-13
BGN	2.09758	6.81859e-13
LMBRD1	-1.17648	6.89437e-13
ATF5	-2.5992	7.01313e-13
EMP2	1.23961	7.01313e-13
GBP7	-3.14901	7.06312e-13
PLXNC1	1.47461	7.06312e-13
BDH1	-2.47234	7.24154e-13
DHRS4	-0.812565	7.39312e-13
TENT5C	3.63771	7.67254e-13
GK	-1.30791	7.85257e-13
C3	-2.4806	8.18708e-13
TFF2	-2.8838	8.18708e-13
RFX6	7.07167	9.53923e-13
GBA3	-2.57835	1.0663e-12
RTN4	-0.680068	1.0663e-12
AHSG	-1.76771	1.20994e-12
CYP27A1	-1.00517	1.23175e-12
DGAT2	-1.26066	1.3777e-12
CA11	3.19865	1.57221e-12
HS6ST1	1.41916	1.71842e-12
H2BC5	-1.75888	1.75297e-12
CXCL16	-1.27715	1.83919e-12
CYP8B1	-2.31281	1.8568e-12
SCP2	-1.09752	1.98529e-12
MPZL3	-1.14753	1.98589e-12
DHRS3	-1.45562	2.1481e-12
UGT2B15	-4.37447	2.17705e-12
FMNL2	1.32598	2.22685e-12
AKR1C1	-2.57279	2.30336e-12
ACBD5	-1.46514	2.30445e-12
DNAJB9	-1.59352	2.38172e-12
ADH1A	-4.55345	2.44728e-12
SERPINE1	-4.46025	2.44728e-12
TCAIM	-0.890203	2.48873e-12
C4B	-1.06877	2.63954e-12
TRH	6.86862	2.88111e-12
MEG8	-1.41392	2.90777e-12
LINC01370	-4.10008	3.10151e-12
AP1AR	-0.965599	3.15536e-12
GOLGA5	-0.840321	3.22478e-12
DSCAML1	-3.73302	3.38339e-12
CPXM1	5.34311	3.61282e-12
AKR7L	-2.192	3.63673e-12
CTXN1	4.52573	3.66483e-12
MMUT	-1.01941	4.02889e-12
EXT2	0.591854	4.0797e-12
NFE2	4.257	4.0797e-12
PARP12	-2.32332	4.11951e-12
SESTD1	-0.901907	4.19107e-12
SLC23A3	-1.91292	4.42056e-12
HEBP1	-1.23479	4.71163e-12
PHYH	-1.39272	4.82566e-12
TKFC	-1.38709	4.95847e-12
PDGFB	-1.82229	5.28288e-12
SLC22A7	-3.0478	5.49719e-12
BRIP1	1.28325	5.66702e-12
LPGAT1	-0.683531	5.97433e-12
NR5A2	-1.23999	6.56847e-12
POF1B	-0.886861	6.76084e-12
HCAR3	-3.88899	7.2219e-12
ARL4C	2.99106	7.32011e-12
RHPN1	3.14297	7.80023e-12
SLC45A3	-2.11159	7.80023e-12
IQCH	3.51099	8.03678e-12
MAT1A	-1.58127	8.09048e-12
CEP41	1.42543	9.45755e-12
GREB1	1.23875	9.80652e-12
HNRNPM	0.721427	9.80652e-12
GOLGA2P10	0.958177	1.05591e-11
TCF19	1.02027	1.24839e-11
FGL1	-1.92024	1.27987e-11
CEBPG	-0.67303	1.45223e-11
KAZALD1	1.97179	1.56947e-11
TMBIM1	-0.731802	1.57538e-11
SPSB1	-1.11007	1.60904e-11
PPP2R2B	-1.8058	1.61834e-11
RASL11B	4.81827	1.63717e-11
RBM24	-2.88681	1.74844e-11
ANKS4B	-1.4522	1.84169e-11
UGT2B4	-1.72394	1.91633e-11
TAB3	-0.696367	2.02906e-11
CTSD	-1.07097	2.18481e-11
ARL4A	1.21541	2.213e-11
ITIH1	-1.93977	2.213e-11
PACSIN3	1.5012	2.47869e-11
SNX25	-1.20819	2.4871e-11
TMPRSS6	-1.84024	2.61259e-11
ITGA1	-1.14528	2.71212e-11
GLDC	1.46624	3.14451e-11
MT1A	-2.13359	3.1471e-11
ANPEP	-1.67646	3.26177e-11
CDON	1.30907	3.28017e-11
SH3BP1	1.34021	3.28166e-11
SYNE2	1.26111	3.41183e-11
IGSF10	4.53422	3.42103e-11
HSD17B11	-1.42498	3.4262e-11
CSN2	4.7086	3.46497e-11
EGFR	-1.31885	3.624e-11
ARHGEF3	1.41007	4.16608e-11
TMEM198	-1.73707	4.16608e-11
EML1	1.56148	4.2656e-11
CLYBL	-0.816938	4.35374e-11
MMP14	1.35768	5.23221e-11
FBP1	-1.9257	5.27524e-11
RAPGEF5	-1.98166	5.34574e-11
AMER1	0.765823	5.42319e-11
PCDH1	-3.13194	5.94624e-11
CYP2D6	-2.18466	5.94683e-11
LIMCH1	-1.75064	5.95697e-11
LEAP2	-2.31327	6.23219e-11
KREMEN2	6.76009	6.56667e-11
MRAS	4.67134	6.66527e-11
SPHK2	1.3067	6.97188e-11
EVL	1.10121	7.06554e-11
FBXO6	-1.75628	7.1315e-11
SLC22A9	-1.81032	7.14238e-11
SH3TC2	8.38804	7.37907e-11
AREG	2.8997	7.49501e-11
PTGDR2	-2.08177	7.55553e-11
ICAM3	-1.42071	7.87175e-11
PAQR8	1.43992	7.92227e-11
GLUL	1.06362	7.92473e-11
ATF7IP2	0.848418	8.0577e-11
HHEX	-1.02507	8.06875e-11
NEB	-1.81952	8.06875e-11
PAG1	-2.03544	8.45841e-11
SPTBN1	-0.636034	8.67128e-11
HEPACAM	3.22948	8.83595e-11
NXPH3	8.08258	9.05183e-11
AK4P1	-1.21566	1.00783e-10
RFWD3	1.1098	1.02695e-10
RECQL4	1.31103	1.04339e-10
GSN	-1.59398	1.07703e-10
FOXN3	-1.12739	1.08843e-10
PRLR	-1.01906	1.12835e-10
RAB27A	-1.72965	1.13702e-10
CHMP4C	-1.23093	1.185e-10
SLC37A4	-0.74391	1.22109e-10
KIF7	1.51014	1.28997e-10
FOXRED2	1.02034	1.3106e-10
HCAR2	-4.5384	1.31534e-10
CELSR1	1.67775	1.39886e-10
NRG1	-3.19619	1.39886e-10
CFH	-2.34186	1.4269e-10
MCM5	1.31608	1.45176e-10
NUGGC	-2.4471	1.48404e-10
ART4	-2.02095	1.57467e-10
UGDH	-1.64621	1.65503e-10
SMTNL2	6.93649	1.66175e-10
CFHR1	-2.56072	1.76159e-10
DYNLT5	-2.0814	1.80306e-10
GPC2	2.4357	1.89881e-10
ZNF714	1.00581	1.92478e-10
SUCLG2P2	-1.17721	1.9736e-10
ALDH3A1	2.12246	2.00578e-10
PECR	-0.937622	2.05165e-10
SDC4	-1.28112	2.12565e-10
LURAP1L	-2.07547	2.14167e-10
SLC7A8	6.02039	2.1754e-10
TNFSF11	-2.81116	2.25714e-10
SERINC5	-0.730087	2.30098e-10
CEP131	0.97981	2.32076e-10
FMO1	-4.71202	2.39515e-10
CTSL	-1.04324	2.42514e-10
NCAPD3	0.983839	2.47562e-10
RASA3	-2.10015	2.54835e-10
LBP	-3.54522	2.6416e-10
COTL1	1.27337	2.77367e-10
SNX30	-0.699704	2.8104e-10
RHOU	-0.879899	2.82074e-10
HS1BP3	-0.841616	2.86886e-10
L3MBTL2	0.956241	2.88438e-10
TCF7	0.91149	2.99616e-10
TTR	-1.24256	3.13729e-10
CPN1	-1.01129	3.14804e-10
WDR35	1.08022	3.16016e-10
NUP188	0.713338	3.46192e-10
AQP7P1	-3.96121	3.54778e-10
CD36	1.25195	3.81379e-10
GINS4	1.54613	3.81379e-10
MTHFD2L	1.46069	3.81633e-10
EPHA1	-2.14137	3.84553e-10
NR1I3	-1.6651	3.96136e-10
CRYAB	-3.00296	4.08223e-10
SULT1B1	-1.97218	4.32229e-10
RGPD2	1.28382	4.61368e-10
CCDC106	1.0798	4.85267e-10
C1S	-1.19367	5.01848e-10
WASF3	0.855199	5.19981e-10
TRIB3	-2.27358	5.38449e-10
CACHD1	1.29227	5.67497e-10
ARMCX3	-0.529968	6.03263e-10
FAM111B	1.43041	6.07426e-10
UGP2	-1.04828	6.09257e-10
LINC01151	-4.26424	6.10882e-10
HS6ST1P1	1.38298	6.18823e-10
PGLYRP2	-4.01238	6.55896e-10
EHHADH	-0.800819	6.66685e-10
PLEKHA1	-1.01319	6.70818e-10
COX7A2L	-0.988806	6.8841e-10
IRAK1BP1	1.78711	6.93081e-10
AIG1	-0.736764	7.0399e-10
GHR	-1.44458	7.0399e-10
IFT22	1.83487	7.0399e-10
KCNK1	-1.95598	7.0399e-10
TROAP	1.90815	7.0399e-10
AFMID	-0.693932	7.08281e-10
MYH4	-4.93466	7.24268e-10
VGLL4	0.906849	7.26009e-10
PLA1A	-1.08961	7.3475e-10
WDR72	-1.96985	7.49998e-10
INSIG2	-1.47463	7.59854e-10
SMARCA4	0.832894	7.72765e-10
KYNU	-1.45346	8.61728e-10
PAPSS2	-1.80298	8.65005e-10
RGPD1	1.28281	8.66842e-10
PTPN14	0.761658	8.77585e-10
RXRA	-0.878081	8.96492e-10
KIF24	1.80795	9.15155e-10
MVB12B	0.935246	9.3632e-10
AK4	-1.1857	9.37228e-10
LRRC3	-1.7378	9.37228e-10
SLC7A2	-1.33611	9.57809e-10
MPZL2	-1.66512	1.0013e-09
NKAIN4	3.65916	1.01876e-09
GC	-4.48897	1.02055e-09
CTDSPL	-1.42323	1.05357e-09
EBLN2	1.71175	1.07691e-09
RNF128	-1.36072	1.08179e-09
EZH2	1.51169	1.1102e-09
ZCCHC24	-0.823766	1.1102e-09
MTUS1	-1.00324	1.14297e-09
CLDN14	-2.39646	1.17001e-09
DBN1	1.57567	1.17891e-09
FAM13A	-2.74882	1.19765e-09
AFF3	-2.95303	1.20289e-09
C4BPA	-1.84747	1.24786e-09
RASSF6	2.87174	1.27702e-09
ZNF880	-0.930132	1.32836e-09
SLC40A1	-1.08903	1.42799e-09
COPG2	0.91941	1.50627e-09
ZNF385B	1.76772	1.50627e-09
C1QTNF3	1.8847	1.53618e-09
MYH9	0.645477	1.70536e-09
GPCPD1	1.49985	1.73974e-09
FUT8	2.22349	1.74259e-09
FMO4	-1.42845	1.81503e-09
AQP7P2	-4.66076	1.83928e-09
LGR4	-0.907018	1.85146e-09
UGT2B11	-5.04107	1.85305e-09
EMC10	1.10786	1.87464e-09
AGT	-0.962868	1.91496e-09
CYP2J2	-1.52044	2.00362e-09
VMP1	-0.635637	2.04023e-09
SSTR2	-3.07177	2.06323e-09
REEP2	2.40478	2.09419e-09
SLC26A6	-1.04825	2.16045e-09
ACSL4	-1.07697	2.284e-09
PKLR	-0.990754	2.30819e-09
ATP8B2	2.43635	2.36639e-09
TMEM176B	-1.53574	2.45729e-09
C1orf210	-2.34444	2.51444e-09
COL4A5	5.12523	2.52167e-09
PGRMC2	-0.617958	2.52167e-09
MCCC1	-0.583701	2.54372e-09
CFAP91	2.46428	2.54923e-09
CTSH	-1.32218	2.54923e-09
S100A14	-3.93607	2.61788e-09
GRAMD1C	-1.41332	2.79783e-09
PSMC3IP	1.56453	2.94062e-09
MTDH	-0.7129	2.94845e-09
ACSM5	-1.80253	3.1831e-09
ZNF853	3.88068	3.1847e-09
PGPEP1	-0.719593	3.19924e-09
STOX2	8.37737	3.21978e-09
MAP3K8	1.67553	3.37761e-09
HPN	-1.42487	3.46278e-09
AQP7P4	-4.09821	3.5496e-09
DENND4A	-0.897584	3.55413e-09
LMNA	-0.898952	3.62361e-09
COBLL1	-1.35862	3.93178e-09
DMWD	1.09072	4.07267e-09
SLC30A3	5.52851	4.56271e-09
TNFRSF19	2.19605	4.62703e-09
LIG3	0.99757	4.73206e-09
BLVRB	-1.25438	4.74898e-09
SERINC2	-0.949049	4.94108e-09
UGT2B25P	-4.42073	5.21021e-09
PTTG1IP	-0.740356	5.24031e-09
KIF18B	1.59635	5.26356e-09
ALDH3A2	-0.846379	5.47011e-09
NOD2	3.53462	5.57637e-09
SCD5	1.56683	5.86708e-09
PSD	2.67301	5.89305e-09
PDZK1	-0.581921	6.00004e-09
CHAF1A	1.1848	6.08342e-09
RAB11FIP5	-0.912784	6.09689e-09
AP3M2	0.873309	6.19425e-09
TAT	-2.64089	6.24687e-09
POLE	1.04449	6.39344e-09
PHC2	-0.55994	6.54347e-09
RELT	1.48994	6.83727e-09
ANO8	1.51867	6.86673e-09
CDC45	1.76365	6.90398e-09
DUSP3	-0.7689	6.9129e-09
HINT3	-0.727023	6.9129e-09
SRARP	2.06889	6.9129e-09
DNMT1	1.04101	7.0405e-09
FAM53B	1.03884	7.2958e-09
CPNE8	-0.867286	7.32238e-09
LINC00939	-3.25233	7.33145e-09
TCF3	1.08898	7.7877e-09
TSPAN5	2.45168	7.86244e-09
SLC16A4	-1.12143	7.86973e-09
C10orf82	2.43963	7.93945e-09
HNRNPA2B1	0.483274	8.00222e-09
MARVELD3	-1.82323	8.06082e-09
SLC41A2	-1.30699	8.27825e-09
COL11A2	3.68284	8.33495e-09
SYPL2	3.04357	8.59768e-09
DPY19L3	0.692975	8.59983e-09
ACSL3	-1.23516	8.72957e-09
CAB39L	1.80269	9.08786e-09
PNMA6A	-1.14921	9.08786e-09
SLC23A2	1.14416	9.25167e-09
DMPK	1.40229	9.48402e-09
BCL2L14	-1.91281	9.54614e-09
DEPDC7	-0.698413	9.57573e-09
TNS1	-2.33917	9.61499e-09
PIMREG	1.62019	9.69833e-09
CPSF6	0.614465	9.95698e-09
ZNF519	1.46974	1.03842e-08
FAM221A	1.64748	1.04371e-08
ENPP2	-2.02814	1.05444e-08
MTARC2	-1.08882	1.05444e-08
TNIK	-0.513645	1.05526e-08
FAM227A	1.97057	1.0867e-08
ATP1B1	-1.30334	1.08686e-08
CDK6	1.39507	1.10662e-08
PTCH1	1.30481	1.10662e-08
UICLM	-2.47134	1.12685e-08
ENTPD8	-2.22396	1.12811e-08
PLD2	1.69672	1.24408e-08
TCIM	-2.39613	1.26852e-08
SLC20A1	-0.824924	1.27192e-08
LIPA	-0.792601	1.37173e-08
FGF13	5.04476	1.38079e-08
SLCO1B3	-4.74573	1.40566e-08
C2CD3	0.910383	1.42768e-08
TMEM140	-1.20618	1.44104e-08
SLC41A1	1.43008	1.4615e-08
SLC25A29	1.56335	1.51647e-08
KIF13A	-0.727453	1.51764e-08
ACADS	-0.980775	1.52072e-08
WDR73	1.01314	1.541e-08
ACMSD	-1.45425	1.54226e-08
POLA1	1.07821	1.5861e-08
GBP1	-0.98158	1.60219e-08
EHMT2	0.965055	1.63431e-08
NR1H3	-0.769004	1.65214e-08
C21orf58	1.69361	1.68229e-08
PDE7A	0.791179	1.7192e-08
RASGRP2	-3.86994	1.73811e-08
TADA1	-0.627892	1.77297e-08
TBC1D17	-1.56665	1.84085e-08
DHX57	0.602246	1.84219e-08
PAOX	-1.69106	1.90066e-08
NCBP1	0.554864	1.92949e-08
LINC01996	7.13885	2.00086e-08
PATJ	-0.605405	2.01585e-08
HSD3B7	-0.92982	2.08479e-08
TP53INP2	-1.40969	2.08479e-08
HEG1	-1.27084	2.08723e-08
RBP5	-1.58702	2.12733e-08
CBLC	-1.64672	2.1332e-08
F11	-1.44443	2.13884e-08
FKBP5	0.829306	2.14104e-08
RNF152	-2.18741	2.17996e-08
MYH10	0.767821	2.19466e-08
ANKFY1	0.766034	2.20657e-08
MBP	-0.974121	2.20657e-08
NLGN2	1.45401	2.30419e-08
MCM3	1.09048	2.32661e-08
PLCB1	-1.40996	2.35079e-08
GTF2H1	-0.62066	2.46841e-08
FGFR1	1.38562	2.49344e-08
FGF17	-2.24861	2.56756e-08
SLC44A2	1.82307	2.6184e-08
GPR137C	2.30483	2.68579e-08
SERPINA6	-1.83862	2.6903e-08
HDAC5	-1.10719	2.69795e-08
TNN	-4.42219	2.7396e-08
IGDCC3	2.62257	2.74647e-08
SFXN3	-1.38874	2.74647e-08
TGDS	-0.687277	2.74647e-08
EZR	1.21007	2.77661e-08
SAMD1	0.910688	2.77725e-08
MYO10	1.12818	2.8301e-08
TTC30A	1.13323	2.8306e-08
FGD5-AS1	0.534296	2.92633e-08
VPS37A	-1.34352	2.9586e-08
PIGQ	1.28059	2.96569e-08
TGFBI	-0.911623	2.99243e-08
VASH2	1.73751	3.23679e-08
MYORG	-0.874007	3.34149e-08
WDR62	1.19222	3.35375e-08
F9	-6.72919	3.56941e-08
CAPN2	-1.60957	3.57095e-08
COMP	5.04447	3.57095e-08
DTL	1.38259	3.69146e-08
TNXB	-1.49407	3.71992e-08
RNF207	1.63698	3.74932e-08
POU2AF1	-2.17604	3.83372e-08
MYH1	-4.44645	3.83894e-08
PNRC1	-0.976781	3.91274e-08
PARD3B	1.04468	4.16173e-08
ARL8B	-0.599463	4.16743e-08
CDC14A	-0.970276	4.30651e-08
HNF4A-AS1	-1.10367	4.41777e-08
MUC3A	-1.64128	4.42744e-08
SYF2	-0.783121	4.42744e-08
IFI27L1	1.05122	4.43597e-08
CERS2	-0.623997	4.45512e-08
TRIM17	2.76499	4.53547e-08
MIR4435-2HG	-1.20985	4.53952e-08
ZWINT	1.51725	4.69042e-08
ADH1B	-3.97279	4.73366e-08
HAS3	-2.20186	4.88115e-08
PRKDC	0.809591	5.28099e-08
STBD1	-1.41091	5.43663e-08
DNASE1L1	-1.02663	5.54495e-08
UGGT2	0.728697	5.73112e-08
CARM1	0.863283	6.07955e-08
MCL1	-0.465167	6.11553e-08
SOWAHC	-0.925134	6.12199e-08
TEP1	-0.851564	6.18437e-08
LYRM1	-0.575427	6.38731e-08
BMP4	1.13126	6.56301e-08
CCDC50	-0.663663	6.69844e-08
PODN	-7.22897	6.69844e-08
MOGAT2	-1.95546	6.77787e-08
SAYSD1	-0.952662	6.93558e-08
PKMYT1	1.66847	6.97744e-08
MPDZ	-0.814521	7.03701e-08
GSTM1	1.20872	7.16071e-08
STXBP4	-0.812646	7.22848e-08
SLC39A11	-0.947076	7.41438e-08
TMEM160	1.34107	7.61502e-08
GLDCP1	1.4506	7.85862e-08
NFE2L3	2.7906	7.99643e-08
PPP1R9A	1.56773	8.23295e-08
XRCC2	1.48438	8.45542e-08
FAHD1	-0.632721	8.50415e-08
KIZ	2.13892	8.56257e-08
TCF7L1	-4.19508	8.56743e-08
OCLN	-0.736565	9.0226e-08
EVA1A	-0.953136	9.14585e-08
ZNF207	0.473497	9.69899e-08
PHKA2	-1.48168	9.73534e-08
KATNIP	0.739673	9.83358e-08
ASB16-AS1	1.24812	9.85539e-08
CLPX	-0.508899	1.00576e-07
C4orf36	-1.63843	1.04228e-07
DEPP1	-1.92438	1.05396e-07
DDIT3	-0.858832	1.08059e-07
SOX8	3.58133	1.10164e-07
PFAS	1.02023	1.115e-07
ACP5	-1.36167	1.13721e-07
PLCG2	-3.63495	1.16874e-07
GABRE	-2.21541	1.17004e-07
CASP4	-0.889514	1.19006e-07
HEXB	-0.575849	1.19116e-07
CEP78	0.842682	1.20584e-07
CAD	0.720611	1.20987e-07
CPNE7	1.78024	1.21132e-07
LACTB2	-1.43017	1.21132e-07
TENM2	-4.44215	1.21503e-07
RELN	1.65666	1.25415e-07
DCHS1	1.75719	1.27425e-07
SEC31B	1.36085	1.28563e-07
CREB3L3	-1.7989	1.29148e-07
LGI4	-4.59317	1.31039e-07
PIP5K1A	0.475351	1.31039e-07
ALDH9A1	-0.532257	1.31741e-07
DNAJC9	0.629754	1.31741e-07
FETUB	-2.37778	1.32731e-07
CLSPN	1.44303	1.33352e-07
SOX4	1.19634	1.35388e-07
PODXL2	1.61812	1.35498e-07
SYNE1	-0.937627	1.3656e-07
VAC14-AS1	-2.33224	1.3656e-07
TFR2	-2.20611	1.39487e-07
GALNT6	1.90979	1.39558e-07
LIPC	-1.09766	1.39558e-07
SLC2A13	-0.812666	1.43524e-07
TP53TG1	-1.34393	1.45657e-07
MAGI2	-1.71326	1.48597e-07
SF1	0.516619	1.50249e-07
USH2A	-1.46878	1.5224e-07
AKR1C2	-1.86336	1.55784e-07
CRYBG1	-4.9663	1.57597e-07
ACOT2	-0.749382	1.68653e-07
HCAR1	-2.65645	1.69119e-07
JCAD	1.14916	1.73037e-07
STAU1	-0.977914	1.73509e-07
MAT2A	0.740713	1.7766e-07
ANKRD13B	2.67141	1.82619e-07
SLC38A2	-0.937489	1.83505e-07
PCYT1B	1.45838	1.83584e-07
SLC38A3	-2.21925	1.85868e-07
GRAMD2B	-1.06138	1.87468e-07
LATS2	0.870115	1.87468e-07
UGCG	-0.836517	1.87468e-07
MERTK	0.908221	1.90632e-07
PAXBP1	0.483256	1.9403e-07
CNKSR2	1.05334	1.97065e-07
FBN1	2.34786	1.97065e-07
IRF6	-1.87139	1.97246e-07
TTF2	0.758456	1.9961e-07
RASD1	-3.78778	2.00435e-07
RRP1B	0.653058	2.01437e-07
SKAP1	-3.38358	2.04083e-07
AK4P3	-1.16468	2.07952e-07
CELSR2	1.88212	2.12852e-07
PCOLCE2	-1.56636	2.1303e-07
ACOT1	-0.705115	2.1446e-07
BPIFB2	-4.74527	2.1446e-07
PTGR1	-1.29482	2.15485e-07
SLC6A1	-3.95608	2.17206e-07
SMPDL3B	1.68679	2.17206e-07
DENND10	-0.682921	2.20175e-07
TRIM21	-1.48903	2.25132e-07
ZYX	-1.05405	2.29339e-07
KITLG	1.54289	2.33163e-07
MAOA	-1.37455	2.35731e-07
BRD3	0.780463	2.39411e-07
FANCB	1.71499	2.42375e-07
SAMHD1	1.10887	2.48829e-07
ACAA1	-1.18016	2.50514e-07
SNN	0.963294	2.51726e-07
MSRA	-1.32782	2.61247e-07
KIAA1614-AS1	-1.47314	2.64219e-07
ZNF608	1.00513	2.64219e-07
LNX2	-0.481463	2.64801e-07
CILK1	0.790757	2.66842e-07
FOXP2	-1.48542	2.66842e-07
TBKBP1	3.4962	2.66883e-07
LETMD1	-0.583397	2.84489e-07
ERN1	-1.08792	2.86502e-07
USP18	-0.901657	2.8733e-07
CENPU	1.33521	2.89367e-07
FOXA1	0.728187	2.93391e-07
CST1	9.63341	2.94503e-07
ALDH8A1	-1.4675	2.98577e-07
MPP7	-1.04043	3.00648e-07
SANBR	0.908616	3.00648e-07
ETFDH	-1.12406	3.0167e-07
NR0B2	-2.22655	3.1353e-07
MIR483	6.70308	3.1855e-07
ACHE	-1.77105	3.20984e-07
CYP4F3	-1.48869	3.20984e-07
C1orf159	0.886322	3.2341e-07
CMKLR1	6.76293	3.26634e-07
ZNF117	0.856683	3.27905e-07
VNN2	-3.03829	3.33667e-07
MT1E	-2.69942	3.34426e-07
IFNAR1	-0.668347	3.36629e-07
ULK4	1.53776	3.38129e-07
NAP1L3	3.12701	3.39856e-07
TNFRSF14	-1.59721	3.40803e-07
TMEM60	-0.797031	3.41358e-07
EXT1	-0.679689	3.43751e-07
ATP6V0E2	1.21699	3.66835e-07
ATP8B1	-1.04361	3.6722e-07
MMD	-0.900649	3.7513e-07
SLC39A10	1.48744	3.91164e-07
HMCN1	-4.41013	4.02236e-07
BBOX1	-4.62886	4.02738e-07
TMEM87B	-0.691186	4.22544e-07
NCMAP	-2.01831	4.26102e-07
PDXDC1	-0.712165	4.32352e-07
NID1	0.679484	4.33739e-07
C15orf48	-4.10049	4.35769e-07
ZDHHC9	-0.523636	4.36478e-07
EFCAB12	-1.45638	4.42484e-07
BICC1	-1.00473	4.48309e-07
GOLGA4	-0.504132	4.5842e-07
IQCG	1.04536	4.60662e-07
TRABD2B	-1.14808	4.60662e-07
COL24A1	-9.63614	4.62641e-07
FAM162A	-1.07296	4.63254e-07
CYP1A1	2.41236	4.6913e-07
DHRS4L2	-0.691319	4.69219e-07
GJB1	-0.957323	4.84154e-07
SPAG9	-0.642917	4.84154e-07
ZNF275	-0.682253	4.91197e-07
ASPDH	-1.65101	4.91496e-07
IL22RA1	-1.57421	4.93028e-07
WNT5A	-2.6968	4.93028e-07
BBLN	1.31863	5.02812e-07
TMEM220	-1.04257	5.02812e-07
GIPC2	-0.676747	5.03866e-07
DROSHA	0.678198	5.04554e-07
FGF14	6.09224	5.04554e-07
SAP130	0.750601	5.05476e-07
ELOVL2	-0.845907	5.11402e-07
KCNC1	-4.32182	5.11402e-07
XRCC3	1.34988	5.14066e-07
EXTL3-AS1	1.72283	5.14103e-07
REEP1	0.87791	5.16888e-07
ODF2L	1.26043	5.17151e-07
RBCK1	-1.0043	5.19144e-07
POLD3	1.47422	5.21732e-07
ZIC5	-1.68237	5.26094e-07
IRF8	-0.985867	5.26265e-07
MS4A10	-9.19453	5.32206e-07
H2AX	1.08926	5.41693e-07
HDAC11	-1.16383	5.44954e-07
ALLC	2.82549	5.52889e-07
DGKB	-1.88785	5.53239e-07
KCNJ9	6.40204	5.55808e-07
SNAI2	-2.09577	5.61305e-07
POGLUT1	0.668524	5.65928e-07
COG6	-0.543945	5.66873e-07
GOT1	-1.74783	5.66967e-07
ILF3	0.668061	5.66967e-07
USP49	0.899775	5.66967e-07
UBR7	0.713909	5.8033e-07
VXN	-2.25656	5.82824e-07
TMEM231	1.64668	5.83931e-07
PPP2R5D	0.736311	5.85724e-07
ZMYND8	0.780461	5.90253e-07
BLNK	-2.88207	6.20394e-07
FN1	-0.984379	6.20394e-07
KLF6	-0.968574	6.23912e-07
MT1X	-2.23786	6.29251e-07
FZD5	-0.910627	6.48693e-07
PPIH	0.759999	6.52262e-07
MOK	1.91468	6.87132e-07
TMEM150B	-2.62913	6.8716e-07
B3GALT1	6.76586	6.93702e-07
RAD51	1.89409	7.47055e-07
RAB3IP	0.834245	7.52073e-07
UGT2B10	-2.16658	7.54364e-07
SLC22A25	-4.03869	7.61106e-07
C11orf54	-0.656301	7.70197e-07
MED25	0.782164	7.75466e-07
GPD1L	1.68079	7.77634e-07
SLC15A1	-2.11658	8.14439e-07
GCSH	-0.670121	8.29334e-07
XXYLT1	1.14084	8.43348e-07
RNF13	-0.811088	8.45651e-07
SQLE	-0.906295	8.45651e-07
SPATS2L	-0.784591	8.59226e-07
KLF11	-1.43381	8.64009e-07
TMEM219	-0.48273	8.64772e-07
AIF1L	3.67586	8.72332e-07
ERAP2	1.5304	8.80416e-07
CXXC5	-0.516455	8.93474e-07
PACC1	1.08422	8.93474e-07
DNMT3B	1.42452	9.19367e-07
MT2A	-2.25766	9.21115e-07
GPR146	-1.57898	9.47341e-07
NOCT	-0.945831	9.49327e-07
MOGAT3	-1.67958	9.57152e-07
PICALM	-0.445374	9.74875e-07
PIGH	-0.719423	9.80894e-07
MAFF	-1.40602	1.01192e-06
GPR157	-1.33339	1.01561e-06
SWAP70	-0.770965	1.01561e-06
PABPN1	0.749444	1.01681e-06
SERPINH1	0.949448	1.02849e-06
AZGP1P1	-3.74298	1.05741e-06
PLPPR1	1.48509	1.0975e-06
EGFLAM	-1.63612	1.10513e-06
RARB	5.14539	1.10513e-06
CCDC198	-1.41441	1.10693e-06
STMN1	1.88827	1.12528e-06
LZTS2	0.760689	1.13604e-06
DBI	-0.828594	1.15194e-06
FKRP	0.704556	1.15567e-06
DGCR6	-0.958402	1.16297e-06
ITGAL	-1.38598	1.2036e-06
EDEM1	-0.545463	1.2143e-06
GPR137B	2.14625	1.21821e-06
SAMD4B	0.517036	1.21821e-06
EEF1B2P3	-1.2243	1.24078e-06
INPP1	-1.75279	1.24078e-06
BRI3	-0.900957	1.26657e-06
MAP1B	2.7924	1.28324e-06
CHD4	0.549703	1.28924e-06
CCNG1	-0.842107	1.34972e-06
PLPP3	0.456511	1.35064e-06
ARHGAP39	1.19253	1.35175e-06
NUP93	0.760597	1.36462e-06
TENM1	-1.12795	1.37638e-06
FBXL19	1.02943	1.37693e-06
PLD3	0.812754	1.37735e-06
HADHA	-0.620945	1.39986e-06
FANCG	1.23982	1.40845e-06
ST8SIA3	1.31334	1.41971e-06
LDLRAD3	2.21794	1.4404e-06
CAPN8	-5.02072	1.44546e-06
PEMT	-0.754354	1.45601e-06
ACOT13	-0.965669	1.45732e-06
FHOD1	1.36273	1.47185e-06
KCTD6	-0.699926	1.47185e-06
IGF1R	3.69449	1.47553e-06
B3GNT2	-0.964912	1.47698e-06
FUNDC2	-1.39514	1.47949e-06
P2RY6	-4.74645	1.47957e-06
REG3A	9.97159	1.49002e-06
UBE2SP2	1.15494	1.50566e-06
GXYLT1	-0.599372	1.52417e-06
STRIP2	2.07671	1.54923e-06
PALLD	-1.00046	1.55907e-06
PHLDA1	1.13032	1.56082e-06
EXTL2	0.520071	1.56554e-06
AKAP7	-1.17727	1.56873e-06
HPD	-2.8233	1.57605e-06
LINC02362	-2.96798	1.58411e-06
RIT1	-1.30444	1.6009e-06
TTPA	-1.15848	1.61813e-06
ANAPC4	0.762944	1.62109e-06
BHMT	-1.41828	1.62511e-06
RRM2	0.900136	1.63553e-06
NT5C3A	-0.618596	1.64302e-06
KDM2B	1.05176	1.657e-06
MEGF8	0.695999	1.66022e-06
GLB1	0.520034	1.67207e-06
MYO1C	-0.725867	1.67207e-06
SOD2	-0.752616	1.71842e-06
EPB41L4A-AS1	-0.603073	1.72526e-06
RRAGD	-1.01379	1.7338e-06
NCR3LG1	-1.28597	1.73828e-06
TMEM107	2.13449	1.73839e-06
CRIP2	4.37154	1.74617e-06
WNK4	-1.6168	1.77745e-06
FXYD3	-4.01379	1.78782e-06
PTPRO	6.39469	1.79871e-06
SLC44A3	-0.892402	1.80064e-06
ZNF362	0.859908	1.81864e-06
ADAM17	0.496534	1.82073e-06
GCNT2	-0.819058	1.8242e-06
GUCY1A2	3.19211	1.82529e-06
SVIP	-0.905986	1.82529e-06
ARHGEF28	-1.23072	1.82775e-06
ZNF876P	1.76389	1.8329e-06
KPNA2	0.790285	1.83336e-06
MPHOSPH9	0.460473	1.83336e-06
GDF15	-1.25673	1.86305e-06
SLC26A3	-2.79807	1.87182e-06
DACT1	4.22871	1.89255e-06
POLE2	1.33682	1.94154e-06
INO80C	-0.643648	1.94544e-06
PHTF1	0.671524	1.94801e-06
CDK5RAP2	0.642451	2.0781e-06
DDAH1	-0.704795	2.07825e-06
CPHL1P	-6.05189	2.10479e-06
MCM7	1.02058	2.10571e-06
PASK	1.17637	2.10711e-06
MCFD2	-0.445285	2.13149e-06
H2AZ2	0.604309	2.13281e-06
RAB11A	-0.470498	2.16032e-06
TMEM245	1.00594	2.1675e-06
TSKU	-1.04153	2.16762e-06
EIF1	-0.707161	2.17067e-06
CPLANE1	0.839906	2.22921e-06
TRNP1	-1.83068	2.25223e-06
JAK2	-0.947319	2.25471e-06
CAST	-0.540008	2.28615e-06
CYP51A1P2	-0.999914	2.31135e-06
CEP70	0.815026	2.33415e-06
RBM47	-1.04566	2.33415e-06
WDR90	1.3647	2.41067e-06
ARHGAP44	1.04401	2.41589e-06
NRBF2	-0.520388	2.46545e-06
GEN1	0.824601	2.46908e-06
PLPPR4	-2.37377	2.46908e-06
APLP1	1.86931	2.47134e-06
NASP	0.986851	2.47309e-06
SOS1	0.889069	2.48101e-06
TSPAN8	-1.49966	2.48186e-06
PSD3	-0.576744	2.4942e-06
IGBP1	-0.85257	2.50366e-06
ATXN7L2	0.983362	2.54549e-06
SEC62	-0.516176	2.54549e-06
TBC1D9	0.763852	2.54826e-06
PRAF2	1.2806	2.57578e-06
RRAGC	-0.752759	2.57868e-06
CYB5A	-0.717997	2.58847e-06
SEPTIN7P14	0.854991	2.60497e-06
C4orf48	2.92138	2.61389e-06
HMGB3	1.17018	2.63898e-06
SOX6	-1.55234	2.64504e-06
EMC3	-0.511803	2.65955e-06
SULT1E1	0.971958	2.6631e-06
BPHL	-0.733964	2.69352e-06
BCL2L13	-0.532607	2.69942e-06
XYLB	-0.692632	2.72888e-06
PRG4	-4.38412	2.75687e-06
PIP5K1B	2.69409	2.7587e-06
POLQ	1.25151	2.76488e-06
PIGT	0.72989	2.791e-06
CDH24	1.50456	2.80991e-06
STX16-NPEPL1	1.91033	2.92354e-06
MMAB	-0.729385	2.97056e-06
SAE1	0.738724	2.97522e-06
BOK	-0.742236	2.99936e-06
LRWD1	0.914343	3.02363e-06
PKHD1L1	-3.60134	3.02474e-06
AVPI1	-0.815607	3.03253e-06
FSTL5	-5.0147	3.04493e-06
RASGRF1	-3.08232	3.11292e-06
RCL1	-0.672893	3.1138e-06
LSR	-0.647864	3.12145e-06
CORO1A	4.10392	3.13076e-06
PBRM1	0.448176	3.13076e-06
CIDEC	-3.18978	3.13756e-06
TRIM45	1.12685	3.14721e-06
POLR2A	0.879706	3.23476e-06
DTNB	1.10825	3.25189e-06
PLEKHG6	-1.20137	3.25786e-06
SLC33A1	-0.721481	3.30262e-06
TENT5B	3.80962	3.38401e-06
LMO4	0.718011	3.40451e-06
RAP1GAP	-1.06748	3.46501e-06
VANGL2	2.17505	3.47011e-06
NR3C1	-1.00051	3.47341e-06
PAQR9	-1.53281	3.47341e-06
PAK3	3.62093	3.49675e-06
ABCA5	-1.15393	3.49871e-06
LINC00278	-2.51069	3.49979e-06
HNRNPA3	0.405351	3.50062e-06
SMC1A	0.531324	3.53582e-06
PFKFB2	-1.72713	3.54898e-06
HYOU1	0.886011	3.55716e-06
OBI1	-0.982483	3.59993e-06
PCNT	0.792194	3.64832e-06
CCDC68	-1.57363	3.65185e-06
PRPF31	0.443713	3.68125e-06
ST3GAL6	-1.99387	3.68675e-06
SRSF1	0.427727	3.88878e-06
ARHGEF35	-0.763284	3.89115e-06
DOCK11	1.9263	3.89115e-06
HAO1	-1.17261	3.92093e-06
EMC1	0.421195	3.93457e-06
LYSMD3	-0.672576	3.95177e-06
MED24	0.50995	3.9539e-06
NR6A1	1.16182	3.96349e-06
SYBU	-2.34782	3.99574e-06
TMEM192	-0.56377	4.03138e-06
FANCA	1.20598	4.08639e-06
HS3ST5	1.20286	4.11153e-06
CENPT	0.69981	4.24059e-06
PDZK1P1	-0.657692	4.25975e-06
C4orf46	1.20892	4.26486e-06
USO1	-0.670086	4.26486e-06
HERPUD2	-0.722714	4.39132e-06
TPRG1L	-0.658419	4.40666e-06
SEPSECS	-0.796656	4.41464e-06
FAM20A	-2.56596	4.42324e-06
FANCL	-0.639254	4.43824e-06
NECTIN1	1.10187	4.43824e-06
NSA2	-0.74581	4.43824e-06
PAQR5	-2.5048	4.43824e-06
CPPED1	-0.503462	4.44119e-06
KLHL13	-0.692716	4.46016e-06
TLE4	0.840417	4.46781e-06
EFNA1	-1.48515	4.6063e-06
EP400P1	1.28157	4.60865e-06
GCSHP5	-0.656047	4.62241e-06
MTA1	0.524256	4.7182e-06
TGFB2	3.72928	4.73807e-06
NPHP1	1.82993	4.74112e-06
PPP1R1C	-1.15155	4.8285e-06
TPD52	-0.635428	4.89691e-06
B3GALNT2	0.673306	4.93193e-06
THOP1	0.656001	4.98857e-06
TMEM30B	-1.19339	4.99753e-06
FOXN2	-0.939149	5.01295e-06
SLC22A18AS	-2.6641	5.02411e-06
SUCLG1	-1.21115	5.07208e-06
SLC9B2	-0.72668	5.10091e-06
CIT	1.72904	5.12274e-06
ERRFI1	-1.52448	5.16755e-06
SNHG3	0.721926	5.21582e-06
NPDC1	2.16918	5.21767e-06
TVP23B	-0.616464	5.26075e-06
AGPAT4	3.68176	5.33619e-06
C6orf120	-0.500844	5.50081e-06
SOX2	6.58285	5.51197e-06
ACSS1	-3.04303	5.53355e-06
PLA2G2A	6.66476	5.57548e-06
PHEX	-1.37146	5.61726e-06
MT1H	-6.98635	5.69364e-06
IQCK	1.52799	5.70839e-06
TMEM147-AS1	0.924938	5.74095e-06
BEX3	0.739103	5.7567e-06
LINC02609	-1.63305	5.7567e-06
CD74	1.07371	5.77696e-06
ATP1B2	-2.6828	5.90399e-06
A2M	-1.15422	5.96085e-06
RFFL	-0.694959	5.99325e-06
NEMP1	0.685321	6.18238e-06
OSCP1	1.90113	6.18238e-06
SUGCT	-0.751797	6.18942e-06
ADAMTS17	2.53509	6.25891e-06
CHURC1	-0.502267	6.25891e-06
CYP51A1P1	-0.968313	6.31689e-06
GLCCI1	0.856548	6.31689e-06
TACC3	1.30858	6.31689e-06
ZNF219	0.944718	6.31689e-06
SH3D19	-0.894334	6.39962e-06
ZNF738	1.99881	6.46025e-06
MYO15B	-1.80169	6.49057e-06
ARNT2	1.74437	6.53507e-06
CENPX	0.876574	6.6458e-06
MLLT11	1.90822	6.6458e-06
SRSF10	0.441025	6.6458e-06
FBXO2	-2.11966	6.71213e-06
RILP	-1.48572	6.73524e-06
TOE1	0.946483	6.7743e-06
EIF2A	-0.988232	6.86952e-06
SERPINA10	-0.637278	6.89989e-06
NSUN5P2	0.733771	6.94674e-06
LBX2-AS1	1.26109	7.04224e-06
SLC13A5	-1.84686	7.05363e-06
BCL2L12	0.775415	7.0626e-06
NPSR1-AS1	-3.6795	7.06638e-06
SLC25A18	-2.13267	7.06638e-06
MACROH2A1	0.882023	7.07561e-06
RAPGEF1	-0.769483	7.07949e-06
MYH7B	4.23535	7.43841e-06
CCDC92	-0.708521	7.59568e-06
ZMIZ2	1.02733	7.59568e-06
ZNF609	0.601075	7.86675e-06
PRKG1-AS1	3.19034	7.8879e-06
MSMO1	-1.0945	7.90423e-06
LINC01588	-2.69624	8.02266e-06
SDK1	1.85443	8.05317e-06
DDIAS	1.38552	8.13125e-06
SREBF1	-0.953868	8.13125e-06
DLG5	0.664796	8.21713e-06
CRY2	-0.634287	8.32459e-06
NCAPH	1.27049	8.33911e-06
OSBPL8	0.600546	8.37811e-06
GLTPD2	-0.710491	8.41296e-06
ORAI2	1.21803	8.42173e-06
ACE2	-1.77357	8.48063e-06
UHRF1BP1L	-0.552347	8.54978e-06
EAF1	-0.515586	8.60042e-06
LHFPL3-AS2	-4.38728	8.64692e-06
RNF8	-0.752495	8.71743e-06
CAPN5	-1.64026	8.76002e-06
TSEN2	0.725285	8.88861e-06
POU4F1	-4.44646	8.9638e-06
DNAL1	1.0205	8.96732e-06
GALK2	-0.810557	8.96732e-06
CLDN19	-1.17097	9.00735e-06
CLDN7	-1.51099	9.02216e-06
SPTSSB	-2.32943	9.10469e-06
TOMM7	-0.714701	9.14854e-06
LINC02535	-1.79765	9.18092e-06
MUC5B	-13.0095	9.18092e-06
LANCL1	0.544376	9.19722e-06
RETSAT	-0.821022	9.21635e-06
BORCS7	-0.598091	9.23619e-06
ECI2	-0.391812	9.29008e-06
PDE8A	-0.491011	9.55976e-06
NSD2	0.798346	9.59562e-06
SDHD	-0.787249	9.60837e-06
TIMELESS	0.652903	9.60837e-06
AZGP1	-3.59802	9.63951e-06
CHN2	-0.603644	9.66658e-06
ANTXR1	1.81534	9.73e-06
PGM5	5.84498	9.99747e-06
PTEN	-0.692577	9.99977e-06
MCM2	1.2903	1.01664e-05
TPST2	-1.27779	1.01664e-05
MYBL1	1.35417	1.02471e-05
DCAF15	0.739037	1.05389e-05
TREX1	2.08705	1.06537e-05
GLG1	0.400549	1.06627e-05
RASSF3	-0.7519	1.07859e-05
OSGIN1	-2.03918	1.08481e-05
TAOK3	-0.770342	1.09446e-05
MCUB	3.93651	1.11601e-05
CLIP2	-0.818517	1.11864e-05
EPS8	-0.519123	1.11864e-05
CDK18	-0.993867	1.14756e-05
KRI1	0.811662	1.14852e-05
LBX2	2.5876	1.14859e-05
CFHR3	-3.51703	1.14966e-05
KHK	-0.521199	1.17879e-05
CTSV	1.75103	1.20856e-05
ZNF503-AS2	1.51647	1.21204e-05
SELENOM	-1.2688	1.2242e-05
REP15	-2.74236	1.25737e-05
SCD	-1.08794	1.25807e-05
NUDT7	-0.949525	1.27222e-05
PCP4L1	-0.914306	1.27569e-05
CEP97	1.27351	1.27945e-05
RAP2A	-0.626513	1.28912e-05
EEF1B2	-1.15171	1.29894e-05
TTL	0.782362	1.3008e-05
EGFR-AS1	-1.22605	1.3107e-05
CDHR2	-1.32731	1.32361e-05
DLG4	1.43422	1.33571e-05
PTPN3	-0.825547	1.3418e-05
TTC5	0.84945	1.34218e-05
FANCD2	1.5348	1.35433e-05
BCL7A	0.94077	1.36645e-05
UGT2B28	-3.18419	1.37745e-05
TMEM150C	1.04343	1.40858e-05
FZD1	2.47677	1.41093e-05
TEDC2	1.56233	1.43089e-05
FUT4	-1.93445	1.4351e-05
BFAR	-0.536251	1.44265e-05
CCNE2	1.24038	1.44553e-05
LINC02482	-1.42777	1.45048e-05
PKN3	1.32342	1.47769e-05
CYP7A1	-2.52662	1.4905e-05
CPM	-1.75168	1.50479e-05
ATP1A2	4.02547	1.52985e-05
RIOK3	-0.603303	1.56575e-05
GAST	-6.87238	1.57575e-05
IKZF4	1.08214	1.57954e-05
ZNF500	0.689866	1.57954e-05
SNTG1	1.71172	1.57965e-05
RBKS	-0.729942	1.59275e-05
EEF1B2P1	-1.35408	1.59447e-05
SLC15A4	-0.591201	1.59447e-05
BLM	1.43064	1.59589e-05
UBE2S	1.00715	1.60245e-05
CYP4F11	-1.52661	1.61703e-05
HSPA13	-0.876743	1.6491e-05
GBP3	-1.83403	1.64995e-05
PEBP1	-0.630556	1.65686e-05
SUZ12P1	0.681452	1.6676e-05
LOXL3	2.42281	1.68216e-05
RNASE1	2.26623	1.69189e-05
LINC01564	-3.28575	1.69542e-05
HNRNPR	0.556604	1.69673e-05
AGMAT	-0.814191	1.70717e-05
HMGCS1	-1.25072	1.70747e-05
PLS1	-0.576033	1.70772e-05
LIVAR	-1.34015	1.71434e-05
PLEKHF2	-0.679863	1.71434e-05
POLR2F	-0.665434	1.71434e-05
TSNAXIP1	1.76931	1.74234e-05
RCC2	0.871545	1.75398e-05
HECW2-AS1	3.98709	1.75569e-05
KCNJ11	-1.32723	1.75738e-05
KRTCAP3	-1.31498	1.75738e-05
ZNF324	0.917322	1.7663e-05
NDUFB5	-0.633622	1.79841e-05
CLSTN1	0.896807	1.8103e-05
EBP	-0.638174	1.83828e-05
TRIM4	-0.411193	1.88437e-05
PDE3B	-0.5281	1.89267e-05
C9orf152	2.79004	1.90399e-05
PLCH1	0.980262	1.90759e-05
CNN2	1.77986	1.9091e-05
MAPK14	-0.370271	1.92167e-05
EP400	0.484031	1.93189e-05
XYLT2	0.694976	1.9448e-05
JPT1	0.798507	1.94629e-05
LRRFIP2	-0.535389	1.94981e-05
SYMPK	0.41317	1.95095e-05
BAIAP2L1	-0.633174	1.97264e-05
CIDEB	-1.02606	1.99122e-05
HSPBP1	0.664409	1.99122e-05
ITPRID2	-0.625883	2.00633e-05
GSTA2	-2.16174	2.02883e-05
VARS2	0.573241	2.02883e-05
VWA5B2	3.94887	2.02883e-05
CD276	0.498566	2.03266e-05
GRP	6.72516	2.0351e-05
IBTK	-0.438788	2.03586e-05
COX7C	-0.719357	2.04044e-05
SORBS1	-1.2239	2.05884e-05
XRN1	-0.759818	2.08157e-05
ADHFE1	-0.850451	2.10857e-05
ZFP36L1	-0.93258	2.13581e-05
BRD8	0.802347	2.1376e-05
RPS6KA3	-0.959846	2.1376e-05
DQX1	-1.10764	2.15108e-05
ATF4P4	-0.746126	2.15289e-05
B4GAT1	0.493055	2.17614e-05
EMP3	-1.11755	2.2027e-05
ZNF330	-0.525422	2.22681e-05
NACC1	0.696798	2.23311e-05
NR2F6	0.520892	2.23311e-05
ZNF697	-0.535537	2.27444e-05
SPRED2	-0.746826	2.33871e-05
HACE1	0.932702	2.35406e-05
COL17A1	-2.64248	2.36936e-05
ARFGAP3	-0.614426	2.37264e-05
GPR153	1.4804	2.37425e-05
MYO1A	-1.70724	2.37614e-05
ZKSCAN7	0.959984	2.37614e-05
ENKD1	1.51049	2.38112e-05
SP5	1.17582	2.39312e-05
ITGA6	0.71372	2.39692e-05
RANGAP1	0.837911	2.39692e-05
LCA5	1.21458	2.40541e-05
BCAS3	0.90793	2.41786e-05
NOA1	-0.794349	2.44427e-05
CNTNAP2	1.18107	2.45226e-05
LEF1	1.43453	2.45274e-05
GPHA2	-2.15507	2.46302e-05
SLC22A18	-1.4431	2.48487e-05
PIF1	1.42563	2.48586e-05
SETBP1	-1.48946	2.49961e-05
S100P	-3.60004	2.55334e-05
TFF1	-4.07649	2.55952e-05
CCDC102A	1.60696	2.56022e-05
QKI	-0.471737	2.60605e-05
TRRAP	0.510243	2.60844e-05
FURIN	-2.06357	2.6304e-05
WDTC1	0.986231	2.6304e-05
IRX3	5.62901	2.64288e-05
CYP2C19	-1.66455	2.64908e-05
TXNDC11	-0.601957	2.64908e-05
POR	-0.631553	2.6598e-05
SLC25A43	-1.01608	2.68323e-05
IL17RD	1.95215	2.77052e-05
ARL6	1.50435	2.77307e-05
R3HDM1	0.628467	2.77928e-05
H2AC6	-1.59279	2.79793e-05
RNF121	0.547376	2.79793e-05
SC5D	-1.14544	2.821e-05
CAT	-0.637321	2.82292e-05
INHBC	-1.38902	2.82924e-05
TNFAIP2	-1.82792	2.86935e-05
DNAJC22	-0.86371	2.90073e-05
SUFU	0.582327	2.91497e-05
ANKRD37	-1.6183	2.92015e-05
PCK1	-2.3832	2.93603e-05
CDO1	-0.643147	2.98374e-05
SLCO1B3-SLCO1B7	-5.34163	3.00647e-05
LRRC28	-0.890572	3.01086e-05
CYTOR	-1.2275	3.01391e-05
IPO9	0.547304	3.04384e-05
TSPAN18	4.04848	3.05143e-05
ZNF678	0.640424	3.06549e-05
NBEAP2	-1.30881	3.09376e-05
PRMT5	0.569393	3.09376e-05
PPP2CB	-0.603954	3.09606e-05
YPEL1	2.46965	3.1154e-05
SV2B	-5.07029	3.11955e-05
WFIKKN1	2.22175	3.15931e-05
MPZ	-2.51561	3.1989e-05
CCDC25	-0.431214	3.19966e-05
PGM1	-0.858974	3.21684e-05
RAB32	-0.74123	3.21684e-05
RBM10	0.616309	3.21684e-05
PTENP1	-0.765339	3.22913e-05
FAM234A	0.725785	3.30689e-05
SLC26A2	0.703596	3.32716e-05
PPP3CA	-0.536603	3.34223e-05
LINC01146	-0.797181	3.35313e-05
FEN1	0.978276	3.36681e-05
PIGM	0.767584	3.37532e-05
RAD54L	1.03352	3.39334e-05
CENPK	1.48949	3.42919e-05
DUSP5	-2.9269	3.44369e-05
HIGD2A	-0.543683	3.45236e-05
TRIB1	-0.687886	3.45236e-05
PTPN12	-0.574817	3.45336e-05
TSPYL4	0.540989	3.49925e-05
RBM12	0.506778	3.50087e-05
DKK1	3.2102	3.55922e-05
TP73-AS1	0.85584	3.56333e-05
RHOH	-2.43101	3.56823e-05
SFPQ	0.698217	3.56925e-05
PAXIP1	0.447016	3.57072e-05
CASP8AP2	0.794079	3.58563e-05
PCAT7	-1.38789	3.58563e-05
TPGS2	0.64677	3.62126e-05
CNIH1	-0.690656	3.66073e-05
PTMA	0.778573	3.66784e-05
CNKSR3	-0.708333	3.68299e-05
SELENOS	-0.555144	3.75413e-05
TRPM3	1.38639	3.75793e-05
RBM19	0.712339	3.78827e-05
MCM4	1.07657	3.81571e-05
SIK1	0.746558	3.83893e-05
GRB10	-0.78223	3.85303e-05
STRADB	-0.561162	3.89045e-05
CCDC66	0.761975	3.90536e-05
NSMAF	0.651933	3.90889e-05
SEMA6B	2.83696	3.9414e-05
EMSY	0.714051	3.99187e-05
SPC24	1.57413	4.03543e-05
GPD1	-1.80236	4.04154e-05
ARHGAP32	0.740921	4.04186e-05
FBXO27	-1.84687	4.06546e-05
AOX1	-0.762465	4.06597e-05
TFDP1	0.644623	4.07872e-05
TIMP4	-3.19161	4.08277e-05
ROBO2	-1.77249	4.08404e-05
SLC4A4	-1.49402	4.10209e-05
TPMT	-0.468454	4.10479e-05
CYTH2	0.80641	4.11248e-05
TBX3	1.19633	4.15831e-05
TNFAIP3	0.814587	4.15831e-05
RORC	-2.3121	4.16797e-05
FMOD	0.569531	4.24637e-05
CKAP2	0.708896	4.27502e-05
PRR36	1.54868	4.29965e-05
ATF3	-2.15501	4.32276e-05
SLC25A47	-2.99991	4.33797e-05
RFTN2	-1.66153	4.33969e-05
CYP4F23P	4.373	4.37869e-05
TK1	1.1281	4.38828e-05
TMEM37	-0.887471	4.38828e-05
HSCB	-0.896553	4.38967e-05
EXOG	0.677948	4.39174e-05
MMS22L	1.08105	4.39691e-05
PMVK	-0.583988	4.41614e-05
NME5	2.90781	4.42381e-05
HNRNPUL1	0.48635	4.43744e-05
HDAC2	0.590763	4.4615e-05
SLC22A3	-0.944025	4.4615e-05
ADPRM	-1.09554	4.47799e-05
ADIPOR2	-0.532141	4.494e-05
KANSL2	0.556376	4.5294e-05
MYL9	1.17167	4.56463e-05
UGT2B17	-4.66944	4.59185e-05
ZNF143	-0.625089	4.59185e-05
FOLH1B	-1.39574	4.611e-05
NEK6	-0.91584	4.62096e-05
KCTD9	-0.631967	4.6274e-05
HADHB	-0.470819	4.64031e-05
AXIN1	-0.601318	4.67642e-05
GAS2	-0.805052	4.74981e-05
DDX12P	1.05391	4.75776e-05
LGALS3	-1.63394	4.78219e-05
ZNF620	0.935258	4.82217e-05
HSD17B12	-0.8958	4.84588e-05
TMEM139	-4.92171	4.84588e-05
VPS26C	-0.424786	4.85332e-05
ZBTB47	1.28398	4.87226e-05
APH1B	-0.932504	4.91007e-05
BEX2	-2.20092	5.05223e-05
DIS3L2	0.682897	5.05724e-05
DNAJC25	-0.710096	5.07351e-05
ABHD12B	2.19757	5.14005e-05
PIGV	-0.659467	5.14005e-05
TNFRSF14-AS1	-3.08299	5.16358e-05
HSPE1P18	-3.80742	5.17674e-05
ABCA8	-2.07793	5.18384e-05
LGALS3BP	0.715001	5.19911e-05
CHRNA5	2.13596	5.20909e-05
DNM1L	0.581069	5.23512e-05
LAMB1	0.756338	5.26764e-05
PRICKLE2	0.731389	5.27317e-05
DGKI	-4.03207	5.31708e-05
MAP4K3-DT	-1.26016	5.3446e-05
TIMP1	1.1309	5.35523e-05
CYREN	0.677782	5.39659e-05
CIBAR1	0.803072	5.39726e-05
HPSE	-2.07897	5.42499e-05
UGT2A3	-1.49431	5.43847e-05
MGAT1	-0.416318	5.50085e-05
CLDN16	-1.25576	5.54913e-05
EME1	1.37746	5.55607e-05
JMJD8	0.827321	5.66062e-05
SMIM15	-0.466327	5.67454e-05
YBX2	1.89223	5.74151e-05
CD8B	4.71399	5.74655e-05
BLVRA	1.59053	5.77953e-05
CHROMR	1.35256	5.79389e-05
SOX5	-0.49417	5.79487e-05
C8A	-0.659654	5.80242e-05
STARD4	-0.950119	5.81558e-05
PDLIM1	-1.01805	5.83426e-05
WDHD1	1.07298	5.83426e-05
BRCA2	1.17101	5.85337e-05
BRCA1	1.49578	5.87673e-05
NRXN3	5.50485	5.88988e-05
CRAT	-0.481125	5.89087e-05
CHSY3	3.71827	5.89607e-05
MYH14	-0.523559	5.98112e-05
DNA2	0.95866	5.98533e-05
CRYM	-2.36281	5.98966e-05
CEP83	0.767638	5.99107e-05
GRTP1	-1.01299	5.99107e-05
KIF22	0.96187	5.99107e-05
PPP1R16B	5.92215	6.00366e-05
BMP1	0.47753	6.01306e-05
CCAR1	0.420001	6.01879e-05
SYK	7.10593	6.01879e-05
DONSON	1.01867	6.02456e-05
IFI27L2	-0.777584	6.04189e-05
FZD8	2.01559	6.04496e-05
GCN1	0.55946	6.04555e-05
PRMT7	0.603379	6.04555e-05
RDH16	-1.84199	6.04555e-05
IFT140	0.864522	6.07218e-05
ARFGEF1	-0.392203	6.07321e-05
GRIP2	-2.9454	6.08236e-05
TM2D3	-0.541078	6.0846e-05
GNPDA1	-0.644948	6.13712e-05
GSTO1	-0.912583	6.13712e-05
POLA2	1.04992	6.13712e-05
CLASP2	0.44211	6.15287e-05
CHD8	0.427174	6.18134e-05
ARSL	-0.610932	6.20976e-05
RNF19B	-0.730798	6.23727e-05
AQP6	3.69912	6.25761e-05
TWF2	-0.927377	6.25761e-05
WBP2	-0.61589	6.26438e-05
CEROX1	3.25421	6.27905e-05
COL6A4P2	3.4399	6.30597e-05
RNF19A	-0.744851	6.39198e-05
DHCR7	-0.76148	6.44277e-05
NRIP1	0.851366	6.44813e-05
KL	2.90396	6.45327e-05
SH3GLB2	0.672488	6.4915e-05
MED14	-0.44936	6.52769e-05
GSTM2	0.932612	6.57495e-05
SPINDOC	0.693239	6.58478e-05
SYPL1	-0.577986	6.61193e-05
CDC6	0.905402	6.66516e-05
CA13	0.59711	6.66621e-05
KIAA1217	1.07183	6.68667e-05
KIF2A	0.502364	6.73573e-05
C1orf43	-0.538288	6.82473e-05
HERPUD1	-0.851304	6.82595e-05
TATDN1	-0.903876	6.90242e-05
CDV3	-0.488064	6.93857e-05
INPP5E	0.816641	7.05326e-05
B3GAT3	0.644077	7.06475e-05
CDC42EP1	-0.671709	7.08201e-05
SNHG7	-0.800302	7.13113e-05
UBL3	-0.629268	7.17157e-05
USP45	0.714946	7.18226e-05
STX3	-1.18027	7.21722e-05
CPT1A	-3.01822	7.23903e-05
DUS3L	0.529873	7.23903e-05
THBS4	-2.08624	7.23903e-05
TMEM191A	-1.54486	7.30839e-05
NOMO1	0.574709	7.33737e-05
HNRNPA3P6	0.489429	7.34066e-05
TBX2	4.3262	7.36529e-05
AKR1B10	-6.21107	7.36577e-05
GPR160	-1.08771	7.36577e-05
MCM6	0.939013	7.43426e-05
RABGAP1L	-0.628544	7.47561e-05
PTP4A3	2.02371	7.48803e-05
GRAMD1B	-0.989098	7.50116e-05
LINC01572	1.66124	7.50116e-05
NPAS2	-1.55341	7.5449e-05
TICRR	1.32498	7.5449e-05
NPC2	-0.785723	7.56312e-05
ETNK2	-0.94975	7.5746e-05
MDC1	0.822175	7.5746e-05
HAUS8	0.99989	7.59715e-05
ANAPC1P1	1.18996	7.6652e-05
CTNNA1	-0.402738	7.68785e-05
RNF40	0.386727	7.73838e-05
HAVCR1	-2.10048	7.77923e-05
HUNK	2.80954	7.77923e-05
LNPEP	0.827551	7.77923e-05
LITAF	0.944561	7.79363e-05
KCNJ8	-2.37691	7.83884e-05
ADCY10P1	0.967574	7.90537e-05
E2F8	1.7113	7.90625e-05
TSPAN14	0.651786	7.92904e-05
CRNDE	2.17679	7.94682e-05
MTFR2	1.45446	7.9473e-05
TIPARP	-0.855971	8.01014e-05
AMDHD1	-1.10543	8.03654e-05
ARID2	0.531914	8.07332e-05
GPC3	-1.22005	8.10219e-05
FAM241A	-1.03626	8.20745e-05
PLK4	1.4328	8.20745e-05
ACVR1	-0.642025	8.21823e-05
RIPOR1	-1.1903	8.24563e-05
FZD3	1.28653	8.30463e-05
CRIM1	0.760174	8.31086e-05
GTF3C1	0.423688	8.42592e-05
SHANK2	-0.776329	8.44129e-05
ITM2C	0.608716	8.44247e-05
ZSWIM6	1.33454	8.48618e-05
SEMA3F	1.68438	8.49296e-05
FMO3	-5.85941	8.49898e-05
ADH4	-1.18913	8.52443e-05
PDPK1	-0.534446	8.61784e-05
NIN	0.7198	8.6403e-05
ERV3-1	0.884632	8.65313e-05
BICD2	0.471304	8.6696e-05
CBFB	0.484605	8.69258e-05
GPBP1L1	-0.382985	8.75051e-05
SNX14	-0.648973	8.9167e-05
NDUFS4	-0.799288	8.97552e-05
SCAF8	0.332602	8.97552e-05
TC2N	-3.73279	9.03097e-05
GCC2	-0.510937	9.06661e-05
GLUD1	-0.798384	9.06808e-05
INCENP	1.09659	9.07672e-05
SORCS2	-3.74426	9.07672e-05
AMN	-0.737569	9.08467e-05
PTPA	0.558889	9.10269e-05
CDH1	-1.77443	9.17045e-05
CMTM8	-0.731109	9.18828e-05
EXO1	1.17528	9.18828e-05
ZSCAN9	0.753908	9.21268e-05
ABCA9	-2.65147	9.28142e-05
LDLR	-0.805432	9.31191e-05
FOSL2	-0.963205	9.3835e-05
HECTD4	0.737159	9.39191e-05
LEPR	0.834664	9.49001e-05
UROC1	1.67819	9.49126e-05
UBFD1	0.584533	9.55944e-05
SNHG14	0.546534	9.58278e-05
P2RX4	-0.7006	9.58343e-05
SNRNP40	0.562645	9.58343e-05
PDCD11	0.510286	9.59786e-05
HOMER3	2.04338	9.61298e-05
PHF19	1.35488	9.66138e-05
TMPRSS2	1.35568	9.69888e-05
URAHP	-1.21104	9.78603e-05
SEC31A	-0.473663	9.79688e-05
PRR5L	-1.89815	9.89846e-05
ZSWIM4	2.82763	9.91392e-05
ZBTB8A	1.29546	9.93735e-05
DCAF17	0.539626	9.97536e-05
ISX	-1.2361	0.000100225
SLC5A6	0.682268	0.000100379
TUBA4A	-1.78242	0.00010199
EIF4A2	-0.635123	0.000102142
SH3RF1	-1.15832	0.000102331
CYP3A7	-2.03711	0.000103389
PELP1	0.451602	0.000103389
CHAD	-1.53847	0.000103856
RABL2B	0.874192	0.000104285
ARHGAP35	-0.325568	0.000104591
ELF4	1.10239	0.000104591
GCKR	-1.42172	0.000104809
FBF1	1.27793	0.000104962
COLEC12	1.04567	0.000105319
VANGL1	0.518836	0.000105319
OTUD3	0.763858	0.000105938
ALG2	-0.517526	0.000106644
HEY2	-2.19204	0.000107027
ABCC1	2.26901	0.000107456
MAPK15	4.84062	0.000108009
UPF3A	0.377505	0.000108009
IDI1	-0.954232	0.000108691
ADM	-2.02131	0.000109102
ELAVL1	0.525394	0.000109221
GPR155	1.70902	0.000109546
ZCCHC14	0.390147	0.000109546
USP2	1.81126	0.000110024
MAP7D3	3.15587	0.000110497
TIAM1	-1.32575	0.000110538
ABCB7	-0.548786	0.000110542
STEAP1	-0.980106	0.000111578
TTC30B	1.36034	0.000112778
TOMM70	-0.462526	0.000112898
AFG3L1P	1.05949	0.000113442
PDPK2P	-0.773247	0.000114898
GSTA1	-1.48252	0.000114899
NFIL3	-1.00234	0.000114899
SLC35E2B	0.582876	0.000116193
CCR6	-1.911	0.000116671
SCN1A	4.33682	0.000117692
ABCC5	1.67483	0.000119814
SLC2A9	-1.402	0.000120386
OXA1L	-0.398965	0.000121637
SLC17A9	-1.16637	0.000121718
FUOM	-1.40263	0.000123185
CYP2U1	1.17648	0.000124151
MYOM3	-2.64593	0.00012416
HIF1A	0.457269	0.00012432
FRRS1L	0.776001	0.000124373
IL10RB	-0.699235	0.000124732
LMNB1	1.18136	0.000124732
NFATC2IP	0.661163	0.000126268
ZNF385A	1.43798	0.000126642
CDK2	0.633751	0.000126695
LRRN4	4.06049	0.000126931
TMCC3	-2.56716	0.000127171
TTC26	1.34406	0.000127171
ZNF580	0.820671	0.000127885
RPS4Y1	-0.710274	0.000128813
CCDC85C	-0.815954	0.000128888
CDR2L	2.09828	0.000129329
MYCN	1.50101	0.000129649
RCOR2	3.43086	0.000130707
SLC17A8	-5.42204	0.000131163
NFKBIA	-0.77978	0.000131696
SEC61A2	0.985562	0.000132182
SH2D4A	0.69366	0.000133375
USP11	0.897202	0.000133507
CPEB2	-0.740968	0.000134607
FGGY	-1.29518	0.000135116
RAB17	-1.93831	0.00013717
C11orf24	-0.689715	0.000138089
FAM200B	-0.568372	0.000138372
DDX51	0.572194	0.000138703
MAP2	-4.61207	0.000138927
TMEM59	-0.576123	0.000138927
CCSER2	-0.53163	0.000138928
CPEB4	-0.889416	0.000138928
RCN2	0.822964	0.000138928
SLC39A5	-0.350967	0.000138928
SULT1C4	-3.53356	0.000138928
DPYS	-0.987705	0.000139487
PPP2R5A	-0.423862	0.000140496
ANKRD52	0.679674	0.000141774
ZNF616	-0.642018	0.000142415
GPRIN1	1.8354	0.000143451
E2F2	1.36188	0.000146333
FXYD2	-1.68031	0.000147339
ARNTL2	0.982867	0.000147511
ATP6V1B2	-0.413419	0.000148155
CCNF	1.24852	0.000148358
LONP2	-0.543703	0.000148482
RAI14	-0.536342	0.000148482
SMPD4BP	0.648233	0.000149454
CD8B2	5.97155	0.000149991
DUSP10	-1.16325	0.000150565
UBE2L6	-0.964916	0.000150611
TGFBRAP1	0.599019	0.000150845
TMEM18	-0.547231	0.000150845
TPT1	-0.903851	0.000151099
BAIAP2L2	-1.18548	0.000151585
ARPIN	0.827775	0.00015185
ITGA9-AS1	-1.18203	0.000152859
CLUAP1	0.733341	0.000152972
TSPAN9	-0.514763	0.000153848
BACH1	-0.632211	0.000155226
NOTCH3	4.47636	0.000155841
RCBTB1	1.08394	0.000156502
E2F1	1.19695	0.000156563
PPP1R16A	-0.614881	0.000156858
TRIQK	-0.715934	0.000156858
DLX6-AS1	3.16525	0.000157273
HTATIP2	-0.931149	0.000157273
NRGN	3.67005	0.000158067
FANCI	1.23681	0.000158326
RRP7BP	0.685925	0.000158723
NAA40	0.817169	0.000159468
UTP25	-0.43214	0.000159468
MBOAT2	5.60481	0.000160027
RHOF	-1.44708	0.000160939
FUS	0.672996	0.000161041
HNRNPAB	0.903381	0.000162486
PPID	0.566574	0.000162486
CDC42BPA	-0.658059	0.000162507
SLF2	0.791951	0.000163299
SGK2	-2.06587	0.000164563
SMARCC1	0.585434	0.000164989
ZNNT1	-1.61731	0.000165612
EPN1	-0.567359	0.00016586
CREBL2	-0.79579	0.000166053
ACY3	-1.13782	0.000166804
CLN5	-0.619541	0.000167467
ENTPD5	-1.14608	0.000167467
MPPED1	-1.52155	0.000167467
LAS1L	0.49634	0.000167974
SPOUT1	0.631905	0.000167974
ZNF428	0.787865	0.000167974
CD164	-0.421023	0.000168124
SMAGP	0.513501	0.000168349
LINC02365	-1.35342	0.000168571
MUC20P1	-1.28125	0.000169627
POM121B	0.482931	0.000170093
TPRN	-0.875489	0.00017058
SCML4	-1.39534	0.000171448
PEPD	-0.882526	0.000171674
WRAP73	0.657925	0.000171674
NBEAL2	1.02259	0.000172069
PARVA	0.692665	0.000173117
ATP9A	0.968607	0.000173182
SRRT	0.443256	0.000173603
SEMA4C	0.754766	0.000174278
LLGL1	0.69418	0.000177218
INPP5A	-0.624111	0.000177553
MCHR1	-2.99222	0.000177553
CRELD2	0.893125	0.000177642
ZNF845	-0.738495	0.000177642
AKIRIN2	0.713659	0.000177955
TLX1	-1.15855	0.000179063
SUPT16H	0.703136	0.000179974
COPS7B	0.492434	0.000180498
RAI1	0.508361	0.00018339
BRD7	0.409148	0.000183452
PRRC2A	0.463451	0.000183568
C1orf162	-1.73777	0.00018398
FBLN1	1.31154	0.000184506
MYOM2	-4.26343	0.000185177
AHRR	2.2969	0.000185751
KHSRP	0.499925	0.000185751
RAD51C	0.790496	0.000185832
FAAP20	0.591466	0.000186233
SNTB1	-0.407406	0.000186246
TERF2	0.509249	0.000187746
METRN	1.51826	0.000188282
ABCC2	-0.888224	0.000188783
ABCC11	-0.993428	0.000188807
KIAA0753	0.7742	0.000188944
SYN3	-1.20565	0.000192294
SYTL2	1.52332	0.000196143
CKAP5	0.751876	0.000196299
CYP2D7	-1.23904	0.000196299
TMEM161A	0.604981	0.000196299
SIVA1	0.464018	0.000196903
STOM	-1.23367	0.000196903
TOM1L1	-0.347108	0.000196903
ARF6	-0.500683	0.000199769
TFB1M	1.02908	0.000199977
NOMO3	0.530877	0.000200193
PRKACA	0.742923	0.00020093
CUTC	-0.701118	0.000201207
TMEM217	-1.55548	0.000201676
PLLP	-2.00959	0.000203081
ZFYVE19	-0.517337	0.000203908
HPS1	-0.543872	0.000205005
IL6R	-0.862848	0.000206391
FEM1C	-0.721047	0.000207404
CDHR5	-0.900239	0.000207946
DNAJC1	-0.522123	0.000207946
CMAS	-0.534481	0.000209327
E2F7	1.62218	0.000209458
RFC3	1.04472	0.00021016
PRR5	-0.786526	0.000210452
RBPMS2	1.97977	0.000210794
DBF4B	1.2402	0.000212329
IL32	-2.42576	0.000212486
SPPL2A	-0.528299	0.000212486
FSCN1	4.73207	0.00021285
AARS2	0.482043	0.00021416
RDH10	-1.20723	0.000217229
SETD2	0.330583	0.000217577
IQCE	1.02159	0.000217651
PPP5C	0.455288	0.000218587
POP1	0.730004	0.000219148
N4BP2L1	-0.984873	0.000219149
SYTL4	1.55812	0.000219185
URGCP	-0.414852	0.000219185
FMO5	-0.897682	0.000219934
PIM1	-1.46291	0.000219934
TMEM138	0.816023	0.000219934
KLHL24	-1.09392	0.000220058
DCLRE1C	0.574947	0.000220531
SOS1-IT1	1.68681	0.000220531
PRTG	1.67752	0.000220949
CYP51A1	-0.762353	0.000221643
C5orf34	1.30878	0.000221903
CLU	-2.40915	0.00022274
UQCRB	-0.587024	0.00022666
AJUBA	-0.731322	0.000226898
ARFGEF3	-0.671387	0.000227737
PABIR2	0.745319	0.000227737
ZGRF1	1.07068	0.000227737
GALNT3	-2.03042	0.000229701
IGF2BP1	0.569372	0.000229701
DOK1	0.883034	0.000230003
ASS1	-1.38922	0.000230505
VAV2	-0.449816	0.000232839
MEG9	-1.18989	0.000232867
NIPSNAP2	0.851207	0.000232949
RBMS1	1.86936	0.000232949
CRADD	-0.642524	0.000233353
ELP6	0.448858	0.00023493
LDB1	0.80427	0.000235369
IL1RAP	-0.878248	0.000236433
TRAIP	1.48757	0.000236709
MEAK7	0.472611	0.000236939
MT1DP	-5.93861	0.000238539
FRRS1	-0.691561	0.000242341
ABCA10	-1.88028	0.000242378
GXYLT2	0.983553	0.000242604
MAST4	-1.13559	0.000243008
C1orf56	-0.902411	0.000243011
ITGB2	-2.64115	0.000243034
[truncated: 13,532 more rows]

## Sheet: log2FC PRKAR2A-org vs wt-org
gene	log2FoldChange	padj	p values derived from Wald test; DESeq2
AMACR	4.73242	4.2599e-142
ATP10A	5.35635	1.32209e-117
NEB	-2.91376	1.16173e-113
AREG	3.96008	9.62872e-97
PKIB	-2.78004	1.44912e-89
CCDC170	5.62083	1.54674e-86
DKK3	3.20998	6.52249e-82
FMO1	-4.73247	1.26052e-79
APCDD1	4.22077	2.36015e-72
VCAN	5.48379	9.76183e-71
TENT5C	5.41043	3.56181e-68
KMO	-6.14729	2.78078e-64
HS3ST4	5.64873	2.14559e-62
ODAM	4.0403	5.45393e-61
BGN	2.68071	5.68226e-57
SPP1	6.52096	9.68369e-56
PIK3C2G	-2.74397	3.05378e-55
SEMA3C	7.83273	5.06233e-55
EXTL3	1.90585	4.50909e-54
LYPD1	4.33521	5.00565e-52
ATP2B2	-5.70276	3.48015e-49
RASSF6	3.64717	1.36698e-48
HRG	-5.7567	1.95216e-48
AGR2	-2.97569	3.78145e-48
BIK	5.36501	1.21372e-47
C6	-4.15795	1.42128e-47
PTP4A3	3.48576	3.8362e-46
EFHD1	-5.91818	4.75257e-46
ANG	-2.78209	5.05891e-45
CELSR1	2.42447	5.2169e-45
PRRG4	-2.02503	1.55232e-43
ZNF503	3.05231	2.88038e-42
DEPTOR	-2.11816	3.87517e-41
HTR1D	4.35069	4.49779e-41
CLRN3	-3.61362	9.37566e-41
FURIN	-4.37572	3.83302e-40
MAL2	-2.73275	9.04719e-40
C1orf116	-3.10182	2.91259e-39
TGFB2	5.30044	3.91611e-39
ALDH8A1	-2.46442	1.83174e-38
CAB39L	3.6492	3.53797e-38
TDP2	-1.98314	5.75389e-37
ARL4A	2.12732	8.29515e-37
HJV	-4.44237	1.15856e-36
SLC3A1	-5.05652	1.75176e-36
GC	-4.72278	1.75176e-36
TRIB2	2.5137	1.89595e-36
TNFSF10	-2.22129	3.80661e-36
ASPSCR1	2.20644	4.19147e-35
CA2	-3.85756	4.58355e-35
COL9A3	3.58901	6.37245e-35
SLC22A25	-4.8267	1.52774e-34
CABIN1	1.64065	1.99193e-34
GABRE	-5.77528	1.99193e-34
KLKB1	-1.82746	2.23416e-33
WDR72	-3.31987	3.39407e-33
DPYD	-3.6375	5.61568e-33
PALMD	-3.92853	6.42956e-33
SERPINA6	-2.28082	9.53855e-33
CFHR2	-4.56002	1.25956e-32
PPP1R3C	-3.04328	1.46856e-32
HSD17B2	-4.35664	1.94219e-32
RHPN1	3.60196	3.88194e-32
RHOBTB1	3.68673	5.38021e-32
PCGF5	-1.92269	1.163e-31
TBL1X	-1.92231	1.82977e-31
DTD1	2.51296	1.84855e-31
MAT1A	-2.29704	2.31652e-31
TEAD2	4.53865	2.9884e-31
PBLD	-2.12492	3.51763e-31
PRG4	-5.91685	6.225e-31
NOTUM	3.30618	8.16186e-31
ENPP2	-3.95084	2.29486e-30
SLC22A9	-1.81091	2.44988e-30
JAML	-4.65458	6.50313e-30
RASA3	-3.27282	7.52988e-30
NFE2	4.92825	8.60564e-30
LCTL	3.06505	9.57626e-30
ANGPTL3	-2.77399	9.71467e-30
RASGRF1	-4.95333	9.85009e-30
AQP3	-4.01616	3.57133e-29
ASIC1	2.79893	4.2677e-29
MMP14	2.00643	4.40492e-29
C20orf204	4.84937	4.40492e-29
C1QTNF3	3.50538	4.95879e-29
GUCY1A2	4.00281	8.61423e-29
ALDOB	-4.41425	1.01973e-28
BMP4	1.90969	1.76544e-28
AQP9	4.63071	2.14688e-28
PLGLB1	-2.93267	3.32993e-28
DPYS	-1.70171	3.58303e-28
MERTK	1.39257	4.07864e-28
MYO10	1.26957	5.57653e-28
PEG10	-2.32996	6.09565e-28
CDH1	-3.7602	9.61837e-28
ALB	-1.77015	1.26138e-27
NEGR1	-5.7052	1.68562e-27
PLGLB2	-3.0304	2.80056e-27
SPARCL1	7.82649	3.6259e-27
PART1	4.3125	7.95575e-27
LMBRD1	-1.13173	2.40671e-26
RAB27A	-2.97268	2.77594e-26
PHLDA1	2.10628	3.86102e-26
CFHR1	-3.42596	4.58236e-26
SYPL2	3.91989	4.85384e-26
CES2	-1.85051	6.37096e-26
GOT1	-1.98445	8.79129e-26
PLGLA	-2.9902	9.21608e-26
HMGCS2	-3.49255	1.16063e-25
ITGA6	1.62863	1.23596e-25
VSIG1	-6.27377	1.31566e-25
HS6ST1	1.85528	1.84537e-25
SLC17A4	-4.06935	2.05188e-25
BHLHE40	-3.10575	2.06357e-25
SLCO4C1	-2.36184	2.06357e-25
RNF43	1.96924	2.10607e-25
CFH	-3.88714	2.31459e-25
CAPN6	-4.32574	2.92047e-25
REG3A	14.3861	5.1482e-25
SLC5A11	-2.80413	5.49493e-25
SLC22A7	-3.50598	6.2832e-25
ARNT2	3.69735	6.60716e-25
ZNRF3	2.01823	7.0419e-25
NFE2L3	3.67219	9.9973e-25
ACADSB	-2.21137	1.0732e-24
UCP2	1.90839	1.39097e-24
CNTLN	-1.22004	1.43407e-24
APOH	-1.81751	1.94082e-24
IL1RAP	-1.5816	2.12693e-24
CDC14B	1.80778	2.96879e-24
NKD1	2.32592	3.07684e-24
FUT6	-3.35993	5.10227e-24
ZNF703	3.3293	5.12458e-24
PHEX	-3.37255	6.03304e-24
SLC4A8	4.47344	7.06421e-24
VCAM1	-7.04747	1.39058e-23
CA11	4.0107	1.44331e-23
KCNJ10	8.69738	1.61434e-23
SERPINC1	-2.91064	2.74169e-23
ONECUT2	1.07074	2.82551e-23
MFGE8	1.92749	3.02395e-23
IQCH	4.14647	3.98553e-23
ARG1	-2.74071	6.59928e-23
ITIH3	-4.17531	6.59928e-23
LCAT	-1.89155	7.11688e-23
CYP4A22	-6.41395	9.07734e-23
GPC5	-7.26508	1.11556e-22
CASP16P	-4.95638	1.16079e-22
RBP1	2.49633	1.26764e-22
TRH	5.21328	1.47677e-22
CD9	-3.39499	1.51598e-22
PSMB8	-3.23364	1.66928e-22
INSR	-1.79006	1.9166e-22
SLC4A4	-1.44787	2.11842e-22
C9orf152	4.33992	3.38354e-22
LAMC1	1.46488	3.69556e-22
KIZ	2.4395	4.26082e-22
AXIN2	3.32282	4.51806e-22
ADAMTSL2	3.84847	5.3697e-22
B3GNT3	-5.51257	5.53142e-22
CST1	10.7453	6.96174e-22
GBA3	-3.74197	7.69372e-22
MPC1	-1.60011	9.38047e-22
LGALS2	-3.75077	1.0829e-21
PHYH	-1.37953	1.34164e-21
MCTP1	3.19183	1.40285e-21
AGXT2	-2.14868	1.5361e-21
MME	3.36354	1.57102e-21
LINGO1	3.70585	1.66617e-21
MGLL	-9.34911	2.1355e-21
HEPACAM	3.86857	2.2862e-21
AFM	2.65446	2.2862e-21
C11orf54	-1.13337	2.44393e-21
TIAM1	-2.35035	2.84583e-21
TSPAN11	5.13968	2.91458e-21
FOXQ1	2.17408	4.15286e-21
EGFLAM	-3.3439	4.53642e-21
SLC13A5	-2.83557	4.89392e-21
NUGGC	-3.38388	4.96938e-21
LAMA5	2.89804	5.90007e-21
ATP10D	3.27259	6.25513e-21
ACSL4	-1.30313	7.14852e-21
SLC38A3	-3.62161	7.37213e-21
GBP7	-4.00519	8.36972e-21
NR1H4	-3.02544	8.43053e-21
ZFP36	-1.86733	1.12518e-20
CYP4F3	-2.72647	1.12518e-20
ZAP70	7.00708	1.19943e-20
CTSC	2.81591	1.39399e-20
CD302	-1.04699	1.39399e-20
TRPC5	-3.58476	1.4154e-20
FBP1	-3.24189	1.49512e-20
ORM2	-2.25072	4.20841e-20
SLC2A9	-2.99277	4.78358e-20
ORM1	-2.33214	5.3896e-20
TBX2-AS1	5.5646	5.74033e-20
ITGAL	-3.31816	6.24415e-20
KNG1	-7.06395	6.8609e-20
STRIP1	1.12423	6.89262e-20
ERVMER34-1	2.88056	7.84965e-20
AGTR1	-1.86196	8.96492e-20
HHEX	-2.29446	1.76049e-19
LAD1	-1.90476	1.89558e-19
GHR	-1.68002	2.03623e-19
SLC7A2	-2.12059	2.18745e-19
ANKRD37	-3.1646	2.22123e-19
NRP2	3.54161	2.22123e-19
BCL2L14	-2.11756	3.29637e-19
SLC16A9	-3.83816	4.04658e-19
CNGA1	-2.15192	4.124e-19
FMNL2	2.03901	4.87803e-19
DGAT2	-1.92492	4.93456e-19
TM4SF5	-1.95234	5.92045e-19
WNT5A	-4.92881	6.26311e-19
SELENOP	-1.47927	6.92558e-19
TGM2	-2.55464	8.65392e-19
PCDH1	-3.39893	1.24154e-18
CPS1	-2.45123	1.24367e-18
GPAT3	-3.41581	1.42276e-18
LINC02532	-3.82139	1.49181e-18
AFP	-2.23195	1.59247e-18
SLC7A6	2.07868	1.70836e-18
KREMEN1	2.15693	1.90235e-18
C4BPB	-3.26604	2.56952e-18
INHBE	-3.8745	2.89273e-18
ERRFI1	-2.70748	3.96226e-18
KBTBD11	-6.14088	4.30756e-18
GALNT6	2.20026	4.36083e-18
FAM20A	-3.38233	6.18627e-18
APOM	-1.96383	7.24091e-18
PHC1P1	2.46706	7.6789e-18
PTK7	1.6048	9.71286e-18
MGST1	-1.18189	1.04446e-17
GLDC	2.01796	1.24915e-17
ARSI	3.98107	1.60044e-17
P3H1	1.04599	1.94628e-17
RTL6	1.6309	2.45766e-17
HCAR3	-6.00698	2.77514e-17
GLB1	0.994434	2.97449e-17
F11	-1.84047	3.16506e-17
LRRC28	-1.16442	3.16506e-17
BPIFB2	-6.39319	3.67652e-17
C4BPA	-2.57902	3.77913e-17
SH3TC2	9.36465	4.43628e-17
MT-RNR1	-1.34334	4.74794e-17
CGN	-2.0327	4.81564e-17
CLTRN	-1.84406	5.86105e-17
TSPAN5	2.84871	6.39102e-17
ADM	-3.28124	1.04884e-16
GRAMD1B	-2.5438	1.12288e-16
LGALS3	-2.16679	1.23965e-16
BCHE	-1.06589	1.28624e-16
FAM9A	-9.40245	1.29643e-16
NIPAL1	-1.06047	1.29643e-16
ANKS4B	-1.72119	1.69188e-16
ACSM3	-2.42194	2.04347e-16
ADH4	-2.31428	2.08956e-16
TJP2	-1.17337	2.22283e-16
SSTR2	-4.13558	2.77346e-16
FGFR2	-3.5477	2.87548e-16
FZD1	4.40887	2.89093e-16
C8G	-5.02922	4.40567e-16
NAAA	-1.92355	4.69426e-16
CRNDE	3.67067	5.22406e-16
CTSH	-1.48709	5.95805e-16
GJB1	-1.16492	6.9111e-16
PAG1	-1.78607	8.61217e-16
RBP4	-2.45694	8.74403e-16
LGR4	-0.938101	1.04365e-15
NPM2	-2.86745	1.11427e-15
BDH1	-2.26667	1.13232e-15
VGLL4	1.05139	1.30901e-15
SOX2	9.59606	1.52794e-15
ST8SIA3	2.01004	1.78747e-15
RBP5	-2.36413	1.82606e-15
SSUH2	-1.97231	2.16091e-15
SMPDL3B	2.35489	2.16717e-15
GRAMD1C	-1.67965	2.20096e-15
KIF26B	2.24051	2.5114e-15
DEPDC7	-1.28407	2.57111e-15
SCCPDH	-0.920251	2.82087e-15
NR1I3	-2.30356	3.30821e-15
NAT8	-3.54861	3.38979e-15
NR5A2	-1.48763	3.60327e-15
C3	-3.21484	4.30151e-15
SDCBP2	-3.92288	4.49174e-15
VASH1	2.85013	5.06852e-15
PLEKHB1	1.66974	5.53138e-15
PCP4	3.81951	5.83076e-15
SLC22A31	-3.25421	5.83076e-15
HSD17B11	-1.43799	5.91636e-15
OTC	-2.81172	8.07566e-15
AVPI1	-1.62073	8.69018e-15
SLC40A1	-1.36459	8.75183e-15
HS6ST1P1	1.7709	8.75183e-15
MUC3A	-2.81993	9.23942e-15
DGKD	1.259	9.63465e-15
SSTR1	3.3563	9.7319e-15
NPTX1	7.7497	9.73984e-15
NUDT4	1.47573	1.1059e-14
PRLR	-1.36045	1.16323e-14
ATP11B	-1.88646	1.16401e-14
STAG3	1.74412	1.26537e-14
EXT2	0.971299	1.361e-14
GLDCP1	2.10602	1.36989e-14
CNIH2	2.87466	1.45008e-14
ALDH3A2	-1.31634	1.47864e-14
LINC01146	-1.51595	1.50079e-14
S100A14	-3.27946	1.50273e-14
PLPP3	1.03764	1.71573e-14
PHC1	2.19636	1.71573e-14
ACSL1	-0.967729	1.92731e-14
TAGLN2	1.55403	2.1123e-14
APBA1	-4.12973	2.34553e-14
ACSM2A	-2.76643	2.42408e-14
MBP	-1.48697	2.54553e-14
TCEAL8	-1.11063	2.54715e-14
PLCB1	-2.55574	2.59887e-14
MPZL2	-2.04854	2.63128e-14
ADH1A	-2.83345	2.76453e-14
NPSR1-AS1	-5.20551	2.95982e-14
LEPR	1.65006	3.11534e-14
UGGT1	1.58304	3.11536e-14
CTXN1	4.73475	3.59274e-14
A1CF	-1.02417	3.86248e-14
IL22RA1	-2.71857	3.98994e-14
DYNC1I1	2.43317	4.55207e-14
PLD1	-1.48676	4.69698e-14
PAQR9	-1.53035	5.12892e-14
ACSM2B	-2.49213	5.14833e-14
TINAG	-2.50392	5.57728e-14
FXYD2	-2.44961	5.85637e-14
RAB3B	-3.38673	5.91252e-14
KREMEN2	7.25802	6.07016e-14
SHANK2	-1.39481	6.21952e-14
PGLYRP2	-5.63609	6.21952e-14
CRABP2	5.56551	6.41136e-14
VANGL2	2.92174	6.47594e-14
IGSF1	-1.75186	6.49328e-14
SLC30A3	5.92347	7.24068e-14
PGM5	8.81793	7.53289e-14
G6PC1	-2.82935	8.22995e-14
TUBAL3	-3.26091	8.58983e-14
DBN1	1.8792	8.70421e-14
LTBP3	1.77869	9.40436e-14
RORC	-3.40613	1.09168e-13
STOM	-1.0538	1.09168e-13
USP35	1.72228	1.09589e-13
COL26A1	3.07446	1.17041e-13
KYNU	-1.72717	1.17041e-13
CLDN14	-4.023	1.19009e-13
UGGT2	1.07322	1.20332e-13
SRARP	3.18986	1.20621e-13
B3GNT5	5.27777	1.21247e-13
EPAS1	-1.60153	1.27617e-13
IRF8	-1.64283	1.31511e-13
SLC45A3	-2.83525	1.37611e-13
FAXDC2	-2.42596	1.68082e-13
NAV2	-1.32844	1.7456e-13
XYLB	-1.18259	1.75865e-13
PARD3B	1.37655	1.80826e-13
NFIL3	-1.61291	1.8183e-13
DLX6-AS1	5.03574	1.83426e-13
HIP1	1.9097	1.86571e-13
SLC23A3	-2.73318	1.94772e-13
PERP	-0.843555	1.95514e-13
DDIT4	-2.27968	1.96114e-13
EMP2	1.13997	1.97568e-13
NR1I2	-1.5799	2.10999e-13
ERN1	-1.57352	2.10999e-13
C2orf72	-1.28783	2.20762e-13
ARL4C	3.22473	2.45647e-13
PPARA	-1.26931	2.45699e-13
GDF11	2.7459	2.49777e-13
COL11A2	4.4139	2.49777e-13
ITPR2	0.842777	2.49777e-13
SP140L	-2.84879	2.53468e-13
RTL5	3.69081	2.74295e-13
PCK1	-3.72881	2.75705e-13
JARID2	1.42555	2.89585e-13
DHRS3	-2.13314	2.9585e-13
B3GAT3	1.07814	3.84737e-13
PRICKLE2	1.10404	4.09088e-13
MOGAT2	-2.80341	4.42566e-13
TM4SF4	-1.29278	4.46929e-13
STK17B	-2.42351	5.0711e-13
UGT2B4	-1.5695	5.26426e-13
VAC14-AS1	-3.7485	5.50343e-13
CENPX	1.00218	5.89564e-13
HKDC1	-1.58922	6.03826e-13
EMC10	1.37965	6.10609e-13
CDO1	-1.05571	6.28178e-13
GPR155	3.70528	6.31776e-13
ARMC9	1.17514	6.42066e-13
NOMO1	1.03242	6.92741e-13
CDKN2AIPNL	1.00682	8.63875e-13
CYP8B1	-3.08571	8.65098e-13
SLC44A1	-0.98078	9.07758e-13
HABP4	1.11295	1.04998e-12
TNFRSF19	2.53049	1.10812e-12
TRPM3	2.61362	1.12771e-12
RFX6	6.44074	1.13302e-12
FOXO3	-0.940151	1.13809e-12
RNF128	-1.32738	1.14249e-12
GTF2IP7	-3.67924	1.16814e-12
EVA1A	-1.02851	1.27395e-12
RAB3IL1	2.18596	1.29204e-12
FXYD3	-4.97419	1.30593e-12
QSOX2	0.95216	1.3319e-12
ST3GAL6	-3.36704	1.34399e-12
SHBG	-2.27055	1.41452e-12
SPHK2	1.32202	1.51954e-12
RAB39B	-3.30137	1.54863e-12
ACSL3	-1.15133	1.61797e-12
NOMO3	0.997056	1.6247e-12
CIDEC	-4.10556	1.63805e-12
PLA2G2A	3.98989	1.70938e-12
GBP2	-3.24953	1.81901e-12
CRYZ	-0.829583	1.97243e-12
TMPRSS2	2.32306	1.99508e-12
TCF7	1.01868	2.20881e-12
MYH9	0.737142	2.26953e-12
STEAP2	-0.933414	2.30499e-12
CLDN7	-2.52303	2.32867e-12
PPP1R16B	8.92541	2.37061e-12
B3GALT1	8.70823	2.40178e-12
ATAD2	-0.782327	2.44418e-12
ARHGEF40	-1.61531	2.49696e-12
TSPAN5-DT	4.29444	2.55768e-12
KCND3	3.29339	2.6143e-12
NOD2	3.21443	2.76161e-12
CRYAB	-4.56361	2.79758e-12
MYH4	-6.39344	2.85797e-12
NOMO2	0.996836	3.00225e-12
ZNF503-AS2	2.13256	3.04159e-12
JCAD	1.71894	3.10159e-12
SLC16A11	3.04024	3.27244e-12
MARVELD3	-2.12568	3.94763e-12
FAM162A	-1.37162	3.97996e-12
SAA4	-8.26277	4.13798e-12
CYP4A11	-6.92454	4.27132e-12
PODXL	4.09096	4.75784e-12
OPTN	-1.05035	4.83569e-12
KALRN	-1.29261	5.11801e-12
SLC6A12	2.33083	5.28982e-12
SLCO1B1	-7.22638	5.67969e-12
LINC02413	4.48936	5.72714e-12
METTL7A	-1.12125	5.74936e-12
ACBD5	-1.54552	6.02105e-12
SLC6A4	-2.5352	6.05049e-12
PPFIBP2	-1.4354	6.62632e-12
PARP14	-1.1887	7.06649e-12
PNMA8A	2.24729	7.09311e-12
CYP2J2	-1.45976	7.09311e-12
CCND2	5.29204	7.09311e-12
RASL11B	5.33677	7.25106e-12
FUT1	8.31042	8.49363e-12
IFT22	1.95492	8.87905e-12
FUT8	2.33541	8.9165e-12
MT1H	-7.23599	8.9165e-12
PDGFB	-2.27947	9.52e-12
AQP6	4.80936	9.74845e-12
ITGA1	-1.31668	9.7797e-12
CAPN2	-1.95814	9.97858e-12
MEG8	-1.51998	1.02319e-11
PPP1R9A	1.78034	1.02319e-11
EFNA1	-2.31005	1.02329e-11
GMNN	-1.17648	1.02757e-11
CDON	1.59047	1.10902e-11
FGFR1	1.89203	1.34025e-11
MEP1A	-5.7942	1.44987e-11
TNS1	-2.98214	1.45662e-11
PRODH2	-1.51971	1.45998e-11
SPAG9	-0.821458	1.48964e-11
PLCG2	-3.76278	1.49553e-11
ACMSD	-1.95528	1.54758e-11
CACNB4	1.74578	1.58286e-11
SLC44A2	1.86033	1.69112e-11
FOXN3	-1.39652	1.72457e-11
CREB3L3	-1.93677	1.76798e-11
FBXO6	-1.89768	1.78725e-11
COLEC12	1.69307	1.91797e-11
HLA-A	0.881865	2.08314e-11
MOGAT3	-3.09696	2.09188e-11
ZC3H13	1.39029	2.10597e-11
ABCA3	3.79373	2.10749e-11
MMUT	-1.0998	2.2005e-11
EVI5	-0.947398	2.21979e-11
GPR137B	3.03497	2.53829e-11
SMCO4	-0.945622	2.70384e-11
CPNE7	2.47347	2.71742e-11
LRRC45	1.131	3.01988e-11
CCDC102A	2.36171	3.10222e-11
ZCCHC24	-1.15379	3.15153e-11
ATP6V0E2	1.722	3.22985e-11
FOXRED2	1.2887	3.5394e-11
NXPH3	8.38571	3.56305e-11
DLK1	-2.08915	3.61974e-11
BBLN	1.86358	3.70283e-11
CHAD	-2.8909	3.78046e-11
CTXND1	-2.32013	4.29208e-11
TMEM198	-1.94376	4.61782e-11
CD74	1.27936	4.61782e-11
KCNK1	-2.28668	4.86781e-11
PKHD1L1	-4.32583	5.0241e-11
HOMER3	2.63919	5.21535e-11
TCF3	1.17737	5.2615e-11
HCAR2	-5.75196	5.30686e-11
CD36	1.51399	5.57217e-11
CBLB	-1.38993	5.63285e-11
SMTNL2	6.99611	6.03626e-11
NAP1L3	4.77599	6.04627e-11
ANXA4	-1.29526	6.2485e-11
ORAI2	1.54443	6.30738e-11
UBE2L6	-1.35322	6.4132e-11
PIPOX	-2.58847	6.4794e-11
HEG1	-1.70726	6.74524e-11
SMARCA1	-1.07468	7.10422e-11
CLU	-2.00228	7.3614e-11
APOF	-3.96972	7.41393e-11
PON1	-4.80376	7.89709e-11
MTUS1	-1.21064	8.73894e-11
SLC25A18	-3.02874	8.94557e-11
CYP3A7	-2.59984	9.18301e-11
SQSTM1	-0.947368	9.29524e-11
MAP3K8	2.37082	1.0322e-10
SLCO2A1	-3.1023	1.03444e-10
HNMT	-1.20686	1.10657e-10
ACE2	-2.55382	1.16429e-10
MYO15B	-2.90396	1.1799e-10
RRAD	2.7506	1.1799e-10
MVP	-1.12636	1.19236e-10
ZNF532	2.27716	1.20473e-10
HSPG2	1.61974	1.25007e-10
FGB	-1.94627	1.25103e-10
TNFRSF10D	-0.969683	1.30414e-10
NAALADL2	-1.81287	1.30782e-10
HAL	-3.82906	1.33094e-10
GPD1L	2.41693	1.33094e-10
SETBP1	-2.43491	1.3939e-10
ATP8B2	2.91178	1.42583e-10
NFIA-AS2	8.14426	1.45313e-10
SYNPO	-2.02815	1.47055e-10
PDLIM2	-2.43804	1.51127e-10
HLA-DQB1	2.46302	1.53389e-10
KCNC1	-4.73844	1.58353e-10
B4GAT1	0.827226	1.58353e-10
GBP3	-2.48672	1.61698e-10
CYB5A	-0.933049	1.6489e-10
SOX8	4.12822	1.83404e-10
MLPH	-5.33744	1.85267e-10
PDE5A	2.09732	1.87796e-10
DQX1	-2.56097	1.92965e-10
EPHX2	-0.926201	2.02742e-10
TKFC	-1.62094	2.0931e-10
SPTSSB	-3.39965	2.12114e-10
MBL2	-2.04192	2.12373e-10
EGFR	-1.62462	2.1352e-10
SLC20A1	-1.0835	2.20665e-10
AQP7P2	-3.69821	2.25437e-10
GLRX	-1.09332	2.25437e-10
NT5E	-1.74121	2.29454e-10
SUCLG2	-1.01704	2.44352e-10
ACAA1	-1.06683	2.55157e-10
LINC01370	-6.29052	2.80355e-10
ABCA6	-3.00764	2.88003e-10
TNFAIP2	-2.94571	3.03078e-10
C1orf210	-2.74552	3.07842e-10
ST3GAL1	-1.05749	3.12143e-10
ABCA5	-1.52333	3.12144e-10
UGDH	-1.66323	3.12362e-10
RASGRP2	-4.38412	3.1577e-10
SAYSD1	-1.00615	3.15939e-10
NR3C1	-1.32358	3.20847e-10
AK4	-1.31089	3.30211e-10
LAMB1	1.21875	3.34407e-10
EPHB2	4.99376	3.43745e-10
TEP1	-0.839982	3.51717e-10
UNC93A	-2.47573	3.55667e-10
FOXP2	-2.59252	3.5967e-10
LPCAT2	1.58526	3.61888e-10
MFNG	2.64083	3.67043e-10
PDZD2	-3.91125	3.6746e-10
ARHGAP44	1.16533	3.8535e-10
SLC19A2	-0.885272	3.87623e-10
ART4	-3.23264	3.97955e-10
LINC02499	2.39741	4.008e-10
TBKBP1	3.54576	4.13345e-10
VNN2	-2.93703	4.20932e-10
ZNF385A	1.83058	4.20939e-10
CLDN1	-1.0304	4.30054e-10
HCAR1	-4.84973	4.64895e-10
NOCT	-1.30646	4.8847e-10
NRXN3	7.89325	5.19307e-10
AFMID	-1.03802	5.37756e-10
HYAL2	0.970202	5.49284e-10
EGR1	1.31454	5.55331e-10
DLG4	1.96961	5.60224e-10
MIR100HG	2.16963	5.65202e-10
DNAJC25	-1.01498	5.97332e-10
FADS2	-0.969108	5.97449e-10
FADS6	-3.22632	6.35931e-10
GOLGA5	-0.696762	6.60074e-10
DTX4	-1.62599	6.91519e-10
SLC27A2	-1.47712	7.04788e-10
VPS37A	-1.52551	7.16818e-10
STK24	-0.704941	7.20322e-10
TIMP1	1.7362	8.22843e-10
POU2AF1	-2.17093	8.44813e-10
FGA	-1.7722	8.44813e-10
TUBA4A	-2.4707	8.625e-10
IGSF10	5.86072	8.78986e-10
MTHFD2L	1.65792	9.11071e-10
FGF13	6.69123	9.25416e-10
ANPEP	-2.11585	9.30912e-10
MASP1	-1.57043	9.42744e-10
ADH1B	-4.23891	9.77064e-10
AQP7P1	-3.56731	1.0243e-09
PHAF1	-0.842982	1.05065e-09
HPSE	-3.23619	1.08309e-09
CPN1	-1.28672	1.09926e-09
RAPGEF5	-2.5479	1.10391e-09
ZFP1	-1.12402	1.1229e-09
GPR157	-1.75623	1.13586e-09
SERPINE1	-4.56495	1.22975e-09
PTGR1	-1.46033	1.26152e-09
PLPPR4	-4.16183	1.30056e-09
LPAL2	-1.34586	1.30462e-09
LINC00237	4.79541	1.35591e-09
GPR137C	1.98271	1.42232e-09
AKR7L	-2.26471	1.45448e-09
SULT1C2	-2.03083	1.47848e-09
NRG1	-3.53284	1.49342e-09
NES	2.92477	1.51107e-09
PACC1	1.42985	1.59219e-09
ARHGEF3	1.73718	1.59219e-09
ST6GAL1	-1.361	1.59491e-09
UGT2B15	-3.43288	1.61196e-09
ANKRD13B	2.86266	1.68787e-09
FGF17	-3.26429	1.69013e-09
ASPDH	-2.00582	1.75677e-09
LEAP2	-2.35213	1.87691e-09
NEDD9	-1.2431	1.94093e-09
PTPN14	1.27068	1.97901e-09
GXYLT1	-0.757142	2.00904e-09
ICAM1	-2.12768	2.02894e-09
INSIG2	-1.28583	2.03671e-09
METRN	2.20241	2.09982e-09
ADGRD1	-3.10539	2.10691e-09
ASTE1	-1.26434	2.18141e-09
ARHGEF28	-1.57094	2.29078e-09
CRYL1	-1.05068	2.37085e-09
DOCK11	2.51094	2.37247e-09
BLNK	-3.69474	2.41166e-09
HAVCR1	-2.94805	2.41166e-09
ZADH2	-0.811237	2.4624e-09
AGFG2	-1.10451	2.47147e-09
TNFAIP3	1.17233	2.48796e-09
PKD2	1.06518	2.55409e-09
ACSS2	-1.58306	2.55983e-09
TNFSF4	-1.53182	2.56916e-09
EPHA1	-2.74102	2.69631e-09
TC2N	-5.74131	2.70129e-09
AP1AR	-0.923356	2.70366e-09
SIK1	1.22214	2.80978e-09
CYP2C19	-2.40072	2.97186e-09
SCARA3	-1.9018	2.97666e-09
SLC6A1	-5.34089	3.01074e-09
PIP5K1B	3.34261	3.05384e-09
LRPAP1	0.776832	3.11902e-09
RHOH	-4.98158	3.24554e-09
OBI1	-1.14413	3.3692e-09
DYNLRB2-AS1	-3.0441	3.52529e-09
CHST9	-3.9898	3.53744e-09
SLC26A3	-3.74716	3.6412e-09
PCP4L1	-1.78279	3.68641e-09
MAFB	-2.68652	3.72607e-09
IRX5	7.88359	3.75461e-09
ERAP2	1.85228	3.83281e-09
ARL4AP5	1.9341	3.83435e-09
HNF4G	-1.01298	3.86578e-09
LY6E	2.0826	4.31189e-09
KCNJ9	7.2702	4.37254e-09
ARHGAP27	-2.2304	4.38859e-09
PALD1	8.0043	4.7895e-09
BTG1	-1.14434	4.86573e-09
TFB1M	1.41859	4.89895e-09
COL24A1	-9.93306	4.9938e-09
ASPA	-1.49988	5.08845e-09
TNNT2	-3.50748	5.12068e-09
ZIC5	-3.53931	5.12645e-09
MMP16	8.07489	5.18699e-09
GOLT1A	-1.18266	5.1921e-09
FAM241A	-1.32855	5.1921e-09
MAGI2	-1.38776	5.33404e-09
GDE1	1.00673	5.36545e-09
IGSF8	1.1625	5.50046e-09
GSTO1	-0.973381	5.56768e-09
PPARG	-1.47684	5.88222e-09
GALM	-0.988695	6.34645e-09
COL4A5	3.30107	6.49479e-09
CYP2D6	-2.30074	6.54309e-09
MYH1	-4.63693	6.61101e-09
TNN	-4.50565	6.62255e-09
IRAK1BP1	1.76484	7.05854e-09
BRD7	0.893545	7.1926e-09
COLGALT2	6.18623	7.20882e-09
GALNT18	-1.42222	7.59028e-09
SLC37A4	-0.968405	7.7295e-09
PLEKHA1	-1.03429	7.7929e-09
SYNE1	-1.52964	7.85664e-09
RIT1	-1.43292	8.17214e-09
IRS2	1.34682	8.17214e-09
TADA1	-0.814829	8.17974e-09
LNX2	-0.742461	8.32428e-09
ACSS1	-4.17957	8.5469e-09
SEMA3G	-2.14556	8.69993e-09
WASF3	0.976409	9.37379e-09
DDAH1	-0.951086	9.55118e-09
FAT4	-1.86442	9.81324e-09
PHLPP1	-0.776531	1.02754e-08
GNPTAB	0.813866	1.02815e-08
PLD3	1.0021	1.05769e-08
HSDL1	1.0953	1.08232e-08
TTPA	-1.06104	1.13758e-08
IGFBPL1	2.26752	1.14627e-08
XPNPEP2	-1.42993	1.14627e-08
TMEM141	-1.86602	1.15141e-08
MEGF9	-1.26152	1.15141e-08
MYOM3	-3.76163	1.15141e-08
PPP1R2	1.21687	1.17599e-08
ARL4AP2	1.47427	1.18152e-08
NUDT4B	1.57383	1.18733e-08
LRRC19	-3.07944	1.20189e-08
ZNF608	1.55103	1.21301e-08
UAP1L1	-2.14491	1.29176e-08
TMEM30B	-1.3107	1.29932e-08
PDZRN3	1.7459	1.33358e-08
CITED2	-2.27138	1.35163e-08
FOLH1B	-1.83858	1.35729e-08
CELSR2	1.54281	1.35729e-08
DNAJB9	-1.10234	1.38473e-08
LRRC4C	4.35252	1.39887e-08
TMCC1	-1.52241	1.39913e-08
NKAIN4	3.13359	1.41529e-08
TPST2	-0.955419	1.43495e-08
AFF1	-0.734408	1.44797e-08
GPX3	-0.656699	1.4698e-08
AK4P1	-1.38763	1.48706e-08
LRWD1	1.04854	1.51673e-08
HEBP1	-1.12203	1.56628e-08
WASHC3	1.59766	1.5704e-08
SULT1B1	-1.85979	1.58867e-08
AADACP1	1.96147	1.61026e-08
RASIP1	3.59171	1.61691e-08
CPXM1	4.41216	1.627e-08
CYP27A1	-1.17489	1.63188e-08
FRRS1L	1.1937	1.65008e-08
C1GALT1	1.09146	1.70323e-08
NEK3	1.23551	1.73104e-08
PALM3	-1.14589	1.77854e-08
SYN3	-2.08502	1.77854e-08
HLA-H	0.782973	1.82539e-08
CD14	-3.96064	1.87225e-08
HPR	-3.29971	1.87929e-08
ZSWIM6	1.86567	1.92365e-08
C1orf216	1.47852	1.96835e-08
RDH16	-2.70268	2.10925e-08
KCNK10	-2.2901	2.22555e-08
PTER	-1.1301	2.23834e-08
PITX1-AS1	2.67793	2.29388e-08
SGMS1	-0.767638	2.4108e-08
NECTIN1	1.2583	2.41313e-08
SLC22A15	-2.07455	2.4687e-08
BICC1	-1.28045	2.51274e-08
DPP4	1.15782	2.58443e-08
SESTD1	-1.19352	2.59228e-08
TGDS	-0.842108	2.63607e-08
AQP7P4	-3.50949	2.66169e-08
CD276	0.60278	2.7318e-08
ADAMTS17	3.4272	2.76461e-08
EXTL3-AS1	2.03988	2.81344e-08
ZNF738	2.07934	2.85688e-08
TRANK1	-3.03313	2.87128e-08
PLAC8	-3.44495	2.99965e-08
SGMS2	-1.0756	3.03008e-08
CEMIP2	1.25801	3.04401e-08
TCAIM	-0.742672	3.08048e-08
FEM1C	-0.858989	3.09832e-08
CCN2	-2.22201	3.19167e-08
SOD2	-0.926719	3.22581e-08
NHSL1	-0.831848	3.30076e-08
AK4P3	-1.3772	3.34832e-08
KCTD9	-0.979121	3.34832e-08
SV2B	-5.98197	3.39596e-08
NBEAP2	-1.84834	3.42614e-08
EXT1	-0.858659	3.44302e-08
CACNA1D	-1.95876	3.44669e-08
ITGB2	-3.06023	3.50748e-08
NPAS2	-1.74875	3.55309e-08
PCBP4	1.16393	3.55309e-08
MYO1A	-2.12211	3.60796e-08
TJP3	-2.28877	3.62642e-08
TTL	1.06219	3.63719e-08
ZNF853	3.77702	3.76491e-08
TP53INP2	-1.53243	3.82738e-08
KITLG	1.83352	3.90354e-08
PARP12	-2.03749	3.98985e-08
DLGAP1-AS2	3.33763	4.00638e-08
DNAJB5	1.0506	4.24353e-08
LPGAT1	-0.630183	4.27988e-08
YAP1	0.858193	4.41667e-08
COTL1	1.23476	4.44519e-08
LBP	-3.79841	4.46101e-08
TRIM17	2.72121	4.5653e-08
AZGP1	-4.25803	4.63271e-08
POGLUT1	1.00736	4.74298e-08
NRG3	-2.49929	4.91039e-08
FMO4	-1.50278	4.91422e-08
ABCC3	-4.04281	4.91794e-08
THSD7A	3.21511	5.1387e-08
CARM1	0.818304	5.26728e-08
UGT2B10	-2.20712	5.27301e-08
NAALADL1	-3.12773	5.3706e-08
RPS6KA3	-1.15316	6.2916e-08
PHTF1	0.780236	6.30382e-08
CDCA2	-2.12494	6.38009e-08
PLG	-1.36269	6.44153e-08
UGP2	-1.05021	6.44153e-08
FOXA3	-0.888841	6.44153e-08
GAS2	-1.07929	6.45451e-08
INHBB	5.56579	6.53148e-08
SAT2	-1.09352	6.57157e-08
CCDC68	-1.71429	6.875e-08
IRX3	6.61689	7.3184e-08
FGF14	6.07062	7.56535e-08
C4orf36	-1.78695	7.78951e-08
HMCN1	-4.41304	8.17665e-08
GAB1	-0.888793	8.25039e-08
ARHGAP4	-2.50808	8.30175e-08
LAG3	-2.42229	8.45659e-08
FBXO27	-2.43288	8.65046e-08
ERN2	5.1793	8.73831e-08
TLE4	0.971651	8.79362e-08
KDM2B	0.921187	8.8446e-08
TUBB1	-5.0665	9.01394e-08
ENPP6	-5.64315	9.09955e-08
LINC01996	7.33514	9.28078e-08
PDPK1	-0.898678	9.40521e-08
GRAMD2B	-1.17644	9.68405e-08
LRRC36	3.88441	9.85591e-08
CCR6	-2.82511	9.85591e-08
AKR1D1	-2.02005	1.03348e-07
TBC1D9	1.02251	1.03495e-07
COPG2	1.01855	1.03721e-07
MT1L	-3.20167	1.03721e-07
FKBP10	0.637508	1.05884e-07
F9	-7.10018	1.05884e-07
SEMA6C	-1.71394	1.07204e-07
AKAP7	-1.45334	1.09819e-07
PACSIN3	1.51372	1.10087e-07
KIF13A	-0.816384	1.10087e-07
AUTS2	-1.6014	1.11377e-07
L3MBTL2	0.82804	1.11552e-07
RARB	5.05495	1.13391e-07
ZNF550	-1.17797	1.16429e-07
SLC26A6	-1.26853	1.16535e-07
TSKU	-1.26137	1.18429e-07
LPA	-2.0202	1.21561e-07
SLC25A45	-2.0214	1.23323e-07
TRNP1	-1.78964	1.23323e-07
EZR	1.21962	1.24263e-07
MYEF2	3.10823	1.24753e-07
ENTPD8	-2.49675	1.27101e-07
TGFB3	2.32872	1.38196e-07
ACY3	-1.80218	1.38196e-07
PTPRO	7.41645	1.40772e-07
WWC3	1.07352	1.41441e-07
PRSS23	4.01414	1.42213e-07
HNF4A-AS1	-2.20591	1.46361e-07
SLC16A5	-6.8601	1.46699e-07
XRN1	-0.984938	1.46699e-07
NT5C3A	-0.883881	1.46699e-07
DENND10	-0.727578	1.47487e-07
INSIG1	-1.1531	1.47823e-07
TRABD2B	-1.26686	1.4865e-07
KCTD6	-1.05408	1.49408e-07
ALDH1A1	-1.05484	1.49556e-07
SERINC5	-0.750735	1.50451e-07
DMTN	-1.60849	1.50894e-07
IL17RD	2.09148	1.54036e-07
MPDZ	-0.947549	1.54474e-07
CDHR5	-1.37106	1.55292e-07
TIMP4	-4.86874	1.59715e-07
SOX5	-0.859154	1.64236e-07
SUFU	0.752962	1.69487e-07
NRIP1	1.18241	1.69862e-07
GPNMB	-2.34578	1.69995e-07
SLC5A6	1.10477	1.71473e-07
LIMCH1	-1.68961	1.85444e-07
NPW	2.30161	1.91217e-07
ASMTL	0.828277	1.95341e-07
STXBP6	1.22527	1.96345e-07
C11orf24	-1.01484	1.97352e-07
PDPK2P	-1.29855	1.97652e-07
ZKSCAN3	-1.40436	1.97652e-07
TMEM160	1.42081	2.03671e-07
MTARC1	-1.18236	2.08025e-07
SOX4	1.44762	2.1087e-07
TAT	-2.71657	2.13293e-07
STARD8	-1.31511	2.19813e-07
CCT7P2	-4.33387	2.21596e-07
LINC00242	2.98314	2.23673e-07
AKR1C1	-1.79258	2.23673e-07
PI4K2B	-0.891318	2.35348e-07
ETNK2	-1.38254	2.36832e-07
CHMP2B	-0.839586	2.40847e-07
SMIM14	-1.28606	2.43912e-07
FKRP	0.814613	2.46884e-07
ITM2C	0.990705	2.53483e-07
PKHD1	-1.57346	2.6157e-07
SAMHD1	1.17892	2.6157e-07
ZCCHC12	3.804	2.64126e-07
AOAH	-5.5514	2.71479e-07
ZNF385B	1.25577	2.77239e-07
LMNA	-0.89552	2.7735e-07
CPT1A	-3.1064	2.7735e-07
PTPRS	1.47154	2.79248e-07
LYSMD3	-0.821697	2.8442e-07
NR6A1	1.38826	2.90851e-07
SP6	3.21284	2.97417e-07
MUC12	-3.1664	2.98207e-07
PLLP	-2.11606	2.98832e-07
CD8B2	7.73855	3.0803e-07
PTCH1	1.57233	3.10271e-07
FAM53B	1.02268	3.20459e-07
CPA2	9.73765	3.23842e-07
ERICH4	-4.52053	3.23842e-07
EML1	1.49062	3.25046e-07
C4orf48	3.33607	3.26244e-07
CFHR4	-2.98172	3.34652e-07
CDK6	1.54981	3.38302e-07
PLEKHH2	-4.3784	3.38458e-07
AAGAB	1.07097	3.43387e-07
PGM1	-1.09298	3.43387e-07
ESRP2	-1.67533	3.60626e-07
LIN54	-1.02066	3.61874e-07
EHHADH	-0.939707	3.6941e-07
SREBF1	-1.35462	3.73042e-07
A1BG	-2.06235	3.73042e-07
GFRA1	-5.89691	3.87304e-07
GADD45G	2.68753	3.87925e-07
TCF4	1.11129	3.97925e-07
LRRC3	-1.78626	3.98427e-07
IL17RB	-0.938828	3.98427e-07
SLC22A3	-1.21486	4.02951e-07
SMARCA4	0.754206	4.0885e-07
ITPRID2	-0.589015	4.15963e-07
GREB1	1.06594	4.1924e-07
AFF3	-3.45277	4.19716e-07
ICAM3	-1.57972	4.20132e-07
AGXT	-1.63489	4.25906e-07
TNFRSF21	1.0097	4.36785e-07
COL17A1	-4.31711	4.3765e-07
FADS1	-1.30632	4.45331e-07
RHBDL3	4.32277	4.50861e-07
LIFR	-0.950958	4.50861e-07
PGRMC2	-0.612942	4.50861e-07
DNAJC22	-1.15845	4.5215e-07
TRABD2A	-2.94751	4.5215e-07
DENND2D	-1.46802	4.54583e-07
LINC01014	-4.62989	4.55612e-07
ISX	-1.2252	4.69546e-07
CRYM	-2.79673	4.69546e-07
MSR1	-4.21651	4.93672e-07
PGPEP1	-0.653577	4.98547e-07
NDRG2	-1.68084	5.0337e-07
COBLL1	-1.26789	5.03836e-07
IL10RA	4.29493	5.03836e-07
ULK4	1.7445	5.14649e-07
IL10RB	-0.978206	5.17032e-07
CHD4	0.6007	5.2287e-07
FGG	-1.58179	5.34073e-07
RFK	1.00988	5.34073e-07
INHBC	-1.76737	5.34073e-07
ERP29	0.598595	5.34892e-07
OTUB1	0.540583	5.46415e-07
PNRC1	-1.03487	5.49572e-07
SMOC2	11.6343	5.4964e-07
PDXDC1	-0.846986	5.4964e-07
MAOA	-1.24359	5.52277e-07
MYH10	0.693388	5.54609e-07
SUCLG2P2	-1.00876	5.57962e-07
AKR1C4	-1.20303	5.65879e-07
SLC13A3	3.75823	5.7434e-07
FETUB	-2.61914	5.77416e-07
PLEKHG1	-0.751969	5.84381e-07
TNFRSF14	-1.88891	5.85394e-07
RRP1B	0.644244	5.88567e-07
REEP2	1.90509	5.94275e-07
CMYA5	-2.12487	5.94275e-07
BBOX1	-5.40196	6.12355e-07
AIF1	-3.47441	6.17981e-07
S100P	-4.7896	6.25225e-07
MAPK12	1.68459	6.27715e-07
ITPRIPL2	-2.81866	6.37423e-07
RCAN1	-0.702836	6.38625e-07
CDC14A	-1.05932	6.73501e-07
PLEKHA6	-1.20739	6.81976e-07
LINC02535	-1.89854	7.1218e-07
AGPAT2	-3.15234	7.39523e-07
CHD7	0.729633	7.43026e-07
TNFSF14	-6.36275	7.4793e-07
TDO2	-7.49536	7.61413e-07
ZNF275	-0.79196	7.78161e-07
SMPD1	1.54039	7.84713e-07
SERPIND1	-0.83664	8.00173e-07
CYTH2	0.799225	8.05776e-07
BCAS3	0.997947	8.05776e-07
FANCL	-0.940761	8.15111e-07
RBMS3	3.47727	8.16074e-07
AKAP1	-0.718451	8.24939e-07
FAM13A	-3.11483	8.34821e-07
CLYBL	-0.929298	8.35038e-07
FBXL19	0.996224	8.40265e-07
EIF2AK3	-0.642523	8.41784e-07
MARK4	0.802108	8.45924e-07
SULT1E1	1.08591	8.46427e-07
HDAC11	-1.28446	8.48291e-07
FGL2	6.77986	8.7535e-07
DYNLT5	-2.16553	8.76081e-07
SWAP70	-0.776198	8.9352e-07
FRZB	-2.40409	9.08165e-07
SNN	0.991433	9.11219e-07
CTDSPL	-1.33858	9.13133e-07
OSBPL10	0.722683	9.16801e-07
LASP1	-0.572048	9.24938e-07
DYDC2	-2.41592	9.28417e-07
GPCPD1	1.54222	9.4803e-07
ADCY5	3.76563	9.51025e-07
ACOX2	-1.15003	9.51799e-07
HPX	-1.99775	9.59144e-07
FAM221A	1.44983	9.70503e-07
TBX2	5.91547	9.7574e-07
C15orf48	-4.73686	9.81151e-07
CACHD1	1.36336	9.96319e-07
PTPA	0.649794	1.00298e-06
IFIT1	-1.73017	1.02286e-06
PHACTR1	3.425	1.04629e-06
WDTC1	0.886503	1.07617e-06
EFCAB12	-1.67158	1.09595e-06
DHRS4	-0.80566	1.10433e-06
SOWAHC	-0.921484	1.10469e-06
PECR	-1.15262	1.13041e-06
ZNF792	-1.06118	1.14971e-06
FLRT3	-0.976236	1.15771e-06
BLVRB	-1.40883	1.18527e-06
TOE1	1.12255	1.18813e-06
IL4R	-1.48414	1.19229e-06
PPP1R1C	-1.2204	1.20209e-06
GPC2	2.43129	1.22143e-06
SGIP1	-4.61116	1.25057e-06
RCAN3	-1.55026	1.25589e-06
TONSL	0.969423	1.25589e-06
KIAA1549	0.875326	1.25589e-06
MS4A10	-9.42217	1.26299e-06
CD8B	5.98819	1.28547e-06
GLUL	1.58666	1.29217e-06
GRIP2	-3.38725	1.31025e-06
RNF19B	-0.772317	1.33014e-06
ABLIM3	-3.66938	1.33116e-06
HDAC5	-1.30086	1.33259e-06
IGF1	6.49866	1.33989e-06
LHFPL3-AS2	-3.68442	1.34685e-06
PTBP2	0.803433	1.40705e-06
HSPB1	0.959716	1.40705e-06
MPZL3	-0.851678	1.42571e-06
UGT2B28	-3.44131	1.44064e-06
CYP4F11	-1.80229	1.46474e-06
ST7-AS1	2.15479	1.47387e-06
RELN	1.5918	1.47626e-06
TSC22D2	-0.737769	1.49713e-06
CAVIN2	4.59804	1.52308e-06
UGT2B25P	-3.37277	1.53218e-06
F13B	-2.23217	1.5324e-06
DBI	-0.894899	1.5324e-06
SLC25A24	1.73283	1.54997e-06
SCML4	-1.82049	1.59538e-06
NACC1	0.815603	1.6945e-06
WDR35	1.00122	1.70921e-06
CRIP2	4.89879	1.70921e-06
GET3	0.796036	1.71055e-06
LINC01780	2.23774	1.73838e-06
BPHL	-0.94627	1.79721e-06
LINC02038	-2.47327	1.81807e-06
FAM171A2	2.6082	1.81958e-06
MPPED1	-2.06013	1.82863e-06
DDX60	-2.39424	1.87425e-06
BORCS5	1.15911	1.88685e-06
FGGY	-1.42122	1.89207e-06
PFKFB1	-1.72096	1.92084e-06
PTGER4	2.42157	1.93992e-06
SIL1	0.60857	1.93992e-06
PTPRB	-4.11887	1.96103e-06
ATP1B1	-1.02762	1.9648e-06
TNFRSF14-AS1	-4.30554	1.97219e-06
GIPC2	-0.781202	1.98275e-06
KIAA1109	-0.619442	2.1227e-06
EVX1	3.54403	2.13772e-06
TENT5B	2.73151	2.14578e-06
FRRS1	-0.99764	2.15189e-06
FBXL3	-0.828497	2.1949e-06
RHOQ	1.59132	2.26858e-06
SP5	1.4407	2.27235e-06
RILP	-1.65618	2.34722e-06
C1S	-1.19258	2.35722e-06
ALLC	2.69049	2.36487e-06
KIAA1614-AS1	-1.80283	2.36487e-06
KRTCAP3	-2.28336	2.366e-06
CYP3A43	-2.97975	2.36623e-06
SLC29A1	0.830632	2.42051e-06
HIF1A	0.770866	2.43011e-06
LINC00470	-2.37934	2.47132e-06
GREB1L	-0.857637	2.48929e-06
CCND1	1.5087	2.49156e-06
GADD45B	-2.67734	2.52648e-06
PODN	-6.27786	2.54063e-06
CST4	6.56841	2.56405e-06
CEP41	1.18704	2.56637e-06
GPC1	1.263	2.57001e-06
B4GALT3	0.749266	2.63157e-06
STOX2	7.56612	2.63533e-06
STXBP4	-0.82373	2.70763e-06
AZGP1P1	-4.04042	2.71479e-06
FAM99B	-3.61806	2.71925e-06
ITGA7	-1.54475	2.72206e-06
DIS3L2	0.829835	2.72267e-06
PLXNC1	1.01975	2.72954e-06
CXCL16	-1.09333	2.77029e-06
JAK2	-1.0035	2.88726e-06
RTN4	-0.628332	2.89114e-06
UTRN	-0.722469	2.89129e-06
DBNDD1	1.69807	2.93396e-06
SPARC	-2.04616	2.95585e-06
PIGQ	1.25351	2.97329e-06
ENKD1	1.58546	3.03356e-06
UGT2B11	-4.34644	3.13672e-06
TBC1D17	-1.32792	3.13672e-06
HSD11B2	1.58686	3.16351e-06
MOK	1.86961	3.25878e-06
SLC17A5	1.07988	3.25986e-06
IL18R1	-3.6622	3.30505e-06
ACOT11	-2.71241	3.30589e-06
TMEM263	-0.553381	3.32413e-06
ARHGAP39	1.28809	3.37676e-06
VASN	-1.47816	3.37902e-06
IFI27L1	1.24676	3.38221e-06
DCAF6	-0.66323	3.41198e-06
ZNF219	0.954018	3.41644e-06
OSBPL8	0.985694	3.41644e-06
FZD6	0.783221	3.55409e-06
RCL1	-0.697331	3.62198e-06
UNC13C	-3.09405	3.65062e-06
ABTB1	-4.40146	3.66282e-06
PRKAR2A	-1.89184	3.69745e-06
CCSAP	0.939858	3.71244e-06
CCDC106	1.17682	3.73008e-06
FXYD5	-2.80931	3.74154e-06
TMPRSS6	-1.87061	3.75603e-06
PPP2R2B	-1.48706	3.76312e-06
CCDC69	-1.30453	3.84488e-06
MRAS	6.56621	3.87707e-06
TMEM245	1.21131	3.88921e-06
TUBBP1	0.729858	3.90486e-06
SORBS1	-1.25856	3.92953e-06
TSPAN4	1.89299	3.93564e-06
MSRA	-1.19109	4.03247e-06
MAP1B	2.61941	4.03247e-06
LIG3	0.816394	4.03351e-06
UBA7	-1.5684	4.03982e-06
TBX15	-4.14206	4.07848e-06
ALDOA	-1.37721	4.11937e-06
CRYBG1	-4.77461	4.13953e-06
KL	3.47513	4.24016e-06
MEG9	-1.65145	4.24016e-06
TMEM231	1.56769	4.24697e-06
ROBO2	-1.63073	4.3287e-06
GPR160	-1.47102	4.33369e-06
RFLNA	-4.21215	4.35226e-06
C1orf115	-0.852036	4.41359e-06
REEP6	-1.21666	4.45662e-06
HYOU1	0.810756	4.4761e-06
TLR3	-3.57357	4.49502e-06
FZD3	1.38338	4.5513e-06
CASK	0.49507	4.5513e-06
SEPSECS	-0.874506	4.57134e-06
AHNAK	-0.710787	4.60639e-06
DACT1	4.50007	4.62084e-06
NAGS	-4.64421	4.65449e-06
MCTP2	-3.43137	4.70437e-06
GCKR	-1.64717	4.70437e-06
PTPRG	0.917683	4.75036e-06
TFF1	-5.86798	4.83448e-06
ERBB3	-1.01052	4.93012e-06
MMP2	5.17919	4.97747e-06
C12orf75	0.911491	5.00957e-06
ZIC2	-2.43885	5.04121e-06
CDH15	-3.13081	5.18275e-06
PAPSS2	-1.30574	5.22898e-06
LDLR	-1.06313	5.2359e-06
PLBD2	0.929263	5.2359e-06
CYP4F12	-1.67431	5.24704e-06
PDLIM4	1.41135	5.25194e-06
VTN	-1.58748	5.3539e-06
PLTP	2.38362	5.5264e-06
CHFR	0.77362	5.70054e-06
MARCKSL1	0.700818	5.70054e-06
GOLPH3L	-0.889767	5.70775e-06
GPD1	-1.72851	5.83047e-06
NFKBIZ	-1.25533	5.91874e-06
CNPY4	0.896497	5.92079e-06
TMCO6	-1.21749	6.03631e-06
LARGE2	1.30162	6.05478e-06
CFHR5	-3.74318	6.19226e-06
LGMN	0.76187	6.29846e-06
CHSY3	5.52977	6.30868e-06
RCBTB1	1.47347	6.36554e-06
AP1M2	-0.827491	6.61953e-06
ARHGEF37	1.53686	6.64156e-06
PCOLCE2	-1.50781	6.69214e-06
SCD	-1.22345	6.7047e-06
ADRB2	6.36862	6.71168e-06
SYK	7.35963	6.71617e-06
ITGA9-AS1	-1.70332	6.78807e-06
MIR1915HG	-1.5108	6.97436e-06
LIPA	-0.580636	6.98273e-06
CNN2	1.95759	6.98881e-06
SYBU	-2.41408	7.00517e-06
GSN	-1.83788	7.00801e-06
MPC2	-0.941641	7.07089e-06
CDC14C	1.87212	7.14802e-06
ARPC1B	0.996064	7.16334e-06
CXXC5	-0.677878	7.17177e-06
ARMT1	1.01029	7.17177e-06
CAPN8	-4.03021	7.19552e-06
MORC3	-0.842876	7.20398e-06
GK	-1.10814	7.249e-06
ADAMTS9	-1.45251	7.37612e-06
CPM	-2.09304	7.44166e-06
HBEGF	1.38752	7.49357e-06
ARID3A	-0.732581	7.55574e-06
JMJD6	-0.964966	7.60818e-06
LINC00963	0.696458	7.60818e-06
AIG1	-0.821951	7.60818e-06
TRIM22	-1.93293	7.64692e-06
ESF1	-0.618241	7.69374e-06
DCHS1	1.26517	7.78962e-06
CDHR2	-1.50833	7.82857e-06
RFWD3	0.803401	7.82857e-06
IGF1R	3.39221	7.88155e-06
AMOT	-0.793461	7.88155e-06
CMKLR1	6.82713	7.88553e-06
NR0B2	-1.97512	7.90256e-06
TNIK	-0.706211	7.95968e-06
NOTCH1	-2.08103	8.08622e-06
HSCB	-1.03351	8.25431e-06
RAI14	-0.723374	8.29725e-06
KLHDC8B	0.63161	8.30936e-06
SFXN3	-1.49428	8.32566e-06
F2RL1	-2.07804	8.52569e-06
PRXL2C	0.941654	8.54932e-06
SMAGP	0.711848	8.61933e-06
CPB2	0.971481	8.74409e-06
NEURL3	-1.64715	8.80099e-06
GSTA2	-1.95673	8.81079e-06
STEAP1	-0.834928	8.84708e-06
DENND10P1	-0.682825	8.84708e-06
ABCC5	1.31389	8.85576e-06
CA12	-1.37035	8.91409e-06
CILK1	0.977602	8.98373e-06
DTNB	1.16615	9.04928e-06
ZNF367	1.17993	9.1161e-06
PPP2R2C	-2.04673	9.15002e-06
PFKFB2	-1.5353	9.17895e-06
TFF2	-3.38667	9.17938e-06
MLIP	0.973341	9.23024e-06
NCSTN	0.52469	9.32123e-06
SPTLC3	-1.30259	9.42437e-06
CMAS	-0.621764	9.44529e-06
ZFYVE19	-0.739403	9.46153e-06
EPB41L4B	0.75582	9.46272e-06
GMNC	-1.70352	9.48628e-06
PTGDR2	-1.84937	9.64921e-06
SORCS1	6.57467	9.65611e-06
ATP8A1	1.01871	9.68349e-06
RAP1GAP2	-3.58143	9.80125e-06
LIN28B	1.16786	1.00111e-05
ZFHX2	1.43809	1.00703e-05
CRKL	-0.552447	1.01436e-05
TXNDC11	-0.559648	1.02074e-05
CCDC50	-0.542773	1.02128e-05
ANKRD54	0.953957	1.02557e-05
DUSP1	-1.16564	1.02837e-05
RAB11FIP5	-0.774402	1.0358e-05
DENND4A	-0.779226	1.04439e-05
HAS2	6.76088	1.04854e-05
OSCP1	2.08094	1.05427e-05
GAST	-7.24012	1.05992e-05
GLIS3	-2.39711	1.06271e-05
RBM24	-2.05739	1.06288e-05
SEPTIN8	0.622983	1.06995e-05
SLC16A4	-1.17646	1.07092e-05
HMGCS1	-1.1771	1.10879e-05
NUP188	0.498636	1.11088e-05
PICALM	-0.45917	1.12338e-05
DNAJC14	0.833829	1.12568e-05
EGFR-AS1	-1.3389	1.14511e-05
PDE8A	-0.811562	1.15323e-05
LINC00939	-3.32038	1.16496e-05
OLFM2	-3.77556	1.16608e-05
NANOGP1	1.83225	1.18598e-05
NR1H3	-1.01446	1.18966e-05
SH3BP4	0.734134	1.20353e-05
RBPMS2	2.39405	1.20785e-05
PTMS	-0.494229	1.22332e-05
NPY6R	-2.29298	1.23264e-05
S100A9	-6.44115	1.23264e-05
GSTA4	0.578776	1.23405e-05
P2RY6	-3.8537	1.2472e-05
HNF4A	-0.707928	1.25001e-05
IQGAP2	-0.858847	1.2894e-05
CHMP4C	-1.03528	1.30164e-05
CCK	4.2471	1.31401e-05
TGIF1	1.12466	1.34013e-05
STEAP3	-1.68011	1.34544e-05
TTC9	4.24034	1.34544e-05
TNS2	-1.49579	1.34544e-05
FN1	-1.42333	1.34806e-05
BEX3	0.961483	1.34806e-05
LPCAT3	-1.01676	1.35895e-05
YPEL2	-1.31073	1.37044e-05
CSN2	4.09305	1.38731e-05
CGNL1	-1.05221	1.43416e-05
GINS4	0.899036	1.44914e-05
RIPOR1	-1.13734	1.45194e-05
TBCB	0.757024	1.46442e-05
RGS10	-1.7261	1.47115e-05
FOSL2	-1.39665	1.49247e-05
COL6A3	-4.59641	1.49247e-05
PPM1H	0.982483	1.49251e-05
HCFC2	-0.978378	1.50536e-05
GPRIN1	1.95142	1.52047e-05
KLHL29	1.6963	1.53271e-05
DHRS4L2	-0.720698	1.53287e-05
G0S2	2.64059	1.53468e-05
C5	-1.20458	1.54398e-05
WDR73	0.91032	1.57462e-05
MAST4	-1.11376	1.58841e-05
HSPE1P18	-5.02949	1.59526e-05
WWOX	1.39631	1.60164e-05
TSPAN9	-0.651254	1.6379e-05
LIMK1	1.00627	1.63974e-05
TMEM74B	1.77614	1.64549e-05
TEX9	1.82839	1.67091e-05
REP15	-2.9123	1.67091e-05
SPRED2	-0.812889	1.71214e-05
ANKRD52	0.755054	1.71295e-05
SMAD3	-1.19244	1.71811e-05
MGST3	-0.673369	1.73346e-05
ETV4	-1.0257	1.75045e-05
CDCA7	1.42185	1.77052e-05
GLCCI1	0.851345	1.78832e-05
SCP2	-0.919484	1.81322e-05
CDC42SE1	0.726955	1.81666e-05
DSCAML1	-2.84411	1.82455e-05
KLC4	-0.870668	1.82737e-05
TPPP	-3.51338	1.82762e-05
THBS4	-2.30177	1.83264e-05
EPDR1	-1.58821	1.85906e-05
CYP19A1	-2.76405	1.85906e-05
GNAI1	0.86695	1.85906e-05
ZNF580	0.834625	1.88179e-05
SYTL5	-3.04224	1.88596e-05
OR2A7	-2.28094	1.89029e-05
MTARC2	-1.49513	1.948e-05
TNFRSF1A	-0.676276	1.9491e-05
GALT	-0.836311	1.98359e-05
TLR5	-2.11834	1.98824e-05
YRDC	0.777925	1.98824e-05
SLC2A12	-1.45572	2.02172e-05
TLR1	2.91418	2.06331e-05
ZDHHC19	-3.7306	2.07648e-05
GALK2	-0.664629	2.07648e-05
KLB	-1.2025	2.09087e-05
ACHE	-1.99525	2.11295e-05
CYP4V2	-0.828835	2.11844e-05
DNMBP	-0.631877	2.13551e-05
HECW2	3.08388	2.15773e-05
SORCS2	-5.74129	2.19748e-05
WNK3	-0.891042	2.20001e-05
ZBTB44	-0.72988	2.21239e-05
ISOC1	-0.684291	2.22232e-05
LYPLAL1	0.855725	2.23079e-05
RANGAP1	0.768496	2.30309e-05
HARS1	0.600221	2.31781e-05
MED14	-0.548573	2.33782e-05
IL1R1	0.867063	2.35966e-05
KCNAB2	-1.51901	2.38588e-05
GRN	0.847469	2.38588e-05
LINC01671	-3.64328	2.40061e-05
GAA	0.865465	2.41813e-05
TPRN	-1.22697	2.44346e-05
DAAM1	0.765089	2.44741e-05
SEMA4D	-1.30577	2.47144e-05
SPSB1	-0.920729	2.49742e-05
WEE1	-1.25997	2.51903e-05
LMO4	0.846105	2.52598e-05
REEP1	1.10483	2.52668e-05
MLLT11	1.83266	2.52668e-05
TMC6	-1.44401	2.5447e-05
SPTBN1	-0.535613	2.56219e-05
PIGM	1.05927	2.59603e-05
EPS8	-0.573156	2.60158e-05
APOC3	-1.46467	2.61224e-05
EDEM1	-0.591639	2.61243e-05
NAT14	1.2836	2.64084e-05
TCP10L	-1.55158	2.67227e-05
BYSL	0.747585	2.67615e-05
KATNBL1	0.848003	2.67616e-05
BEND5	1.86134	2.67725e-05
SNTG1	1.88463	2.67742e-05
NCR3LG1	-1.35315	2.68524e-05
DTX3L	-0.686292	2.68524e-05
NEK10	-2.37583	2.69915e-05
EVL	0.805902	2.71673e-05
CLUAP1	0.882119	2.71673e-05
H2BC5	-0.71397	2.7377e-05
SIX4	-1.80587	2.74103e-05
IGFL2	7.28429	2.74103e-05
ZBTB47	1.27131	2.74103e-05
SH3D19	-0.84804	2.74103e-05
NAGLU	0.759901	2.75309e-05
ATOH8	2.79037	2.77099e-05
CEP70	0.914692	2.79595e-05
GABBR2	-3.35875	2.79626e-05
ZNF230	-1.14529	2.84509e-05
AHRR	3.54338	2.84827e-05
JADE1	-0.675849	2.857e-05
FAAP20	0.864467	2.89708e-05
SPTBN2	-2.2696	2.90531e-05
GGT1	-0.838525	2.90812e-05
RIOK3	-0.598545	2.98652e-05
IQCK	1.35741	2.99912e-05
EXOC3L4	-1.29706	2.99912e-05
FBN1	2.22753	2.99912e-05
MACIR	-1.86036	3.01594e-05
XAF1	-3.59258	3.02541e-05
DENND11	-1.07673	3.02541e-05
HES6	1.35838	3.06348e-05
SUMF2	0.501758	3.071e-05
BCAS1	-3.25814	3.071e-05
TMEM139	-5.05728	3.07418e-05
CNKSR3	-0.577692	3.07916e-05
MYO1G	-2.15122	3.08384e-05
SYTL2	1.93365	3.08384e-05
GUCY1B2	-6.25069	3.08384e-05
SAMD1	0.848504	3.14496e-05
SRD5A1	0.853781	3.14586e-05
SOAT2	-1.22547	3.18753e-05
TMEM45B	0.560431	3.20296e-05
C4orf46	1.09579	3.20296e-05
HUNK	3.12827	3.22243e-05
SCN1A	3.88293	3.2541e-05
IFITM3	0.783221	3.31006e-05
EMC1	0.491502	3.32021e-05
SLC23A2	0.923768	3.36186e-05
ODC1	-1.00651	3.37734e-05
ESYT3	2.60698	3.38531e-05
CTNNAL1	1.19129	3.3877e-05
STAU1	-0.980597	3.42398e-05
SLC25A43	-1.20572	3.43801e-05
ASB16-AS1	1.01501	3.47226e-05
KDM3A	-1.04911	3.47466e-05
PATJ	-0.630883	3.48164e-05
CTSO	-2.02534	3.48468e-05
SUCLG1	-1.25123	3.48648e-05
TARBP2	0.63792	3.48648e-05
FAM118B	1.13851	3.54138e-05
ELL2	0.705354	3.57167e-05
TMEM41A	-0.950421	3.57222e-05
E2F5	1.11347	3.57848e-05
ITPR3	-1.9933	3.61185e-05
MUC20	-1.63126	3.61592e-05
HSD17B12	-0.594052	3.62604e-05
AOC1	-4.42302	3.62604e-05
KIF9	1.18664	3.63209e-05
SCRN1	2.92438	3.65862e-05
CRLF3	0.878568	3.6657e-05
TNFSF11	-2.57529	3.68096e-05
PPP1R1A	6.99581	3.71008e-05
C2orf16	-2.05612	3.7204e-05
SLC41A1	1.45359	3.74319e-05
NCMAP	-1.915	3.75776e-05
GFI1	2.26458	3.86456e-05
CPQ	0.666845	3.90372e-05
CFL1	0.710769	3.91556e-05
ERLIN1	-0.560679	3.94443e-05
GPR137	0.911784	4.0047e-05
CDH2	1.10186	4.08264e-05
SLC6A16	4.71237	4.09803e-05
CLEC16A	0.733163	4.11836e-05
C2CD3	0.813567	4.16675e-05
CIDEB	-0.992796	4.18104e-05
SERPINE2	0.931589	4.20848e-05
SLC23A1	-1.62626	4.22865e-05
TMEM132A	3.0779	4.30724e-05
NUDC	0.697767	4.43509e-05
ABCA9	-2.15435	4.43564e-05
COPS7B	0.597091	4.54402e-05
ATP8B1	-0.99488	4.60116e-05
WNK4	-2.03332	4.64578e-05
MTDH	-0.57055	4.64598e-05
RASA4	-1.34453	4.64598e-05
ARHGEF34P	-0.779365	4.66647e-05
VPS13A	-1.35651	4.67856e-05
ZSCAN9	0.85923	4.70209e-05
GADD45A	0.741559	4.70895e-05
PHKA2	-1.58495	4.7095e-05
B3GAT1-DT	-1.83409	4.72454e-05
DUSP9	-1.47496	4.72454e-05
RHOC	-0.640147	4.74083e-05
MED25	0.76705	4.74083e-05
PITRM1	-0.494615	4.79425e-05
TENM2	-3.70504	4.82928e-05
UICLM	-2.5806	4.84276e-05
FSTL5	-4.74547	4.89134e-05
TMCC3	-2.75327	4.89797e-05
TCEAL1	1.11203	4.92355e-05
ZNF467	2.71685	4.92997e-05
UAP1	-0.647329	4.93769e-05
ENTPD5	-1.21681	4.97989e-05
RASA4B	-1.25855	5.00897e-05
TLX1	-1.86815	5.04429e-05
ZDHHC2	-1.05691	5.0925e-05
KIAA0895	0.88105	5.09603e-05
GPC3	-1.12034	5.1702e-05
RDH10	-1.23819	5.19194e-05
ELOVL5	0.604693	5.24033e-05
EDA	-5.20052	5.27576e-05
SEC31B	1.12349	5.28673e-05
GPHA2	-2.49038	5.30373e-05
WSB2	-0.484131	5.31457e-05
RALBP1	0.825267	5.35919e-05
AMER1	0.582569	5.39309e-05
CDKN2A	1.00669	5.42236e-05
CCDC198	-1.4024	5.47011e-05
PON3	-0.613826	5.50955e-05
LONRF2	3.15391	5.53447e-05
INPP1	-1.44173	5.58236e-05
MTMR11	-3.45962	5.58236e-05
TTC30B	1.40765	5.58236e-05
PTPRR	-3.82327	5.58255e-05
ATP1A2	2.77221	5.59298e-05
PABPN1	0.638983	5.63522e-05
USP54	0.869163	5.64134e-05
LIF	-1.42312	5.6763e-05
URAHP	-1.49409	5.69837e-05
PLEKHA2	-1.46327	5.69989e-05
SFRP1	3.12158	5.73633e-05
HOMER2	1.5137	5.77527e-05
KIF12	-1.44174	5.89526e-05
TBX3	1.20928	5.96803e-05
UBE2S	0.861456	5.97101e-05
TSPAN8	-1.30291	6.01407e-05
CASP9	0.918522	6.10866e-05
SLCO1B3-SLCO1B7	-5.83563	6.18168e-05
PAQR5	-1.41631	6.18361e-05
YIPF3	0.47412	6.29232e-05
LONP2	-0.631989	6.38374e-05
TWSG1	0.75174	6.39305e-05
EHMT2	0.674628	6.41386e-05
DGKH	-1.25976	6.45802e-05
CCDC85C	-1.03661	6.68762e-05
MTMR7	-3.52254	6.73953e-05
BUB3	-0.480968	6.82975e-05
ZNF195	0.702819	6.83707e-05
LZTS2	0.682475	6.83745e-05
PSMC5	0.579723	6.8417e-05
PRAF2	1.09583	7.0002e-05
ST3GAL5	0.715341	7.0002e-05
RNASE1	2.50186	7.00942e-05
BET1	-0.987017	7.01537e-05
HEXA	0.780497	7.02473e-05
PTPRN2	-3.80222	7.04348e-05
MOB3C	-1.27768	7.0922e-05
SDK1	1.76529	7.10947e-05
SP100	-1.01406	7.12342e-05
CARHSP1	-0.714428	7.13221e-05
WDR91	-0.555777	7.17648e-05
RIN2	-1.00205	7.18515e-05
R3HDM1	0.694322	7.23374e-05
RFFL	-0.634215	7.23374e-05
REL	-0.914659	7.23374e-05
SLC1A3	1.7744	7.23374e-05
RHBDD2	1.03597	7.29158e-05
N4BP2L1	-1.24121	7.3418e-05
CHSY1	0.620694	7.44513e-05
SLC25A42	-1.06708	7.46972e-05
MFSD9	-0.631319	7.49653e-05
CTBS	-0.72674	7.55764e-05
GPR146	-1.83108	7.58065e-05
TMEM220	-0.769204	7.66497e-05
ECI2	-0.462617	7.7034e-05
MPV17L	-0.886322	7.70477e-05
PCSK5	0.896001	7.70477e-05
FGF19	5.91556	7.75218e-05
PLA2G7	-7.15654	7.75218e-05
NAALAD2	-1.31878	7.84468e-05
TENM1	-1.14092	7.94499e-05
CPLX2	3.85836	7.94499e-05
MAP3K2	-0.547125	7.95085e-05
RASSF3	-0.653447	8.04314e-05
ATP1B2	-2.26162	8.12586e-05
ERV3-1	0.95629	8.17909e-05
IGDCC3	2.62628	8.19638e-05
NIBAN2	-1.49483	8.23406e-05
HS3ST5	1.11296	8.35102e-05
EPB41L2	-0.809076	8.36362e-05
LCA5	1.18852	8.40676e-05
ZSCAN16	1.31788	8.42286e-05
LOXL3	2.26541	8.44789e-05
NLGN2	1.12411	8.44789e-05
RFX2	-1.27926	8.50745e-05
ZNF700	-0.884185	8.53696e-05
BANK1	-5.53333	8.53856e-05
GPAA1	0.637305	8.53889e-05
SH3PXD2A	-0.709728	8.55224e-05
CLDN19	-1.17922	8.57161e-05
AHSG	-1.65231	8.66168e-05
ZNF880	-0.825125	8.71002e-05
LGI4	-4.70732	8.72173e-05
MYL9	1.31847	8.81038e-05
ANKFY1	0.665501	8.81591e-05
NIPSNAP2	0.744375	8.8914e-05
THRB	-0.465754	8.92392e-05
CFHR3	-3.04059	8.92392e-05
RXRA	-0.925336	8.93463e-05
REPS2	-4.69315	9.0191e-05
PFAS	0.62554	9.05276e-05
SLC47A1	-0.847939	9.1355e-05
CXCL5	5.86831	9.15045e-05
FYB2	-1.46201	9.19191e-05
ABCD1	-1.13877	9.27065e-05
TMEM150C	0.926189	9.30047e-05
SPECC1	0.821486	9.44304e-05
ARHGEF35	-0.783435	9.54359e-05
GATAD2A	0.63787	9.58015e-05
TFE3	-0.649494	9.72743e-05
CPHL1P	-5.08729	9.73386e-05
DLC1	-0.832567	9.81965e-05
WSCD1	1.22906	9.89553e-05
FBLN5	-1.73878	9.96836e-05
SLC6A2	3.79795	9.987e-05
NCAPD3	0.628278	9.995e-05
CEROX1	3.28014	0.000101867
LINC01151	-3.9787	0.000103247
WLS	6.05162	0.000103431
MYOM2	-4.18138	0.000105834
PKN3	1.10201	0.000106445
RAB30	0.946034	0.000106477
GAS7	6.05931	0.000106499
BICD2	0.55638	0.000106499
NLN	-0.716835	0.000108616
POU6F2-AS1	-1.73341	0.000109227
TSNAXIP1	1.77299	0.000110999
RBM3	-0.529535	0.000111292
CCDC57	0.99521	0.000111394
ARHGEF5	-0.7315	0.000111468
KIAA1217	0.666011	0.0001115
TBC1D7	0.641777	0.000114673
AHR	0.710845	0.000114674
GSTA1	-1.09662	0.000114695
PTPRH	-1.77726	0.00011502
KLC2	0.904302	0.00011514
SAE1	0.684648	0.00011514
MAP4K3-DT	-1.3883	0.000115172
KDELR1	0.712022	0.000115808
DHRS7	-0.597806	0.000115889
NMT2	-0.518	0.000116206
MOB3A	-0.966199	0.000116206
SLC51A	-4.27825	0.000116206
DYNLT3	-0.689441	0.000116292
RAPGEF1	-0.807562	0.000116292
FCGR2A	1.97964	0.000116693
CFAP91	1.69186	0.000117345
ANKRD13A	-0.532594	0.000117899
CHKA	-0.512155	0.000117911
FMOD	1.49347	0.000117911
DOK1	1.02118	0.000118015
TRNT1	0.795594	0.000118188
ZWINT	0.926912	0.000118356
RNASE4	-2.33201	0.000118521
CPSF4	0.624697	0.000118787
AMOTL2	1.08841	0.000118787
CORO1A	3.85471	0.000118787
TEDC2	1.30216	0.000119513
COBL	-0.926264	0.000119922
NAT8L	6.29124	0.000120426
EHD2	-2.65811	0.000120659
DMWD	0.913466	0.00012127
CREB3L2	-0.636007	0.000123116
GBP1	-1.00951	0.00012316
DEF8	0.612646	0.000125642
HPN	-1.44462	0.000125642
ZMPSTE24-DT	1.11898	0.000125762
MTSS1	-1.00198	0.000131315
PODXL2	1.4844	0.000131315
SLC35B2	0.540106	0.000132001
UBXN10	5.34513	0.0001322
TCF7L1	-4.28862	0.000134092
ASCL2	4.83078	0.000135005
CYP7A1	-2.09257	0.000135005
MSN	0.950518	0.000136732
DST	-1.0886	0.000136944
SLC39A10	1.32939	0.000138455
ATP6AP1	0.518237	0.000138652
APOL6	-0.92862	0.000139626
SOX13	-0.754405	0.000140407
SOX6	-1.35299	0.000140461
ACOT13	-0.890959	0.000141242
PHYHIPL	0.863002	0.000141242
RAP1GAP	-0.941823	0.000141536
TMEM138	0.990575	0.000142859
QPCT	1.13761	0.000142859
GLYATL1	0.948822	0.000143257
PPP2R5D	0.566483	0.00014359
URGCP	-0.616322	0.000144401
GMCL1	-0.608058	0.000144616
PRR36	1.36004	0.00014537
CAD	0.522543	0.000145578
FAM3B	1.00093	0.000146525
CBR3-AS1	-2.79627	0.000147565
ACKR4P1	-2.69154	0.000147594
COLCA2	-1.30073	0.000148342
SPRING1	0.576744	0.000148604
CTSF	1.07089	0.000149872
TSPAN12	3.10378	0.000149984
POF1B	-0.655272	0.000150554
SSX2IP	0.896172	0.000151188
COQ8B	0.641743	0.000152835
AKIRIN2	0.801282	0.000153363
PLA2G15	0.735063	0.00015467
ST6GAL2	6.41585	0.000155207
LACTB2	-1.07991	0.000155234
OVOL1	-4.22736	0.000155888
ACKR4	-1.80737	0.000157324
DNAJC12	-1.45389	0.000159744
AADAC	-1.60204	0.000160027
SGK2	-2.26678	0.000160116
GIPR	-2.70522	0.000160136
SLC9B2	-0.490223	0.000160354
AGT	-0.690981	0.000160752
ZNF91	-0.68788	0.000162102
TRIM21	-1.27776	0.000162102
AGO2	-1.23541	0.000162241
MXI1	-0.878821	0.000162241
PXYLP1	0.635857	0.000162699
IGF2BP3	-0.642727	0.000162826
ANO8	1.30911	0.000163948
RTL8B	1.2647	0.000163948
TCEAL3	1.40495	0.000164962
VPS37B	0.866188	0.000165394
FILIP1L	1.19651	0.000165405
RASA4CP	-1.33489	0.000166267
BCORL1	-0.776691	0.00016795
IFRD1	0.513124	0.000169565
HABP2	-1.22009	0.000170439
ARID4A	-0.751185	0.000172074
DGCR6	-0.712537	0.000172213
PLSCR4	-1.56915	0.000173579
LGALS3BP	0.915818	0.00017485
THOC5	0.449947	0.000175177
CCDC183	-2.06056	0.000175504
PRKAA1	-0.598863	0.000176268
NUDT7	-0.966388	0.000177235
BHMT	-1.2535	0.000177298
ZNF654	-0.810572	0.000177688
ITIH1	-1.57814	0.000177701
TCN2	1.03475	0.000177982
MPP1	1.11268	0.000180671
RNF13	-0.561541	0.000181312
AIMP1	0.847408	0.000181532
ZNF143	-0.606231	0.000181718
CCNG2	-1.12379	0.000182163
SH3RF3	1.57903	0.000182163
SEC31A	-0.529995	0.000183624
GCNT4	-1.05711	0.000185603
SKI	-0.654848	0.000186161
TPD52	-0.574859	0.000186839
STRADB	-0.640525	0.000187966
MAP7D3	3.34277	0.000188544
PRR5L	-2.15197	0.000188579
TAB3	-0.453861	0.000190589
GCNT1	0.866277	0.000191438
FAM227A	1.59845	0.000191539
SH3BP1	1.06597	0.000192304
KHNYN	-0.616429	0.000192651
ECE1	-1.02626	0.000192973
CEACAM1	1.07546	0.000192973
CIBAR1	0.972127	0.000193176
IFIT3	-1.08276	0.000197606
ASXL1	0.5492	0.000197876
ALDH1A2	4.70616	0.00019812
TMEM38A	1.30921	0.00019857
XPO5	0.668246	0.00019857
PRR15L	-1.6627	0.0001987
RASD1	-3.65387	0.000199057
PSD	2.14935	0.000200238
CYREN	0.568375	0.000200866
FBLN2	3.00966	0.000203215
RAB6B	2.59476	0.000203338
AKAP6	1.94646	0.000204295
IGFBP2	-2.88257	0.000205002
HECW2-AS1	3.64207	0.00020869
GCN1	0.526403	0.000210325
ONECUT3	5.9146	0.000210452
FTCD	-1.15285	0.000212373
PTPN3	-0.80286	0.000214409
WRAP53	0.777511	0.000215206
ZMIZ1	-0.899491	0.000215302
PAOX	-1.50814	0.000215954
MBTPS1	0.587164	0.000216308
SC5D	-0.688138	0.000217295
IPMK	-0.588398	0.000217295
SDC4	-1.12312	0.000217295
TP53I13	0.855421	0.000217774
RAPH1	-0.968071	0.000220674
MAN2B2	0.691791	0.000221927
ZNF300	0.928181	0.000222104
USP18	-0.912999	0.000223368
ASL	-0.80142	0.000225763
COMP	4.05123	0.000226814
CRY2	-0.809466	0.000226814
TENT4B	-0.686107	0.000230127
NAB1	-0.586545	0.000232697
PARVB	0.934915	0.000234029
TLN2	-1.18594	0.000234464
BTN3A2	-1.12568	0.000235041
DDX5	0.740235	0.000235054
MANBA	0.578561	0.000236482
LITAF	0.964992	0.00023788
ZKSCAN7	0.968336	0.000238734
ACOT12	1.17273	0.000239863
GOLGA8Q	-1.97323	0.000239863
CDK5R1	1.03097	0.000239863
KATNB1	0.830691	0.000239863
GYS2	-2.61978	0.000240244
SNX25	-0.85001	0.000243191
CCDC71	0.758697	0.000243191
PIM2	-0.755394	0.000243191
VPS18	0.892034	0.000246643
NCBP2	-0.47493	0.000247457
UGT2A3	-1.32587	0.000248213
PLCH1	1.12041	0.000248213
HERPUD2	-0.678965	0.000248373
BEX2	-1.93825	0.000249184
FOXJ1	2.12702	0.000249258
KLF13	-0.7217	0.000250775
EPB41L1	-1.22058	0.000250775
ZBTB17	0.78369	0.000251142
ROGDI	0.924038	0.000251234
SLC7A11	1.32871	0.000251558
SLC30A10	-1.07845	0.000253085
PDGFRB	-1.44262	0.000254099
RGPD1	1.12971	0.000255086
MT1A	-2.19115	0.000256568
MBNL2	-0.731959	0.000257838
PARPBP	1.57111	0.000259923
MAPK14	-0.450014	0.000259923
OR2A4	-2.29728	0.000262957
SIAE	-0.963715	0.00026321
RUVBL1	0.697794	0.000264601
GALK1	-1.26876	0.000264952
FBXW9	0.965972	0.000265427
GK4P	-1.00501	0.000266235
GSE1	-0.920094	0.000266619
BSN	-2.02659	0.000266619
MYO15A	-2.1211	0.000267791
PARVA	0.841718	0.000268304
UGCG	-0.706058	0.000270114
SLC25A29	1.01482	0.000270374
SPX	-2.12806	0.000271101
HERPUD1	-0.834495	0.00027301
SEMA3A	5.83597	0.00027374
FLVCR1	-0.700673	0.000274137
PIGT	0.724597	0.00027524
EFNA4	0.680324	0.000275333
RBM19	0.686695	0.000276208
CCNO	6.08743	0.00027774
RNASE2	-2.4472	0.000278622
RGPD2	1.1076	0.000279673
PBX3	-0.71518	0.000280118
CAMTA2	0.697521	0.000284265
ETFDH	-0.896179	0.000285945
CHD1	-0.396034	0.000286157
KRTAP2-3	4.87295	0.000288569
ZBTB41	-0.654248	0.000290026
GRP	5.16538	0.000292955
LINC00239	-4.76711	0.00029346
CPP	-1.93748	0.000295877
GFER	-0.798778	0.000296504
SLC27A4	1.21114	0.00029964
LRP4	-0.640214	0.000304373
PRSS53	-1.80655	0.000305317
OTUB2	1.09063	0.000308123
ALDH1L1	-0.805625	0.000308598
PKLR	-1.10137	0.000309292
TCF7L2	-0.519922	0.000309292
SLC25A10	0.773797	0.00031028
PGGHG	1.1566	0.000310756
KIF5B	0.727427	0.000311547
ZFP36L2	-0.70197	0.000314686
MVK	-0.697851	0.000318884
KCNK5	-1.42164	0.000323493
UGT2B17	-3.08793	0.000326644
GFUS	0.874563	0.000327471
TMEM87B	-0.675598	0.000328559
AKR1B10	-5.38962	0.000329851
UBE2SP2	0.88751	0.000329851
LURAP1L	-1.50837	0.000332495
BAIAP2L1	-0.677094	0.000333802
ERCC6L2	0.616775	0.000334695
PLAG1	-0.822292	0.000334763
SHMT2	-1.03181	0.000335162
NUP42	0.700189	0.000338457
CLDN4	-1.55034	0.000342936
OXLD1	1.07573	0.000342936
CTSV	1.12166	0.00034298
TRIM16L	-1.15819	0.000350332
RIN1	-1.71044	0.000356614
EFHD2	1.00678	0.000359798
TTN	-2.97407	0.000360683
C9orf72	-0.867416	0.000360741
ZNF845	-0.769979	0.000360868
CRCP	-0.508416	0.000360868
AIFM2	-1.01807	0.000360868
MANSC1	0.721925	0.000361358
EXOC7	0.424649	0.000362577
ARGLU1	0.485299	0.000363165
GOLGA8O	-1.98137	0.000363165
C4orf3	-1.01346	0.00036383
DCAF15	0.708361	0.000364526
DHTKD1	-0.88274	0.000367893
CDC42EP3	5.56285	0.000368094
TWF2	-1.00642	0.000368992
CPLANE1	0.80772	0.000369774
STMN1	1.33486	0.000372733
TFPI	0.660079	0.000373342
GDNF	3.72967	0.000373956
SLC46A1	-0.82493	0.000374634
DOCK9	0.952068	0.000375577
HAS3	-1.50174	0.000376159
LINC00278	-2.11165	0.000376545
DERA	-0.56517	0.000376728
SQLE	-0.765704	0.000377282
NEK9	0.424816	0.000377583
MUC5B	-10.1111	0.000381826
MYORG	-0.784277	0.000382977
CYP2C9	-1.44322	0.000384286
PEMT	-1.17711	0.000384286
ZNF790	-0.886359	0.000385918
FAM210A	-0.778815	0.000386276
MDFI	4.70957	0.000390095
CX3CL1	-0.633657	0.000390095
CYP2D7	-1.33686	0.000394606
LRRFIP2	-0.530509	0.000395269
MTMR10	-0.622661	0.000396016
AKR1C2	-1.20805	0.000397697
POU4F1	-3.74178	0.000403574
CLK1	-1.28771	0.000404342
IGSF9	1.45295	0.000406033
IQCE	1.0906	0.000407783
SINHCAF	0.515183	0.000409579
ADHFE1	-0.74364	0.000409579
ABCC1	2.05256	0.000409709
APLP1	1.48846	0.000410987
RBM20	-3.5292	0.000411558
LINC02119	2.15619	0.000415924
ACTN1	-0.524753	0.000416669
KAZN	-0.814419	0.000416669
ZNNT1	-1.71996	0.000416669
KATNIP	0.652004	0.000418345
DHRS4L1	-0.95656	0.000418639
SRD5A3	-0.679002	0.000419568
TAPT1-AS1	1.22563	0.000422998
SLC7A8	6.38904	0.000425418
JOSD1	-0.50244	0.000427908
ERO1A	-1.18664	0.000428012
CCNYL1	-0.691424	0.000428366
[truncated: 13,572 more rows]

## Sheet: log2FC BAP1-org vs wt-org
gene	log2FoldChange	padj	p values derived from Wald test; DESeq2
LIPA	-3.85238	5.98282e-108
CRACR2A	-3.7015	4.19138e-71
LGALS4	7.57309	1.37037e-65
CPVL	-6.30951	3.48408e-64
BPIFB2	-10.343	6.41936e-61
FMOD	-3.48101	1.96135e-60
UGT3A2	-7.18912	2.39393e-58
PRCP	-4.91934	7.21714e-57
IRF8	-3.79282	5.71463e-55
RCAN1	-3.54825	2.48006e-53
UBE2L6	-5.27306	1.19061e-52
SNX10	-4.8228	2.6074e-47
CACNA1H	7.83083	1.07697e-44
DZIP1	-5.74918	8.56242e-44
LONRF2	8.14826	3.00896e-42
ZFP1	-2.22717	1.01893e-41
STEAP2	-5.38577	3.87436e-41
UBASH3B	3.60413	1.3295e-40
NYNRIN	-4.72397	6.54183e-40
SLC13A5	-6.52958	7.18734e-40
SLC6A4	-7.09559	1.70304e-39
RGS10	-2.49166	1.86278e-39
NAALAD2	-8.08626	1.54649e-37
DYNC2H1	-5.84501	5.98904e-37
CTXND1	-6.73857	1.00111e-36
TIAM1	-4.80433	4.98913e-36
ENPP7	-4.85112	2.0334e-35
GCNT1	-2.74745	2.87721e-35
USH2A	-4.55326	3.77155e-35
GJB6	-5.43357	4.05249e-35
ARHGEF10	5.09396	1.67636e-34
PODXL	5.05943	4.22674e-34
CREB5	4.13777	1.26213e-33
SYT13	10.8933	4.23691e-33
FAM169A	-3.22582	4.2795e-33
RGS5	6.73486	2.2516e-32
PRSS23	4.86553	3.22233e-32
TNFSF4	-4.6411	4.3764e-32
B3GAT1	6.02502	3.08272e-31
CRNDE	4.0783	3.23109e-31
SPATA6	-2.95399	4.74343e-31
AKR7A3	3.16209	1.16436e-30
SLC18B1	-2.64869	1.53867e-30
UPK3A	-4.61972	1.53868e-30
GPR153	3.94289	6.72791e-30
BMP7	8.25255	8.14883e-30
ST18	-5.63189	1.55178e-29
SCML4	-6.68857	2.00038e-29
CDH17	10.4964	2.77409e-29
COMP	9.55301	2.87031e-29
SOX6	-3.66335	1.24954e-28
ST8SIA3	-11.3419	1.31241e-28
ZDHHC14	-3.7851	4.44896e-28
POU2AF1	-6.15462	5.28561e-28
VCAN	6.21028	9.86691e-28
HOGA1	-4.12383	2.15216e-27
ANK2	-4.29901	3.33543e-27
LINC00649	-5.18106	3.39809e-27
DMRTA1	-3.56834	1.35185e-26
BMP8B	4.21414	1.54867e-26
TKFC	-1.71798	1.54867e-26
NEGR1	-7.96959	1.82772e-26
EGR1	3.40679	1.87004e-26
CPM	-5.23965	2.54778e-26
GCKR	-3.98824	2.63794e-26
CA2	-3.43266	4.66828e-26
TUBB6	5.60811	5.63878e-26
TCF4	-9.76247	6.46363e-26
ERICH4	-8.82212	7.75205e-26
ACSF2	-2.89323	7.76774e-26
FZD1	4.78538	7.76774e-26
TMEM198	-2.73668	2.09084e-25
TNFSF12	-4.50755	2.141e-25
ANKRD18A	5.84252	2.9463e-25
ARHGAP44	-2.99748	3.261e-25
FAM184A	-4.8428	5.04097e-25
ABCC4	-3.4664	1.6928e-24
SCGN	-4.41246	1.96462e-24
ADGRG6	-1.09481	5.41643e-24
TNFSF10	-2.0778	9.99586e-24
BTNL8	7.88376	1.00213e-23
SLX9	-1.67265	1.86352e-23
B3GALNT1	-4.00695	3.30386e-23
ETS1	4.78151	3.30386e-23
ITGA3	8.40784	4.17656e-23
NPY6R	-5.96932	5.61657e-23
SLC4A4	-3.84221	8.52362e-23
BTBD6	1.94043	9.72773e-23
NSUN7	-3.43855	1.53334e-22
JAG2	5.28101	1.95635e-22
SYTL5	-7.60047	3.80933e-22
ADIRF-AS1	5.92598	4.16782e-22
ZNF883	-7.21518	4.50181e-22
SSBP2	4.22408	4.57298e-22
PXDC1	1.19091	6.03378e-22
PLTP	-6.07182	7.77306e-22
COL2A1	-6.81909	8.73133e-22
DCHS2	-6.14921	1.89343e-21
CLCN4	-2.80997	3.47553e-21
SMPD3	8.22394	3.85397e-21
TBL1X	-1.84191	4.82569e-21
ELOVL4	-6.64151	5.11757e-21
RNF2	-1.72926	9.55485e-21
PLAG1	-2.88329	1.15104e-20
CDIN1	-3.71697	1.16547e-20
DGKG	-4.97211	1.16566e-20
CPD	-1.29174	1.90895e-20
APH1B	-2.41409	3.11186e-20
THBD	7.34032	5.26159e-20
MAGI2-AS3	-3.15555	6.2733e-20
MAGI2	-3.06538	7.02555e-20
DYNLT5	-6.60749	8.25523e-20
COTL1	-2.74126	1.22542e-19
ZNF385B	-5.08337	1.6204e-19
RRP1B	-1.49237	1.72065e-19
CCND2	5.00955	1.73649e-19
PTPRS	3.09388	2.63445e-19
CDHR5	2.20003	4.1532e-19
TPBG	6.37336	4.98932e-19
FUT9	11.4297	5.88304e-19
RFTN2	-9.4472	7.25145e-19
ERO1B	-3.30206	7.93838e-19
MEP1A	-6.31801	9.09409e-19
TP53I11	9.67802	9.35559e-19
UNC93A	-3.87811	9.73132e-19
ADCY3	6.67231	1.00455e-18
RILPL2	-2.55883	1.04729e-18
CELSR1	3.47481	1.09029e-18
KLHL23	-2.52023	1.27272e-18
CALY	5.42413	2.63661e-18
TRIB1	2.08441	5.29881e-18
ANXA6	-3.24877	5.35776e-18
CCT8	-1.86885	5.58128e-18
SLC7A10	-4.20341	5.96975e-18
APBB1	-3.34405	7.58922e-18
HOMER3	4.51712	1.19738e-17
LEPR	-2.80258	1.2541e-17
PPP4R4	-2.84575	1.34624e-17
FBLN5	-4.34864	1.37065e-17
INHBB	8.655	1.49759e-17
FGF9	-3.70013	1.5188e-17
FAM3B	-5.09588	1.67881e-17
MVP	2.13279	1.77169e-17
FAM210B	-1.47187	1.9726e-17
GFRA3	-5.55415	2.11454e-17
PDZRN3	-5.24338	2.43783e-17
MID2	3.7954	2.59998e-17
SUSD3	-3.19231	4.10955e-17
USP25	-1.33835	5.0974e-17
BLNK	3.0395	5.2198e-17
RAB3C	-6.47601	5.43267e-17
ZNF286B	-2.04411	5.82331e-17
BVES	-5.52667	6.15357e-17
TEAD2	3.61436	6.16737e-17
GART	-1.20361	7.86054e-17
COL10A1	10.1361	7.94821e-17
KAZN	-1.9182	9.69761e-17
SCG5	-3.96496	1.37644e-16
ONECUT2	-3.77573	1.50349e-16
CAPN6	-6.07287	1.65786e-16
POGLUT2	-3.32273	1.7514e-16
VPS26C	-0.991177	1.84048e-16
PSORS1C1	7.12876	1.85988e-16
NPW	4.1006	2.022e-16
HPD	-6.02587	2.05741e-16
DSEL	3.59429	2.12505e-16
PLCXD3	-3.65957	2.27878e-16
SULT1B1	-3.17104	2.27897e-16
CARNS1	9.99115	2.29871e-16
KCNJ15	-7.0046	2.42701e-16
ZNF100	1.38634	2.64163e-16
KCTD14	-3.97545	2.66645e-16
ALKBH2	-1.50165	2.85404e-16
SPATA7	-2.90106	3.28194e-16
ADIRF	4.52741	3.30622e-16
UICLM	-5.52064	4.07934e-16
ASAH2	-2.49699	4.93164e-16
SAMD11	9.33399	5.38266e-16
PCDH9	8.58022	6.92258e-16
MTMR11	2.55541	6.98584e-16
STEAP1B	-4.72927	7.07415e-16
URB1	-1.40155	7.51916e-16
DLG2	-4.22182	7.64174e-16
CSRNP3	-8.34377	7.70709e-16
EGFL7	4.09466	1.09731e-15
SYN3	-3.36497	1.18808e-15
HR	4.66252	1.24217e-15
SPX	-6.26826	1.29502e-15
HAS3	2.43576	1.31455e-15
MED12L	-3.17926	1.45815e-15
PPP2R2B	-4.5527	1.65353e-15
FOLR1	-4.46136	1.69755e-15
BHLHE41	6.41713	1.80853e-15
SLC26A6	-1.61254	1.80853e-15
SYNPO	2.54527	2.009e-15
GNB5	-1.38108	2.0789e-15
UTRN	-1.76602	2.08615e-15
TRPC5	-5.0103	2.5894e-15
MEST	-2.22626	3.20494e-15
ASAP3	-2.59697	3.52475e-15
ACMSD	-3.68536	3.76509e-15
COLCA2	-1.8842	4.31835e-15
NEURL1B	4.65665	4.31835e-15
MPV17L	-3.22818	5.31498e-15
NAGA	-1.74505	5.73477e-15
MOGAT2	-3.75138	6.56459e-15
ATP10A	2.54285	6.78491e-15
ABHD2	2.51519	7.22841e-15
FRAS1	-1.62097	7.85474e-15
LINC01876	-8.67456	8.00911e-15
TM4SF4	-1.12588	9.25891e-15
IFIT3	-3.43944	9.2885e-15
WLS	9.60241	9.97543e-15
LY75	-4.60041	1.00345e-14
MYLK	-2.18836	1.00951e-14
TCP10L	-4.66375	1.03516e-14
IGFBP2	4.7488	1.10708e-14
PFKM	-3.33978	1.1953e-14
ADAM22	-4.24532	1.34608e-14
MIR1915HG	-3.69759	1.40994e-14
ADGRE5	6.54396	1.56282e-14
FAM110C	8.98798	1.64364e-14
SRGAP3	-2.93973	1.86718e-14
MYO7B	3.27587	1.96062e-14
ESPN	-1.58487	2.01793e-14
METRNL	5.89271	2.17224e-14
PPP2R2C	-4.69219	2.26242e-14
HDAC11	-1.56726	2.3438e-14
GABRB1	-8.07311	2.57512e-14
FIBCD1	9.21503	2.74126e-14
LINC01370	-8.16725	2.75499e-14
ATL1	-4.74325	3.28164e-14
FAM201A	5.21891	4.137e-14
ATF7IP	0.955291	4.35007e-14
HAL	-2.87937	5.10345e-14
PTBP2	0.9766	6.04249e-14
LINC02593	9.16759	6.95762e-14
PPP1R9A	1.84995	7.47167e-14
AKR1D1	-4.74968	7.49416e-14
SKIDA1	-7.42814	8.25248e-14
AIF1	-4.31088	8.40536e-14
CAV2	5.96739	8.40536e-14
BCAT1	-4.54714	8.73912e-14
GLRX	-2.41413	1.03268e-13
ETV5	-1.33198	1.05721e-13
MAOA	-3.26498	1.05721e-13
SAMHD1	-2.21318	1.05721e-13
ITGB4	5.83894	1.06526e-13
VASH1	3.27251	1.09e-13
H2BC5	-1.39632	1.09462e-13
KRBA1	-2.57788	1.15067e-13
ALDH1L1	-5.4964	1.1559e-13
NDNF	-8.63369	1.32672e-13
SNX18P3	5.12823	1.32924e-13
CHRNB1	-2.32896	1.54659e-13
M1AP	-8.32918	1.71009e-13
RDH5	1.51332	1.75476e-13
FRZB	-3.69707	1.83809e-13
MX1	-2.39517	2.07119e-13
H2BC4	-1.78478	2.32978e-13
JUNB	2.74593	2.37757e-13
ALS2CL	5.92967	3.03184e-13
LINC02672	-4.65287	3.04953e-13
MST1R	5.36136	3.49704e-13
SEL1L3	3.08282	3.51158e-13
GET1	-1.95036	3.97145e-13
HLCS	-1.18097	4.02556e-13
SLC2A10	-2.58968	4.02996e-13
MYEF2	3.69815	4.05741e-13
IZUMO4	1.37158	4.13769e-13
PSMG1	-1.52101	4.22849e-13
REC8	4.1271	4.37334e-13
NKIRAS1	-2.05524	4.59366e-13
FAM151A	-3.66886	4.81011e-13
PLPP1	-2.30014	5.13386e-13
RBPMS2	3.51859	5.71118e-13
ZNF204P	-6.74152	6.1966e-13
DKK4	-4.71972	6.33384e-13
COLEC11	-6.33991	7.80374e-13
ENPP2	-4.89309	8.00033e-13
EGR2	6.13701	8.52189e-13
LINC01929	-7.99228	1.00193e-12
ZNF286A	-1.89987	1.04301e-12
LRRC37BP1	-2.19161	1.14406e-12
PAQR7	-2.68143	1.22411e-12
FNDC4	-2.7102	1.23541e-12
NDUFV3	-0.997896	1.5009e-12
OXCT1	-3.6999	1.52496e-12
EGFLAM	-5.29962	1.71209e-12
CIBAR1	-1.83664	1.71494e-12
TINAG	-3.57197	1.84105e-12
ZNF343	-1.24186	2.08895e-12
CFAP69	-3.82507	2.18161e-12
CASP1	-4.49651	2.34485e-12
CARD11	6.549	2.3563e-12
MX2	-5.05478	2.43514e-12
PDE3A	-3.82312	2.47535e-12
LINC00963	1.09641	2.72774e-12
WDR35	-3.3905	2.84737e-12
PLAGL1	3.42246	2.92658e-12
ZNF391	-7.75074	2.93902e-12
GSTM2	-1.62718	3.03059e-12
PSMB8	-2.94345	3.3849e-12
CCDC8	-8.58713	3.59664e-12
PRPSAP1	-0.868608	3.70907e-12
VAMP2	1.34133	3.82315e-12
ZHX2	-1.74118	3.86332e-12
KIAA0895	-2.69374	4.05031e-12
MFSD13A	-1.97714	4.33583e-12
LINC00888	-2.09211	4.59985e-12
SNN	1.7306	4.63819e-12
AXL	4.91456	4.80428e-12
NT5C3A	1.17196	6.06007e-12
BLMH	-1.51719	6.07141e-12
QPCT	-3.01243	7.35235e-12
ARID2	1.1683	7.41314e-12
NAALADL2	-2.90758	7.75203e-12
PITPNC1	-2.34384	7.80445e-12
ABCG2	-5.39805	8.51667e-12
ABHD12B	-6.79901	8.7437e-12
DOK7	8.29451	9.6082e-12
MAGED2	-0.831261	9.91169e-12
AMDHD1	-3.88771	1.12088e-11
DGCR6	-1.09274	1.12088e-11
NDUFAF2	-2.22185	1.1285e-11
GXYLT2	-4.33014	1.21149e-11
OSBPL5	8.38703	1.23333e-11
PLA2G2A	6.56941	1.24672e-11
ROCK2	-0.817603	1.27435e-11
SPSB3	1.39142	1.37007e-11
PCP4L1	-4.3706	1.45017e-11
PSAPL1	6.03207	1.67401e-11
EFHD1	-4.66852	1.70162e-11
PCAT7	-4.27283	1.77397e-11
SEPTIN5	2.64781	1.78007e-11
SKIL	1.48503	1.78007e-11
ABCA8	-6.57285	1.79058e-11
GPHA2	-6.09498	1.79337e-11
CPEB2	1.25096	1.85888e-11
STEAP1	-4.13895	2.05586e-11
EXTL3	-0.955052	2.22613e-11
WNK4	-2.7472	2.25594e-11
TBL1XR1	0.872504	2.28512e-11
SLC8B1	2.79886	2.56674e-11
AMD1	-1.04213	2.62884e-11
CFAP20DC	-2.8874	2.65415e-11
KRT80	6.28654	2.66752e-11
PCOLCE2	-4.0242	2.71185e-11
SRRM3	5.77046	2.75366e-11
ATP9A	2.34251	2.80035e-11
ZNF714	1.19662	2.80035e-11
ZXDB	1.86086	2.80035e-11
GPSM1	2.78664	2.98773e-11
GPC1	3.02502	3.08268e-11
STON2	-2.17578	3.09347e-11
GAS7	8.41875	3.23383e-11
GJB2	-1.19853	3.36749e-11
CLCF1	4.67487	3.40242e-11
THBS4	-5.36881	3.40242e-11
S100A6	3.82557	3.6791e-11
CYP7A1	-4.5292	3.76254e-11
ACSL6	-3.39718	3.77282e-11
BAMBI	-1.94394	3.94582e-11
KYAT1	-1.19443	4.02741e-11
ERAP1	-1.46077	4.26356e-11
MYLIP	1.73393	4.28959e-11
P4HTM	3.68758	4.4952e-11
TRIM22	-2.90715	4.4952e-11
ANKEF1	-1.89899	4.73222e-11
EGR3	6.55825	4.7622e-11
GFI1	2.73821	4.8978e-11
NEDD4L	-1.19389	5.01808e-11
KIAA1522	1.85477	5.08492e-11
S100A1	-3.37165	5.09565e-11
RAB39B	-4.5462	5.12236e-11
STXBP4	-2.2725	5.40926e-11
CD74	-3.17687	6.03535e-11
TEKT4P2	1.1129	6.12539e-11
ERAP2	-2.82637	6.12929e-11
GATAD2B	1.58869	6.12929e-11
SMIM32	3.36958	6.19163e-11
MICAL2	3.08458	6.25517e-11
NTN1	4.31297	6.25517e-11
BMF	2.66596	6.52098e-11
TAGLN2	3.19154	6.78098e-11
CYP2E1	10.9454	6.84953e-11
CPP	-2.91035	7.53621e-11
RTN4RL1	3.21718	7.60808e-11
TSPEAR-AS1	-3.33334	7.89135e-11
CNKSR2	-3.42261	8.20043e-11
KLK10	8.32041	8.42083e-11
GABBR1	5.39443	8.56593e-11
P2RX1	8.31714	1.10882e-10
HSPA13	-1.26601	1.11936e-10
POU6F2-AS1	-7.18519	1.15696e-10
QSOX1	5.05701	1.17459e-10
SLC29A1	-1.38168	1.17459e-10
C14orf132	2.65782	1.18073e-10
TEX15	5.02207	1.18073e-10
PLAC8	-3.69417	1.23171e-10
PDZD2	-3.78899	1.32084e-10
TIMP1	2.78893	1.32084e-10
HS3ST4	3.02735	1.35426e-10
PLPPR4	-5.84651	1.37429e-10
ZNF649	1.08887	1.43763e-10
ANGPTL2	-5.56659	1.45029e-10
RAI14	-1.45899	1.5347e-10
SH3BP2	2.0405	1.65853e-10
BACH1	-1.10694	1.79016e-10
CMBL	-1.88552	1.84038e-10
TESMIN	2.83792	1.88478e-10
PTGIS	-4.39237	1.89118e-10
EML6	-3.89845	1.8939e-10
IQSEC2	4.25216	1.89985e-10
LRRC20	-1.98965	1.92578e-10
SRGAP1	3.14955	2.06426e-10
PGGHG	1.76501	2.13866e-10
SLC25A30	-1.63643	2.16472e-10
SLC51A	-1.90298	2.32097e-10
LINC02899	-7.49034	2.36636e-10
ERBIN	0.817921	2.40187e-10
PSTPIP2	4.50699	2.46095e-10
PTTG1IP	-0.948589	2.51815e-10
TBC1D10C	5.34437	2.56794e-10
HES4	4.10581	2.57226e-10
LIMD1	0.926065	2.57226e-10
AFF4	0.823688	2.58735e-10
ODC1	-1.49351	2.64108e-10
LGALS7	8.29026	2.82872e-10
DAB1	-3.76136	2.83831e-10
TBC1D30	-2.98619	2.84136e-10
CHD3	1.34825	2.94578e-10
BST1	-2.31884	3.04983e-10
CACNA1D	-2.3687	3.10986e-10
IFNAR1	-1.16465	3.31009e-10
CACNB4	-3.06789	3.37991e-10
NFATC1	5.87745	3.47176e-10
ATP5PO	-1.44382	3.47792e-10
ZSWIM6	2.37073	3.57683e-10
TMTC3	-1.62836	3.59392e-10
HPGD	8.03817	3.84234e-10
AIF1L	4.31206	3.89319e-10
GLI2	8.28902	3.92541e-10
CELF5	-3.45875	3.96757e-10
RASAL1	7.82986	4.27074e-10
KCNMB4	7.70861	4.32181e-10
SFXN2	-1.15729	4.47763e-10
HCAR1	-4.09529	4.5318e-10
GEN1	1.0665	4.57323e-10
MEX3B	2.39061	4.59242e-10
SDK1	-3.75718	4.59242e-10
IL4R	1.53312	4.82276e-10
SH3TC2	8.09435	4.88509e-10
PITPNM3	4.61629	5.54338e-10
COL24A1	-11.0785	5.6971e-10
CYP19A1	-4.82484	5.73538e-10
ELAPOR2	-5.73297	5.73538e-10
ZNF675	1.2799	5.73538e-10
STC2	-2.66068	5.78191e-10
KCNK10	-2.76525	5.85288e-10
AGPAT2	3.1367	5.90232e-10
EXPH5	5.9185	5.90232e-10
RNF24	-0.969173	5.90232e-10
RWDD2B	-1.29572	5.93474e-10
HMCN1	-8.23627	5.95618e-10
DUSP6	-2.17359	6.13352e-10
RAB6B	4.91652	6.15653e-10
SULT1E1	-1.51156	6.59423e-10
SDC3	3.41185	6.86676e-10
VPS39	1.04803	7.41403e-10
PTPRK	0.966395	7.60663e-10
APOL3	-4.62519	8.36062e-10
KIRREL1	5.32846	8.36062e-10
MET	-1.74547	8.37518e-10
CBR1	-2.74152	9.41746e-10
DLK1	-3.3425	9.41746e-10
ALDH1B1	-1.37823	1.05039e-09
SON	-0.764421	1.12725e-09
KAT6A	1.00285	1.165e-09
PPM1K	-3.0774	1.20141e-09
SRI	-1.52402	1.22389e-09
FLNA	3.60301	1.23171e-09
NCMAP	-4.01864	1.33048e-09
LPGAT1	-0.789628	1.35958e-09
AP1AR	-0.980453	1.38283e-09
MAP3K9-DT	-3.07418	1.47441e-09
FZD3	-2.32532	1.47704e-09
ZNF718	1.20407	1.47704e-09
FREM1	-3.9787	1.52792e-09
WSCD1	2.38629	1.52792e-09
ZFP37	-2.86456	1.54664e-09
C2CD2	-1.25708	1.57966e-09
CP	-2.72905	1.59756e-09
BCL2L14	-2.01884	1.59964e-09
CHIC1	-1.26684	1.63229e-09
FAM126A	-1.24287	1.67759e-09
IRX5	8.35049	1.76942e-09
CHMP1B	0.696496	1.80394e-09
PDK3	-1.91419	1.80394e-09
H2AC6	-1.35416	1.94431e-09
SOX8	5.49742	1.96456e-09
TRIM68	2.63852	1.99958e-09
TGFB1	2.51456	2.07632e-09
KRT15	7.01371	2.20104e-09
SIPA1L1	0.70682	2.22946e-09
ZNF334	-1.95405	2.32118e-09
ZFP82	-2.77841	2.33404e-09
TTN	4.01262	2.46187e-09
ROBO3	-4.2449	2.53417e-09
ST3GAL6	-3.57882	2.53417e-09
CNNM1	-2.71823	2.53913e-09
CADM1	-1.16283	2.73667e-09
GFPT2	7.68452	2.76059e-09
ALDH3A1	1.65757	2.8638e-09
ENPP3	-4.4002	2.87905e-09
LCLAT1	-1.07376	2.88914e-09
TPD52	-1.69065	3.04064e-09
LSS	-1.54424	3.09118e-09
SLFN5	7.50189	3.18829e-09
SGPP2	7.00107	3.29565e-09
CACNB2	-6.37335	3.30042e-09
CCL20	-2.47892	3.34883e-09
CCL24	7.19871	3.38385e-09
PCYT1B	-1.93639	3.39802e-09
MDGA1	5.62643	3.46671e-09
VANGL2	2.75488	3.4895e-09
ERMARD	0.868825	3.55624e-09
MOB3B	3.63096	3.57966e-09
YBEY	-1.49077	3.61664e-09
CCT7P2	-5.7569	3.66173e-09
ZNF738	2.1884	3.6777e-09
ZNF432	1.50201	3.74227e-09
INTS6L	8.32901	3.80358e-09
RTL4	-7.06987	3.87162e-09
SEMA3C	3.75809	3.87162e-09
NTHL1	-1.4011	3.8738e-09
TRAK2	-1.47835	3.8738e-09
GID4	-1.65902	3.898e-09
ST6GAL2	7.74219	3.9677e-09
KRT20	6.64699	4.05277e-09
MCTP2	-5.40739	4.19455e-09
CAMKK1	3.5009	4.55164e-09
SEC14L6	-3.80598	4.58707e-09
ZBTB8A	2.0551	4.58707e-09
GSTM1	-2.42656	4.74205e-09
CENPC	1.21899	4.80355e-09
UGT3A1	-6.10204	4.85582e-09
NOTCH1	2.61601	4.90484e-09
SSH3	1.96691	5.05469e-09
DYNLT3	-1.53191	5.23019e-09
KATNAL1	-2.52565	5.38913e-09
RAB8B	-1.33036	5.39683e-09
LCA5	-2.84244	5.57433e-09
AFAP1L1	-3.61027	5.75982e-09
KCTD18	0.804376	5.78886e-09
LRRC8B	2.70251	5.92292e-09
RNF157	-6.18138	5.92292e-09
DGLUCY	-1.25509	6.17445e-09
GCNT2	-1.86677	6.26667e-09
KLHL4	8.68719	6.50765e-09
TRIM66	1.49724	6.69082e-09
LINC01978	7.33998	7.00337e-09
FLRT2	5.66224	7.11198e-09
LDHB	-1.76312	7.47083e-09
SOD1	-1.563	7.53874e-09
TTL	1.10865	7.7344e-09
CD82	2.78684	7.95923e-09
WNT4	7.72335	8.24075e-09
MIR4458HG	-7.22619	8.39136e-09
TMSB10	2.15575	8.53683e-09
AGXT	-3.60337	8.55376e-09
NUAK1	-1.6603	8.55376e-09
UNC5B	5.26344	8.55376e-09
CCR6	-2.72271	8.65214e-09
GGTLC2	-1.69556	8.67303e-09
CNTNAP2	-3.25119	8.80489e-09
GNAL	-2.93922	8.80489e-09
SLC1A3	-3.95223	9.34723e-09
MMP7	5.13346	9.57456e-09
RCN3	-2.37433	9.62955e-09
RASEF	5.33071	9.73062e-09
SCART1	4.0421	9.75126e-09
NUGGC	-4.11066	9.75559e-09
C22orf39	0.730838	1.02782e-08
CDC42SE2	0.761033	1.03913e-08
GPRIN3	3.35151	1.06195e-08
DACH2	4.42384	1.14493e-08
CPN2	-2.9177	1.16548e-08
FNIP2	-1.89917	1.16667e-08
POLR1G	-1.26436	1.17433e-08
LINC01169	-5.94841	1.20911e-08
SLC19A1	-1.98677	1.22103e-08
GASK1B-AS1	-5.30682	1.22445e-08
SV2B	-5.55607	1.22445e-08
C1orf21	2.65763	1.26098e-08
LYAR	-1.19699	1.26715e-08
DTX3L	-0.879183	1.27563e-08
LOXL2	5.9734	1.28322e-08
BEGAIN	5.33721	1.32668e-08
CERKL	-4.73807	1.34881e-08
MCUB	4.871	1.38654e-08
UGT2B15	3.55713	1.38654e-08
N6AMT1	-1.69448	1.41908e-08
TRAK1	2.1535	1.43444e-08
SLC34A3	-3.37083	1.44185e-08
CASP16P	-3.53595	1.45372e-08
SORT1	-1.88727	1.47155e-08
ISM1	-3.26074	1.5682e-08
MISP	6.94145	1.58122e-08
IL2RG	6.65644	1.59116e-08
ASAH2B	-1.34145	1.59425e-08
ARAP2	1.57517	1.62305e-08
DAAM2	-4.2208	1.66716e-08
NAV2	-2.19719	1.68306e-08
AADAT	-1.7501	1.70132e-08
SOAT2	-1.94141	1.70324e-08
ZDHHC9	-0.551914	1.86813e-08
PCBD2	0.811215	1.90184e-08
PEAR1	7.81269	1.90509e-08
RAB34	1.96822	1.91852e-08
SCAMP5	-2.38745	1.9278e-08
KIF6	-2.327	1.9325e-08
TNRC6C	1.15276	1.98026e-08
LBH	7.53391	1.98578e-08
CKAP4	-1.52361	2.01709e-08
KLK11	7.81755	2.11333e-08
TAX1BP3	1.88927	2.12944e-08
ATP7B	-1.25064	2.1312e-08
KCNF1	3.23867	2.15662e-08
PNPLA2	2.08677	2.15662e-08
UGT2B17	3.62566	2.22712e-08
UROC1	-3.38451	2.22712e-08
UBR5	0.635014	2.28873e-08
CHCHD6	-2.50208	2.32998e-08
RBP2	-3.04488	2.33548e-08
CDK18	-1.72544	2.3377e-08
NES	2.72212	2.36829e-08
SLC22A31	-2.87471	2.37362e-08
LIPE	-3.60505	2.44377e-08
IFIT1	-2.33777	2.52206e-08
FAM9A	-5.73758	2.52586e-08
PCDH17	4.0036	2.58639e-08
TMEM144	-1.77457	2.67454e-08
SLC25A29	2.00525	2.69291e-08
CHAC1	4.48156	2.79603e-08
GATA2	3.68212	2.85775e-08
NXPH4	1.67932	2.96469e-08
ZNF239	-2.63188	2.96944e-08
TAFA5	6.86177	3.01552e-08
CD58	2.18974	3.07442e-08
ICAM1	-2.38427	3.11431e-08
BCAN-AS1	3.10293	3.13886e-08
RAMP2-AS1	-6.15467	3.14588e-08
SCN8A	-2.50717	3.16939e-08
CDH24	2.36927	3.19257e-08
SLC16A9	-2.73184	3.31616e-08
VLDLR	2.03829	3.37209e-08
HEY2	-4.26425	3.37941e-08
PFKFB1	-2.70361	3.46873e-08
LAPTM4B	-1.83366	3.54627e-08
EHF	5.61021	3.54793e-08
MBL2	-3.06486	3.62629e-08
LGALS7B	7.89076	3.68634e-08
MSR1	-4.63243	3.69424e-08
LGALSL	-1.36795	3.75112e-08
PALD1	8.19636	3.75112e-08
DAPK2	2.69281	3.89619e-08
HEPACAM	-3.75245	4.21296e-08
FSTL5	-7.77327	4.36736e-08
ITGA9	3.46411	4.36989e-08
LINC00987	-3.25399	4.62834e-08
PARP14	-1.58987	4.62834e-08
ZNF467	4.07838	4.6762e-08
SH3RF3	-3.32853	4.67688e-08
MBD5	0.83782	4.81819e-08
ARL8A	3.58628	4.87557e-08
ATP5PF	-1.54232	4.90289e-08
IFT81	-1.80459	4.97335e-08
DPEP1	-4.81478	5.04916e-08
ARHGAP40	-3.17942	5.17529e-08
SERPINE1	-2.81932	5.17529e-08
RHOH	-4.57005	5.21239e-08
NCOA3	-0.789305	5.24022e-08
RRAS	2.79624	5.24675e-08
ZNF207	0.577199	5.2713e-08
NIBAN2	2.7346	5.44129e-08
TRIM36	5.27975	5.52084e-08
SLAIN1	4.12147	5.71239e-08
SRY	-6.984	5.71239e-08
ZBED9	-3.04036	5.72055e-08
TMEM123	-1.69117	5.92125e-08
CFAP46	-3.51317	6.41368e-08
GGT1	-1.61952	6.58095e-08
HK2-DT	-3.91719	6.60064e-08
DLEU2	1.6608	6.74827e-08
RGCC	6.06499	6.7658e-08
EPB41L4B	-1.34752	6.89402e-08
UBE2E1	1.37024	7.07385e-08
ABLIM3	-2.35247	7.15148e-08
POGLUT1	-0.907205	7.26539e-08
MAFG-DT	-2.173	7.33804e-08
SYT7	-2.41693	7.33804e-08
CCNT2	0.453421	7.39256e-08
ANAPC4	0.976858	7.43639e-08
SLC39A8	-2.32765	7.5026e-08
NID1	-0.920824	7.73078e-08
CKLF	-1.10957	7.79435e-08
ZNF441	1.22586	7.80256e-08
ZNF678	0.881191	8.02012e-08
SORBS3	-1.24687	8.02172e-08
PCYOX1	-0.747717	8.02473e-08
STOX2	7.43582	8.14723e-08
AKAP7	-3.17071	8.27669e-08
MIR23AHG	5.49602	8.46014e-08
KSR1	-2.10274	8.841e-08
SRARP	-6.93515	8.88966e-08
SEMA3E	7.3736	9.30255e-08
B4GAT1	-1.0948	9.33435e-08
BBOF1	-2.04089	9.36006e-08
MRTFA	1.48604	9.48595e-08
RBM33	0.873646	9.71503e-08
ZMYM2	0.57574	9.80847e-08
OBSCN	3.27306	9.93585e-08
STPG1	-2.15222	9.96549e-08
ZNF256	1.42399	1.00274e-07
PRSS12	3.74038	1.0397e-07
CAPN8	4.57052	1.04618e-07
MEGF6	4.79415	1.06005e-07
BCOR	0.962608	1.07894e-07
GADD45G	3.22272	1.09249e-07
ME3	2.45039	1.09249e-07
BACE2	6.96831	1.09692e-07
ITSN1	-0.874191	1.10223e-07
SIK3	-0.544516	1.13748e-07
ZNF708	0.85018	1.14242e-07
PAXIP1	0.62056	1.16464e-07
TMEM117	1.67745	1.18909e-07
EBP	-0.585585	1.21172e-07
PAXIP1-DT	1.11953	1.25068e-07
ITGB8	4.8179	1.27087e-07
ZNF136	0.950723	1.32518e-07
CRISPLD2	3.46042	1.35435e-07
ETNPPL	-2.80136	1.37102e-07
PCCA	-1.68947	1.3711e-07
ZNF287	-4.16429	1.38584e-07
LDOC1	-2.81416	1.39261e-07
SH3PXD2A	-1.49747	1.40682e-07
CCDC34	-1.29159	1.42429e-07
CDC42SE1	1.29906	1.43719e-07
SSTR2	-3.51098	1.46493e-07
NCAPD3	0.770672	1.49368e-07
PLEKHN1	5.69527	1.49456e-07
LINC00205	-1.93255	1.54361e-07
OGT	0.980449	1.54432e-07
ST14	3.84381	1.60443e-07
MTARC1	-2.09012	1.60882e-07
VNN2	-4.30961	1.65236e-07
MYO1G	-2.98326	1.72381e-07
NPM1P25	2.71486	1.72381e-07
NRARP	5.83936	1.72381e-07
ZNF426	1.16962	1.72826e-07
HTRA1	4.44403	1.73576e-07
SC5D	-1.17613	1.79175e-07
CYP1B1	3.18757	1.80353e-07
TAC3	2.7754	1.84957e-07
SPTLC3	-3.4573	1.86121e-07
CRYAB	-3.3948	1.90024e-07
ZNF430	1.336	1.9069e-07
IQCH-AS1	-1.69176	1.96456e-07
C17orf107	1.32289	2.06227e-07
PARP2	0.861608	2.06919e-07
SOCS3	4.59885	2.11521e-07
AGPAT5	-1.47212	2.18511e-07
CBFB	0.654792	2.20474e-07
MRO	-4.12195	2.25834e-07
ERCC2	-1.13679	2.27496e-07
FAM189A2	5.84306	2.27496e-07
TNFRSF21	1.99374	2.30341e-07
ANO5	4.65706	2.37394e-07
ANKRD46	-1.57085	2.51878e-07
MCL1	0.715071	2.52191e-07
PLCD3	3.82991	2.52616e-07
VDR	2.27309	2.52758e-07
CMTM7	-1.29214	2.52951e-07
PKHD1	-3.16415	2.54059e-07
TMX3	0.751509	2.54434e-07
SLC25A43	-1.25036	2.59764e-07
DNAJC6	-1.9055	2.60473e-07
FCGRT	-0.747771	2.72185e-07
GEM	7.50941	2.75562e-07
AKR1C7P	7.62883	2.7797e-07
ZNF667-AS1	-4.07418	2.80671e-07
ERVK3-1	1.37046	2.80912e-07
ZNF551	1.47148	2.88857e-07
FHIP2A	1.14872	2.89233e-07
HSD17B11	-1.47325	2.90008e-07
MAP1B	2.48736	2.94559e-07
A2MP1	-6.04702	3.0775e-07
SCAMP1	-1.16332	3.08145e-07
IRF2BP2	0.676944	3.08957e-07
ZNF875	0.90071	3.14897e-07
ZNF663P	-5.98779	3.23473e-07
TMEM80	1.24828	3.27831e-07
TMEM198B	1.56725	3.2932e-07
LINC00923	-6.91674	3.34555e-07
VWA5B2	4.49473	3.36232e-07
SGK1	2.73798	3.36454e-07
LINC01151	-3.44297	3.37449e-07
MAGEH1	-3.09958	3.46896e-07
PPM1H	-1.45142	3.49267e-07
SLC4A11	4.47379	3.49267e-07
DIPK1A	-1.44794	3.50621e-07
DNAJC27	1.0068	3.52576e-07
RPL7AP49	2.04099	3.53574e-07
BTNL3	6.48212	3.66019e-07
ZNF667	-4.72394	3.68311e-07
PGF	-3.77747	3.71172e-07
GIPC2	-0.785627	3.75725e-07
MBOAT2	5.50744	3.78465e-07
LENG8	1.5741	3.79836e-07
BEND5	-4.9922	3.80677e-07
PBX1	-2.29789	3.82082e-07
CAV1	3.3511	3.85158e-07
TRIM8	1.15068	3.87729e-07
CEROX1	4.76888	3.89136e-07
BRF1	1.17577	3.93753e-07
SLC26A3	-4.34625	3.95683e-07
GAD1	4.53522	4.09726e-07
BCHE	-3.73071	4.14024e-07
BBS7	-1.5113	4.16071e-07
EPHA4	6.85028	4.26486e-07
CHKA	-0.880713	4.37966e-07
B4GALT6	-1.3478	4.49158e-07
ITPRIP	7.16949	4.56147e-07
NSD3	0.787211	4.56147e-07
LMNTD2-AS1	4.8506	4.56337e-07
CCDC90B	-1.12462	4.62649e-07
GPR89A	-0.804032	4.64954e-07
MANCR	3.43806	4.77091e-07
PARP12	-2.02718	4.83227e-07
RBBP9	-1.7558	4.91629e-07
RBP1	-2.92683	4.99377e-07
DDIT4	-1.68952	5.00683e-07
IER2	1.9904	5.10796e-07
CD151	1.51359	5.20167e-07
TP53I13	1.05207	5.20995e-07
WTIP	2.46909	5.28761e-07
ME1	-2.22816	5.29807e-07
TMEM88B	-6.76327	5.29807e-07
ZNF530	1.67202	5.30428e-07
APOBEC3F	-1.64829	5.36717e-07
RXRB	0.738623	5.43615e-07
LCOR	0.766013	5.45005e-07
C8orf58	-1.84343	5.59404e-07
DRD4	4.61322	5.59404e-07
SERP2	-3.44735	5.59404e-07
REXO2	-1.27299	5.71198e-07
TOPBP1	0.672095	5.71198e-07
SOAT1	-0.742531	5.80702e-07
INAVA	2.34417	5.84762e-07
VOPP1	0.849419	5.97087e-07
ST6GALNAC6	-1.32347	6.00439e-07
ADGRG1	3.41402	6.00634e-07
DPAGT1	-0.733062	6.00634e-07
GPATCH2	0.663691	6.00634e-07
CMTM8	-1.13928	6.1516e-07
PIM2	-0.938524	6.17569e-07
UBE2Q2	-1.10845	6.17569e-07
DNAJC18	-1.33171	6.17845e-07
JCAD	-1.65468	6.20107e-07
MYCN	-2.56032	6.23406e-07
PRUNE2	-4.35081	6.32556e-07
TRAPPC6B	0.646321	6.38371e-07
DUSP4	3.82612	6.53575e-07
SLC22A18	1.84805	6.66275e-07
PKD2L2-DT	-2.53984	6.70346e-07
TLR3	-2.87104	6.74287e-07
ROR1	-1.78616	6.85542e-07
PPP1R1A	7.56095	7.12334e-07
FAM216A	-2.09055	7.17182e-07
ELF1	0.805991	7.18578e-07
FGF2	-5.11888	7.42636e-07
LPCAT2	-3.28027	7.47994e-07
RBM38	2.13364	7.57843e-07
ELOVL6	-1.58408	7.64047e-07
SMYD3	-1.60936	7.64743e-07
SERPING1	-3.44085	7.69727e-07
STX18-AS1	-2.03675	7.69727e-07
ALDH1L1-AS2	-5.07919	7.71464e-07
ST7-AS1	2.83107	7.71464e-07
MRC2	5.79929	7.75963e-07
ELFN2	4.38915	7.76997e-07
LAMB1	-2.96395	7.88068e-07
PPT1	-1.33706	7.89179e-07
LRRC37A4P	2.24412	7.98402e-07
KREMEN1	2.71333	8.05875e-07
ARL4D	-2.85408	8.08676e-07
ZNF254	0.796647	8.08676e-07
CERS1	2.43148	8.16106e-07
RASGRP2	-2.85304	8.20222e-07
ZNF471	-3.60613	8.24183e-07
AGAP1	0.991609	8.35759e-07
CCDC38	-4.30229	8.42098e-07
AGL	-1.01087	8.55199e-07
ATP1A2	-5.436	8.64214e-07
CFAP97	-1.05616	8.64214e-07
TSPAN7	-3.27678	8.7052e-07
ZIK1	-3.16503	8.7052e-07
CSGALNACT1	3.66707	8.76208e-07
BIN3	1.56518	8.84084e-07
ZNF350	1.14316	8.84878e-07
ADGRG7	-4.19577	8.89323e-07
IFIT5	-1.04741	8.90848e-07
SSUH2	-2.65352	8.9206e-07
SPP1	-6.38212	8.93692e-07
H2AC11	-2.10399	9.17786e-07
MGAT5B	7.00973	9.28032e-07
ZC2HC1A	-3.0155	9.66532e-07
GLYATL1	-3.43236	9.97548e-07
FMO3	-5.67082	1.00808e-06
RPS6KA3	-1.51624	1.00825e-06
LINC02198	-4.58316	1.01068e-06
IL18	6.57018	1.01129e-06
ZNF134	0.891526	1.01129e-06
CHROMR	-4.55237	1.01756e-06
MUC1	5.7061	1.0233e-06
CTDSP2	0.946572	1.02535e-06
AMN	-1.14174	1.04808e-06
ADNP	0.529331	1.06156e-06
FOXC1	7.68454	1.07027e-06
RND1	1.27411	1.07331e-06
ADM	-1.97412	1.07399e-06
ZNF876P	1.69231	1.07427e-06
TULP4	1.545	1.07433e-06
LRFN3	-2.1907	1.07629e-06
LCTL	-4.05221	1.07896e-06
PYROXD2	-1.85417	1.10421e-06
RYBP	-0.53312	1.10421e-06
FAM131A	1.80747	1.11045e-06
GPR89B	-0.813179	1.11337e-06
ORAI2	2.07646	1.11944e-06
PAX8-AS1	4.23341	1.11944e-06
ABR	3.58226	1.11975e-06
APOL4	-5.62242	1.13594e-06
DDX25	-4.63063	1.14412e-06
MCM3AP	-0.730233	1.16479e-06
LFNG	2.59989	1.17111e-06
TGFBRAP1	1.24167	1.17592e-06
RPRD2	0.744611	1.18346e-06
LINC01719	-2.60602	1.18818e-06
NAMPTP1	-1.22609	1.21322e-06
PRKCQ-AS1	-3.98664	1.21378e-06
IKZF5	0.586818	1.23319e-06
KCNH3	7.68354	1.24845e-06
MTUS1	-2.42507	1.25262e-06
NPDC1	3.43861	1.27143e-06
PLPP5	0.630221	1.27687e-06
CADPS2	-1.52259	1.27902e-06
YY1AP1	0.643234	1.28226e-06
METTL24	-4.75456	1.29127e-06
UBE3D	-1.67664	1.30476e-06
AGT	-2.86537	1.32474e-06
ERV3-1	1.22602	1.33341e-06
EFCAB12	-2.25577	1.3352e-06
PDGFA	2.84861	1.34791e-06
CHST9	-4.75258	1.35463e-06
ANGPTL8	-2.9359	1.35563e-06
GRPEL1	-0.91436	1.41219e-06
SLC22A15	-2.39771	1.45309e-06
HTRA2	-1.25147	1.49873e-06
NR6A1	-1.79108	1.53494e-06
NUDT8	-1.85169	1.53835e-06
IDS	1.07407	1.55641e-06
LINC02327	6.00654	1.57857e-06
PPP1R1C	-2.47652	1.59356e-06
HCAR2	-3.4133	1.59469e-06
PTPRE	2.56382	1.63391e-06
LRRC3	-1.26839	1.66325e-06
LTN1	-1.04205	1.66748e-06
ZNF701	1.12745	1.68224e-06
SERGEF	-1.00423	1.71767e-06
ADAMTS9	-3.33904	1.73038e-06
CEP70	-1.84173	1.77356e-06
TCIM	-3.9933	1.77356e-06
LINC02266	-7.25064	1.79311e-06
RNF152	-2.07373	1.81144e-06
OSER1	-0.913281	1.81764e-06
RUNX1	-1.75821	1.82131e-06
FAM241A	-1.4142	1.82214e-06
MAT2A	0.79294	1.82214e-06
GRB10	1.19172	1.84087e-06
SLC1A4	-1.42757	1.84393e-06
MAST2	0.840489	1.84803e-06
WFS1	-1.24385	1.8748e-06
TBX15	-2.91684	1.87651e-06
ZNF681	-5.17517	1.87651e-06
BCL7A	1.45858	1.90029e-06
SSTR1	2.75306	1.92514e-06
S100A3	7.40718	1.9289e-06
ARIH1	0.537849	1.96941e-06
SEPTIN6	-2.48274	1.96941e-06
ADAT2	-1.26606	1.97656e-06
ARHGAP21	1.21902	1.97656e-06
ACSS2	-1.22584	2.00034e-06
ZNF454	-6.36742	2.00034e-06
SPEN	0.959171	2.06456e-06
LRFN4	2.79755	2.08268e-06
PHETA2	-3.48914	2.09008e-06
C3orf33	-1.21539	2.09073e-06
MUC5AC	5.97322	2.12142e-06
LAMP2	-0.635296	2.1318e-06
IP6K2	0.792265	2.17443e-06
CD109	3.99409	2.19538e-06
BATF2	-2.66068	2.26644e-06
IGF2-AS	4.9009	2.2777e-06
MORC3	-1.04373	2.29175e-06
USP16	-0.836304	2.30481e-06
MATN2	-1.83022	2.32342e-06
SLC3A1	-2.82967	2.32342e-06
ZXDA	2.2895	2.32342e-06
PLA2G4A	7.01207	2.33098e-06
HS3ST3B1	-2.47189	2.35046e-06
ZNF850	1.17703	2.35759e-06
CYB5R2	4.09129	2.4222e-06
IPO9	0.5266	2.44154e-06
HMGN1P36	-1.17977	2.45207e-06
FZD9	-2.34888	2.45605e-06
DMD	-2.60238	2.51376e-06
SH3BGRL3	2.57353	2.51376e-06
ZNF506	1.07558	2.51376e-06
LRIG1	-2.00562	2.51856e-06
ASIC1	-1.86478	2.56155e-06
ALPK3	3.60953	2.57724e-06
ADAMTS6	2.5205	2.61516e-06
DYNC1I1	-2.96168	2.63596e-06
GGT3P	-1.65363	2.67245e-06
LRCH4	1.92904	2.68522e-06
ATP8B3	1.61182	2.68647e-06
INSIG1	0.943774	2.68647e-06
PLEKHA2	-1.48013	2.68647e-06
SH2B3	1.38299	2.68647e-06
NIBAN1	5.19957	2.69283e-06
LINC00937	2.78965	2.711e-06
TBX4	-6.19972	2.80893e-06
SH3RF1	2.09113	2.867e-06
NHLRC2	0.701187	2.87253e-06
POLD4	1.73964	2.89082e-06
SERPINE2	-1.65925	2.93018e-06
CCDC144B	2.74249	2.95923e-06
POLN	1.19852	2.99192e-06
BEX1	-2.1747	2.9997e-06
CDR2L	4.68798	3.01949e-06
FGFR1	1.93908	3.01949e-06
LEAP2	-2.42306	3.04558e-06
CBL	1.00331	3.0549e-06
C17orf67	-2.82133	3.17233e-06
SFT2D3	0.645042	3.17846e-06
C7	-3.02934	3.20218e-06
ULK2	1.02324	3.24614e-06
SNORC	2.02688	3.2614e-06
DUSP8	2.08525	3.26258e-06
GPR37	3.2852	3.26258e-06
CDH6	2.61638	3.28166e-06
DHDH	-2.61857	3.31816e-06
ZNF532	1.78152	3.35461e-06
GABRR3	-2.43441	3.3745e-06
TRERF1	4.00384	3.39192e-06
KANSL2	0.633479	3.40016e-06
NCAPD2P1	-4.11389	3.40016e-06
MAP4	0.807401	3.40892e-06
RBM20	-6.63161	3.5231e-06
BROX	0.847842	3.53329e-06
FBXW4	0.848224	3.56684e-06
HYAL3	-1.29394	3.60212e-06
MSMO1	-1.18965	3.61402e-06
NFIL3	-1.28068	3.62934e-06
C3orf18	-2.44039	3.69092e-06
CYP17A1	3.8691	3.69917e-06
PLEKHG1	-2.32047	3.70164e-06
BCL3	1.86085	3.87024e-06
TDRKH	-2.63729	3.87938e-06
PSTK	-1.01627	3.88417e-06
RCBTB2	-1.47555	3.89763e-06
ADCY9	-1.22159	3.93429e-06
P2RY6	-5.52543	3.94121e-06
QRICH2	-1.8704	3.94148e-06
DECR2	1.05847	4.02102e-06
RING1	0.885853	4.02821e-06
EVA1A	-2.45971	4.04855e-06
NAT8	-3.68715	4.05666e-06
SOCS1	-3.10565	4.08243e-06
MAU2	0.914853	4.11798e-06
CD81	2.11368	4.14329e-06
SNX32	-4.15001	4.14329e-06
HEXIM1	0.842298	4.18208e-06
LDHAP3	-1.18815	4.18208e-06
POLR2A	1.08724	4.22368e-06
USP18	-1.96976	4.28417e-06
ZBTB47	1.70915	4.29857e-06
LNX1	-1.68216	4.32577e-06
HPSE	-2.02889	4.36726e-06
CTSLP1	-3.52052	4.48132e-06
CDC14B	-0.834515	4.54505e-06
MTMR3	0.792916	4.56747e-06
MAP3K6	1.78101	4.76537e-06
EPB41L3	7.0231	4.86632e-06
SPTAN1	0.668209	4.90682e-06
NEAT1	1.93687	4.9099e-06
IGF1R	3.796	4.98732e-06
WDR91	-0.795226	4.99359e-06
CCK	5.19496	5.00605e-06
GRID1	6.39769	5.05072e-06
PLEKHA7	1.28356	5.05271e-06
IRF1	1.5859	5.0627e-06
ANTXR1	-3.16805	5.077e-06
TNS4	6.5028	5.1103e-06
GSTM4	-0.815276	5.17999e-06
TCP10L2	-4.90751	5.17999e-06
GPRIN1	2.57807	5.19459e-06
H1-2	-1.62921	5.29212e-06
TMEM252	-6.41411	5.32571e-06
RCOR1	0.696876	5.33706e-06
ZNF213	2.24767	5.34456e-06
FYCO1	0.84388	5.36849e-06
KLHL36	1.02086	5.36849e-06
SPATS2L	-0.703499	5.44199e-06
MIR100HG	-3.9748	5.50068e-06
NDUFA8	-0.798189	5.50068e-06
FAM207BP	-1.77734	5.54295e-06
CCDC6	-0.439043	5.66142e-06
PDE4D	-1.93251	5.67926e-06
C2CD3	0.846956	5.74479e-06
HSD17B12	-0.989949	5.78447e-06
CLEC2D	-2.2436	5.78539e-06
CORO2B	5.09919	5.81113e-06
MPP7	-1.31062	5.81113e-06
SLFN12	4.98813	5.81113e-06
SNAI2	-2.53752	6.00544e-06
SLC2A9	-3.00525	6.11445e-06
HSPA12A	-1.09354	6.17449e-06
NEBL	5.34352	6.17449e-06
REEP1	-2.35853	6.24959e-06
GBGT1	-3.3567	6.30306e-06
NMI	-1.78401	6.37312e-06
POFUT2	-0.895132	6.52581e-06
HMGN3	-1.17684	6.61686e-06
IPMK	-0.878347	6.61686e-06
VPS13A	-1.72367	6.6554e-06
CARHSP1	0.664376	6.67148e-06
LSM8	0.658167	6.6767e-06
MAMLD1	2.38284	6.77881e-06
RHOB	1.04239	6.88749e-06
SERPINB8	2.18007	6.91518e-06
MPC1	-1.27828	6.92547e-06
ARHGEF4	6.36915	6.97147e-06
CACNG4	-1.49178	6.97147e-06
MIDEAS	1.55252	6.97147e-06
RADX	-2.59324	6.97147e-06
TRABD2A	-2.60267	6.99078e-06
ZNF781	-4.10458	7.02056e-06
GABRA4	-6.58707	7.04466e-06
SLC19A2	-0.866284	7.05599e-06
AFF2	7.14157	7.0794e-06
RAB38	3.01698	7.0794e-06
TSPAN4	-2.47277	7.0794e-06
TTC7A	1.52821	7.0794e-06
TFPI	-2.6658	7.0949e-06
SLC13A3	-3.27589	7.14046e-06
KIFAP3	-3.31608	7.23294e-06
RNF144A	-1.5709	7.34789e-06
CLDN11	-3.77425	7.37397e-06
LECT2	-3.47407	7.37397e-06
SGSH	1.25443	7.37397e-06
TIGD4	-4.82969	7.37397e-06
WTAPP1	-5.43324	7.37397e-06
BLVRA	-2.60484	7.38791e-06
GABPA	-0.709538	7.52105e-06
TRAP1	-0.813103	7.60738e-06
CDK13	0.537628	7.72345e-06
NAB2	1.24073	7.87325e-06
GPC4	5.08361	7.89154e-06
GPR137B	2.31056	7.92031e-06
TESK2	-0.885304	7.926e-06
PIK3IP1	1.91274	8.10422e-06
HES2	4.9995	8.16363e-06
IRAK4	0.770637	8.20967e-06
GPR199P	2.00391	8.21209e-06
ANXA1	5.98653	8.30167e-06
PAN3	0.966322	8.46376e-06
ENPEP	-3.0439	8.47217e-06
ASH1L	0.957849	8.50308e-06
TENM1	-3.51493	8.6338e-06
CYFIP2	-1.46131	8.64051e-06
KMT2C	0.959256	8.71483e-06
SV2A	-2.91074	8.72999e-06
DEGS2	4.50361	8.76855e-06
UBE2O	-0.634959	8.76855e-06
MYO10	-0.870165	8.88415e-06
RAI1	1.30063	8.91326e-06
ZNF30	-1.87526	9.26081e-06
COL1A1	5.58145	9.32766e-06
ZBED1	0.774353	9.3315e-06
SLC7A6	-0.923557	9.49653e-06
LINC01410	-4.325	9.51178e-06
NME1	-1.0171	9.51435e-06
VPS4A	1.06548	9.54999e-06
KCND3	3.05227	9.61406e-06
TMEM138	1.27699	9.75919e-06
LTK	6.83855	9.771e-06
SHC1	1.07102	9.85365e-06
ZNF706	0.899033	9.8561e-06
NALT1	2.58888	9.95406e-06
COL26A1	-3.108	9.9712e-06
MLIP	-2.59169	1.00031e-05
KIF21B	1.91064	1.00122e-05
JPH1	2.59243	1.0048e-05
CCDC9B	5.12697	1.00808e-05
LINC00513	-2.44923	1.00808e-05
CDH11	6.02196	1.01116e-05
HSPA8	-1.54974	1.01457e-05
NAMPT	-1.1377	1.02616e-05
FBXO3	0.652689	1.02832e-05
SUMO3	-0.600078	1.03358e-05
FOXO6	6.09622	1.04542e-05
NAV1	5.44797	1.04698e-05
DYDC2	-3.98637	1.05117e-05
FBXO16	-3.44773	1.05539e-05
PELI1	0.790921	1.06929e-05
CDCA2	-2.00443	1.09486e-05
CISD1	-1.49433	1.10556e-05
TBKBP1	3.02671	1.11004e-05
CHST11	5.41563	1.1177e-05
SLC4A3	3.76332	1.1209e-05
MFSD14B	0.987104	1.12196e-05
CLEC4A	2.07116	1.13729e-05
IRF5	1.73279	1.14191e-05
TFG	-0.457313	1.16885e-05
MEIS1	-3.23463	1.18537e-05
MON1B	0.842859	1.18537e-05
SSC4D	-2.91123	1.18537e-05
MME	-5.11294	1.19303e-05
MTFR2	1.66689	1.19575e-05
RANBP9	0.585	1.19633e-05
CETN2	-0.99242	1.19714e-05
CEP72	1.32148	1.20707e-05
LHX6	-3.01582	1.21999e-05
YPEL5	0.595651	1.22488e-05
SLC39A6	-1.30783	1.22531e-05
SMAD7	1.51586	1.2264e-05
ZNF721	0.673423	1.22668e-05
ARL4A	0.71248	1.2313e-05
MCM9	0.97478	1.27793e-05
NT5C3AP1	1.22078	1.28991e-05
GATA2-AS1	2.69286	1.29137e-05
NT5E	-2.5283	1.29458e-05
KATNIP	1.2142	1.29789e-05
VCAM1	-5.42279	1.3221e-05
NAALADL1	-2.74972	1.33574e-05
PIK3C2G	-4.10422	1.34077e-05
CAMSAP1	0.786284	1.35333e-05
TOP1MT	-0.737714	1.35396e-05
AOAH	-5.00796	1.35556e-05
ATRNL1	-7.24774	1.36512e-05
PIGU	-0.776623	1.372e-05
DUSP5P1	5.73515	1.3756e-05
LINC00857	-2.30022	1.37713e-05
PRMT2	-0.761701	1.39074e-05
H19	9.27569	1.3921e-05
HECW2	3.82201	1.40244e-05
MGAT4A	-1.65648	1.40277e-05
SFPQ	0.911407	1.42072e-05
TUBAL3	-3.90038	1.42639e-05
SNX25	-1.07442	1.42838e-05
HBEGF	2.75418	1.43262e-05
TFF2	-2.8926	1.44426e-05
ARSK	-1.86688	1.44613e-05
IDI1	-0.907587	1.45256e-05
ALPK2	3.73371	1.45519e-05
PDZD8	0.460825	1.46744e-05
ZNF431	1.04674	1.46929e-05
ANK3	-3.81419	1.49745e-05
CDKN2AIP	0.988649	1.51266e-05
MNT	1.73945	1.51419e-05
PART1	-5.15675	1.51641e-05
ZCCHC14	-0.722512	1.52348e-05
RASGRF1	-2.88122	1.52525e-05
CASC3	0.526747	1.52821e-05
GCH1	-0.959894	1.52985e-05
AZIN2	-1.55412	1.55134e-05
C4orf33	-0.792567	1.55722e-05
PHLDA2	3.06406	1.56482e-05
APBA2	-2.54364	1.57432e-05
YPEL1	2.78988	1.5878e-05
F2	-1.49607	1.5957e-05
MEIS2	-0.968736	1.60215e-05
DR1	0.512658	1.603e-05
CORO1A	4.45886	1.61492e-05
RBM12B	0.653132	1.62499e-05
LIPH	4.37221	1.6429e-05
FAM102A	2.18158	1.64475e-05
H4C8	-1.25321	1.64789e-05
LINC01426	-6.85163	1.67574e-05
LYN	2.41072	1.67831e-05
ABCG1	4.51871	1.68818e-05
TMEM97	-1.39068	1.68821e-05
LINC02575	-3.66424	1.69812e-05
CYHR1	1.01091	1.7049e-05
TMEM25	-2.03262	1.70523e-05
POLM	1.05523	1.71569e-05
EPHB2	4.41754	1.71892e-05
SOWAHB	1.01526	1.72958e-05
SRSF10	0.526411	1.73397e-05
ADAM19	-1.47994	1.73628e-05
MNX1	6.57327	1.73814e-05
CTSF	-2.97863	1.73817e-05
SMARCC2	0.785825	1.73956e-05
DEAF1	0.672113	1.75137e-05
HILPDA	-1.93408	1.78255e-05
CDH16	1.75158	1.78937e-05
FGF17	-2.82626	1.8024e-05
GAL	6.2574	1.8099e-05
AKR1C5P	5.34988	1.81603e-05
LIN54	-1.11813	1.83654e-05
SYT12	3.60282	1.83654e-05
AATK	2.33013	1.85326e-05
APLP1	2.25092	1.86287e-05
TNXB	-1.40336	1.86318e-05
KLK13	6.79575	1.88267e-05
NOXA1	2.04373	1.89211e-05
CPE	5.61071	1.94172e-05
OSER1-DT	-1.82566	1.94172e-05
LINC01572	1.68551	1.95412e-05
NDOR1	1.33354	1.97904e-05
MANBA	-0.722877	2.01245e-05
LEPROTL1	-0.738141	2.01499e-05
ME2	-0.952654	2.04843e-05
RPUSD3	-0.682285	2.05453e-05
MRPL39	-1.13186	2.05925e-05
ZNF367	1.42017	2.06724e-05
ENPP6	-4.73523	2.12561e-05
DENND1C	-2.78544	2.12816e-05
MYRF	1.72559	2.13464e-05
HSPD1P4	-1.46188	2.16726e-05
NUMA1	0.940979	2.16726e-05
OSGEP	1.05523	2.19888e-05
NOD1	-1.72693	2.22542e-05
GDPD4	-4.76272	2.25538e-05
RASSF4	-1.93335	2.26548e-05
CORO7	1.99099	2.28079e-05
PCOLCE	-2.71545	2.29241e-05
TSPAN5	-2.78048	2.29841e-05
FBXO41	3.74377	2.32853e-05
EZH1	1.12882	2.34511e-05
IFT172	-1.58616	2.34781e-05
CXCL2	5.7145	2.34792e-05
REL	0.894369	2.34792e-05
SERTAD1	1.82427	2.36766e-05
LMTK2	0.967816	2.37235e-05
HLF	-2.60872	2.37616e-05
FAR1	-4.01338	2.39249e-05
ZNF107	0.793911	2.40581e-05
POLR3G	-2.48565	2.42549e-05
GRAMD1B	1.7601	2.45172e-05
DIPK1B	1.8392	2.47478e-05
LRRC27	-1.35832	2.47807e-05
S100A16	1.44495	2.4796e-05
FADS3	1.14961	2.49019e-05
ZNF827	1.3234	2.49019e-05
ITPR1	-2.26125	2.49905e-05
NIPAL2	1.14524	2.52614e-05
ZNF22-AS1	-2.46851	2.57504e-05
CHST10	-2.01489	2.59642e-05
LAMA4	-4.7017	2.61011e-05
SHMT2	-0.653044	2.61501e-05
PCTP	-1.0739	2.61552e-05
TJP1	1.4339	2.62489e-05
IKBIP	-1.35075	2.6414e-05
CPHL1P	-3.96272	2.65123e-05
PTP4A3	2.00064	2.66686e-05
KCTD13	1.2878	2.70051e-05
SPATA24	-1.43776	2.72076e-05
PRKCQ	-4.50343	2.72221e-05
ULK1	1.51573	2.76727e-05
LINC00659	6.08959	2.76973e-05
TLN2	-1.93481	2.772e-05
ZNF135	-2.60999	2.7792e-05
ECE1	1.13344	2.79877e-05
SPRY1	-1.79199	2.79888e-05
RASGEF1B	-1.79364	2.8021e-05
SRSF11	0.646796	2.8021e-05
NRSN2	-0.86285	2.80425e-05
PABPN1	0.634762	2.81224e-05
PHF2	0.89582	2.82664e-05
TRAPPC13	1.13466	2.84895e-05
ZNF66	1.72649	2.93175e-05
TTC26	-2.64457	2.96862e-05
CAMK2B	7.00918	2.98912e-05
NUMB	0.776787	2.99238e-05
C3orf86	-1.92049	2.99331e-05
NEK10	-2.73661	2.99789e-05
VSIG10L-AS1	5.06499	3.05528e-05
C4orf3	-1.02362	3.06073e-05
WDR83	0.895086	3.07089e-05
RCN1P2	2.4912	3.07338e-05
SGTB	-1.44768	3.07756e-05
CA5A	-3.0138	3.07954e-05
SALL4	-2.7574	3.18934e-05
NEO1	1.57406	3.21565e-05
KIAA1549	-2.05985	3.24549e-05
KBTBD8	-2.25417	3.25316e-05
CGREF1	-1.97543	3.30845e-05
MMP1	7.3233	3.30845e-05
SERPINC1	-2.53444	3.31112e-05
SLC46A3	6.53554	3.33643e-05
TOP2B	0.652035	3.33643e-05
FBXO21	0.805282	3.37849e-05
REV3L	0.598735	3.38192e-05
MPPED1	-2.51388	3.40537e-05
SEC16A	0.866505	3.43275e-05
GIT1	1.27103	3.441e-05
SLC6A2	-6.59528	3.44602e-05
COL12A1	4.78854	3.4572e-05
MIATNB	3.51079	3.4956e-05
FSIP2	1.70803	3.50318e-05
LUC7L2	0.814433	3.50966e-05
ZNF880	0.592281	3.51295e-05
LINC02015	-3.43171	3.52659e-05
MAP3K14-AS1	3.06879	3.52724e-05
STRADB	-1.54823	3.53395e-05
MAT2B	-0.856057	3.5358e-05
SLC4A7	-0.751786	3.55227e-05
MICAL3	0.850044	3.56875e-05
USP24	-0.452888	3.60227e-05
SETD2	0.517352	3.63756e-05
TRIM6	-1.93003	3.63756e-05
LINC01089	1.51433	3.64102e-05
ZNF461	0.976255	3.68146e-05
DOCK8	-2.73855	3.70623e-05
SERPINA6	-3.02774	3.71076e-05
U2AF1L4	1.37339	3.71942e-05
SUPT7L	0.807275	3.72351e-05
RCN1	2.30537	3.73429e-05
ASB13	-1.16634	3.74501e-05
RRP1	-0.984018	3.74501e-05
DUSP15	-3.8707	3.75502e-05
KMT5C	1.36603	3.76123e-05
SLC44A3	-0.808737	3.79806e-05
SLCO4C1	-1.68499	3.79806e-05
TMEM44	-1.07868	3.80484e-05
RAB11B	0.855125	3.86781e-05
SQLE	-0.998014	3.87044e-05
TMEM128	0.810441	3.87044e-05
BTAF1	0.591231	3.87132e-05
SIN3A	0.659734	3.8835e-05
POLE	0.926934	3.89685e-05
ZNF236	0.828113	3.90952e-05
AHDC1	1.19457	3.93691e-05
MMD	-2.05145	3.93826e-05
AKR7L	1.39489	3.95798e-05
MAPK4	-2.95002	4.00107e-05
NCKAP5	-1.69795	4.00537e-05
NR2C2	1.40459	4.01349e-05
HYAL1	-1.05508	4.02461e-05
SPART	-1.0417	4.02461e-05
OBSCN-AS1	2.94636	4.05699e-05
GPS1	-0.6819	4.08151e-05
FABP5	-2.1937	4.12517e-05
PLXNA3	1.49903	4.12549e-05
TLX1	-2.6452	4.15835e-05
MSRB1	-1.13196	4.166e-05
LTA4H	-0.964785	4.18605e-05
HMGN1	-0.767778	4.22205e-05
PTS	0.532007	4.24252e-05
TCTN1	-1.60984	4.28665e-05
PIGB	0.600559	4.30379e-05
CD14	-2.32108	4.32751e-05
NINJ2-AS1	-1.75381	4.34471e-05
PTGDR2	-2.76047	4.35101e-05
OBSL1	-1.91522	4.36916e-05
PTHLH	4.40507	4.38676e-05
PPP5C	0.560146	4.40591e-05
ZNF800	1.08369	4.44591e-05
DRC7	-2.56795	4.45186e-05
OGA	0.918135	4.45869e-05
PDGFRB	-2.95594	4.46053e-05
NECTIN1	1.44118	4.46377e-05
SGSM3	0.776316	4.54062e-05
NT5C3B	-0.826807	4.72372e-05
POMZP3	1.43622	4.73427e-05
TMPPE	1.82117	4.73427e-05
TCF3	1.18769	4.75911e-05
MTLN	-1.34887	4.84689e-05
KLHL7	-0.952559	4.87541e-05
CHD4	0.563669	4.8786e-05
FHIP2B	1.22185	4.88274e-05
SEPTIN2	0.545022	4.88274e-05
NLRC5	3.46632	4.92991e-05
ALLC	-5.93148	5.03035e-05
ELF4	2.46135	5.03035e-05
MNAT1	-1.16477	5.03035e-05
BBS9	-1.55731	5.03496e-05
NUDT9	-1.02215	5.04053e-05
FRMD5	8.42199	5.05502e-05
GSDME	-1.01764	5.05936e-05
CD47	3.17183	5.11324e-05
KLC1	1.22341	5.15073e-05
L1CAM	6.2197	5.21623e-05
IDUA	1.95539	5.22143e-05
NFIX	1.73388	5.26326e-05
SPARCL1	-5.96094	5.28689e-05
MAN2B2	0.732448	5.30273e-05
TMEM241	-1.48866	5.31076e-05
PROSER1	0.928277	5.34372e-05
MFSD6	2.09442	5.35264e-05
HSPD1	-1.32616	5.37732e-05
HLA-DQB1	-3.7271	5.43752e-05
CHTOP	0.621596	5.45527e-05
SSB	-0.743509	5.45662e-05
LINC02362	-2.75199	5.47988e-05
AKR1C4	-2.11931	5.63568e-05
SKAP2	-1.16564	5.67637e-05
PDX1	4.87185	5.68066e-05
PXYLP1	-0.982415	5.71441e-05
GAREM2	3.17099	5.71445e-05
PLD6	1.57813	5.71445e-05
ZNF333	0.868791	5.71445e-05
PTK7	1.28819	5.75138e-05
MT1X	-2.21434	5.80948e-05
CA14	-3.5892	5.91604e-05
FBXL5	0.533862	5.94528e-05
KRT222	-3.87603	5.95823e-05
SCUBE1	4.99268	5.99965e-05
CLGN	-2.31573	6.08082e-05
RTL6	1.95284	6.08082e-05
HS6ST2	-3.8159	6.09843e-05
EPSTI1	-3.45285	6.09988e-05
MAML1	0.804364	6.21969e-05
RNPC3	1.467	6.25844e-05
ITGAL	-3.00439	6.35367e-05
PDK1	-1.4506	6.44848e-05
ZUP1	0.656533	6.47929e-05
PRXL2B	1.50704	6.52526e-05
LCP1	-2.15692	6.54416e-05
FAM120C	0.999029	6.55149e-05
MAP3K2	0.529278	6.60308e-05
DCLRE1C	0.822917	6.61018e-05
MARF1	0.916998	6.61127e-05
INPP5J	2.65545	6.73286e-05
HID1	2.59306	6.73911e-05
SATB1	4.27769	6.75368e-05
PANK4	0.614343	6.78345e-05
GASK1B	-2.04764	6.78615e-05
DNAJC1	-0.776208	6.85235e-05
CRACR2B	3.52408	6.95598e-05
ACLY	-0.758722	6.9563e-05
MISP3	1.80912	6.98298e-05
COMMD8	-1.53303	7.00792e-05
RAB4B	1.58273	7.02452e-05
DTWD2	-1.02378	7.0404e-05
RPUSD4	-0.878733	7.06493e-05
MED13L	0.693634	7.0856e-05
GBP1	-2.56697	7.08687e-05
GSE1	0.731596	7.16459e-05
PAQR4	2.08161	7.22819e-05
TMEM109	-1.10591	7.23545e-05
PFKL	-1.02417	7.24627e-05
WDR4	-1.14188	7.26298e-05
PHF21A	0.822546	7.27246e-05
RFLNB	-1.23042	7.27246e-05
ZNF791	0.928609	7.28166e-05
TNFSF11	-1.75716	7.35107e-05
FKRP	0.684678	7.37366e-05
CHST3	4.42624	7.45775e-05
SASH1	-0.834807	7.50573e-05
HSD17B7P2	-1.45071	7.51478e-05
ABCG8	-3.38895	7.53502e-05
ARC	6.90796	7.56078e-05
CCDC186	1.221	7.56078e-05
LAP3	-0.9122	7.56078e-05
ASMTL-AS1	1.68909	7.5807e-05
PLCH1	-1.80384	7.6041e-05
MAPK11	3.93774	7.6258e-05
RNASE2	-3.72675	7.64529e-05
SYNGR1	-2.20189	7.75019e-05
SWI5	-1.218	7.77108e-05
INAFM1	1.61742	7.82179e-05
TSPEAR-AS2	-2.98418	7.82179e-05
UBXN10	6.67104	7.82782e-05
UNC5CL	1.76865	7.82782e-05
CTC1	1.07089	7.86651e-05
WBP2NL	1.99188	7.8684e-05
DKK1	-2.94966	7.87337e-05
LLGL1	-1.01521	8.03823e-05
FAM210A	-0.95493	8.04412e-05
PKLR	-1.58509	8.05367e-05
POLR2J2	1.43974	8.05367e-05
PPAT	-0.944525	8.08889e-05
MVB12A	-1.59485	8.14919e-05
DCLK2	5.1052	8.17804e-05
PLEKHM1P1	1.71858	8.17804e-05
RNF213	0.871759	8.18465e-05
STRIP2	2.13107	8.19044e-05
MRPS6	-0.875518	8.19942e-05
TIFA	-1.11159	8.29105e-05
BRD1	1.01935	8.29515e-05
SEMA3A	5.78283	8.34201e-05
TMEM181	-0.666536	8.39271e-05
USP49	0.777965	8.41467e-05
TRRAP	0.529467	8.42225e-05
PDLIM4	2.43901	8.43177e-05
MBOAT4	-3.99867	8.45428e-05
ABCC1	2.62019	8.49975e-05
ANG	-1.2026	8.52393e-05
HSPD1P1	-1.26948	8.5381e-05
RBM4	1.02439	8.56605e-05
CASP7	-0.740727	8.57128e-05
PRKD3	-0.905314	8.60487e-05
IL32	1.16594	8.6107e-05
MIDN	1.56538	8.6107e-05
PPP4R1L	1.42534	8.74255e-05
TMEM225B	2.5149	8.78481e-05
ZBTB7B	0.978271	8.80507e-05
FRRS1L	-2.86738	8.84007e-05
ZNF22	-1.75894	8.87435e-05
ANKRD65	-3.61806	8.91916e-05
SCPEP1	-2.72984	8.95764e-05
SLC30A3	3.71859	9.02203e-05
NFIC	1.40139	9.06752e-05
PARP9	-1.10621	9.1066e-05
P3H1	-0.797869	9.15348e-05
GPC3	-2.24098	9.2248e-05
NANOS1	1.56922	9.2248e-05
ZMIZ2	1.37346	9.2248e-05
ANKRD13B	2.19609	9.33143e-05
ZFC3H1	0.690219	9.3376e-05
LINC00672	1.57792	9.34004e-05
RHNO1	0.639856	9.37721e-05
INO80D	0.754586	9.4177e-05
MIR483	5.76978	9.44601e-05
CUZD1	-1.854	9.51007e-05
MOCS1	-1.79612	9.51007e-05
RNLS	-2.01362	9.51007e-05
RANBP17	2.63389	9.53956e-05
HMCES	1.02922	9.54508e-05
ZMPSTE24-DT	1.47568	9.57439e-05
PLPPR1	-2.5287	9.59351e-05
ZFP36L2	1.28233	9.62068e-05
CIRBP	1.06295	9.75143e-05
ACY3	-1.54006	9.79565e-05
PCBP3	-2.28546	9.89486e-05
SMIM7	0.434281	9.91195e-05
LDHA	-1.08677	9.91348e-05
UBR7	0.692316	9.92298e-05
ANKLE2	1.04227	0.00010028
HSD17B7	-0.987178	0.00010028
RNF169	0.460739	0.00010028
PPFIA3	-1.99202	0.000100513
UFD1	0.801226	0.000100538
NXPE3	-2.27311	0.000100638
CHMP2A	0.646759	0.00010272
SUN1	0.992194	0.000104767
PGAP2	-0.665254	0.000105791
DCAF16	0.7956	0.000106066
SH3GLB2	1.2485	0.000106066
NDUFB10	-0.508522	0.000107525
PRDX4	-0.991177	0.000107588
ADAT1	0.991416	0.000107702
NEDD9	-1.86286	0.000108028
HEY1	-3.17756	0.00010822
SOWAHC	-0.78225	0.00010868
FGD6	2.12394	0.000111881
PLEKHM1	1.38819	0.000111988
TSPAN31	0.717688	0.000114175
PI4KB	0.625136	0.000115655
SPATA18	-1.11647	0.000116745
MPPE1	1.25757	0.000116988
SOWAHA	-1.02209	0.000116988
ARG1	-3.18823	0.000119461
MLKL	-4.17436	0.00011952
YAF2	1.25097	0.000119906
BORCS7	-0.980857	0.000120003
PPM1L	-1.48399	0.000120003
CLIC4	0.840236	0.000120259
CNN3-DT	-1.66418	0.000121147
STK26	-1.08957	0.000121147
DNAJC16	-0.562107	0.000123114
CNDP2	-0.568112	0.000123703
PYGL	-1.90949	0.000124608
DUSP18	1.93652	0.000124761
ZNRF3	0.934631	0.000125055
SLC2A12	-1.84451	0.000125109
PDLIM7	1.60141	0.000125941
KRT17	6.59718	0.000126137
SBDSP1	0.612549	0.000126548
RILPL1	-1.07747	0.000126875
C20orf27	-1.09666	0.00012692
GTPBP2	1.35904	0.000127019
WDR73	1.03118	0.000127139
CST1	6.68661	0.00012741
FRMD4A	-2.39486	0.000127996
CRABP2	3.95416	0.000128212
ITPKB	5.33885	0.000128815
SUSD4	2.49511	0.000129283
KIAA0040	3.99635	0.000129577
MEX3A	-1.69567	0.000129828
STRADA	1.76371	0.000129931
PMEPA1	6.80922	0.000130815
FXN	-1.23105	0.000132204
ARL4AP3	-2.52827	0.000132285
RERE	0.693624	0.000132285
FAM221A	1.59894	0.000134052
HSF2BP	-2.82471	0.00013591
ZNF674-AS1	1.14626	0.000136569
REEP6	-0.876406	0.000136659
NARS2	-1.54417	0.000136872
PDLIM2	-0.679084	0.000137856
NCBP3	0.661293	0.000137995
SH3RF2	0.967148	0.000138214
OR2A9P	0.98552	0.000138867
XDH	-3.87164	0.000139218
TMTC4	-0.841403	0.000139295
NYAP1	-3.22715	0.000139902
ADAL	-1.12578	0.000140233
SULT2A1	-2.79933	0.000141641
DPY19L2P2	-2.32884	0.000141881
DERA	-0.873913	0.000141934
CDC73	-0.584181	0.000142064
TMEM91	2.01093	0.000142134
SLC7A1	1.61047	0.000142664
SPTSSB	-2.54369	0.000142664
DDX51	0.646456	0.00014426
BBX	-0.823779	0.000144393
RASSF3	-1.2465	0.000144827
DUS2	-0.672214	0.000146126
RHBDF1	2.47161	0.000147295
TEAD3	0.983992	0.000147395
TANGO2	1.14168	0.000147945
LINC02058	-5.15112	0.000148181
SMPD4BP	0.94752	0.000148853
PRKAB1	0.860531	0.000149145
ZCCHC7	-0.810439	0.000153157
NFYB	0.637247	0.000154453
EML1	-2.01131	0.000154966
HHEX	-0.978434	0.000155125
NUP188	0.658353	0.000155142
PKIG	-1.99645	0.000156452
MIS18A	-1.12794	0.000156766
ATP6AP1L	1.08314	0.000156943
VN1R82P	2.38402	0.00015735
TAFA4	-5.9726	0.000157399
YIF1B	-1.0195	0.000158376
MMP14	2.2651	0.000161443
CLDN15	1.04924	0.000162456
TMEM209	0.516611	0.000163411
NAA60	1.41383	0.000163457
BBC3	1.83576	0.000164739
PSME3IP1	0.614271	0.000164739
SYT8	3.67841	0.000165189
SMURF1	1.40656	0.000167109
CEP126	-2.44192	0.000168323
SKAP1	-3.09943	0.000170118
ENSA	0.624604	0.000170361
ZNF446	1.29198	0.000170361
HSPD1P6	-1.22632	0.000170872
ARHGAP4	-1.53267	0.000171034
ASH1L-AS1	1.54601	0.000173369
FABP5P7	-2.54665	0.000173596
PYROXD1	0.57594	0.000173877
SYPL2	-3.35352	0.000174098
TMUB2	0.59666	0.000175465
ZNF140	0.62961	0.000175465
TSPAN6	-1.52229	0.000175644
DYRK1A	-0.484397	0.000176641
LDB2	-3.76609	0.000176641
L2HGDH	-0.96685	0.000177489
TXNDC11	0.40708	0.000177489
FAM215B	2.00567	0.000178171
FLRT3	-1.93127	0.000178599
ASPH	-1.0246	0.00018029
DDX5	0.865487	0.000180915
ATP1B3	-1.12863	0.000183377
EPO	-3.28481	0.000183377
STARD9	-2.3994	0.000183377
AMPD2	-0.836587	0.000183907
SERPINA11	-2.95403	0.000184689
ATG4C	-1.52393	0.0001849
MBD1	0.662185	0.000185027
NFKBIZ	1.0892	0.000185378
AQP7P1	-2.56488	0.000185397
GPATCH8	0.612535	0.00018674
RPN2	-0.68009	0.000187175
ZNF398	0.920286	0.000187175
TMEM69	-0.732538	0.00018847
SNX24	-0.872705	0.000188505
RFK	-1.0138	0.000188927
RINL	-1.68528	0.000189006
NECAP1	0.422858	0.000189278
MAP2K6	-1.10718	0.000189348
BOD1L1	0.789367	0.000192489
SYTL2	2.06667	0.000193194
TUBB1	-3.79493	0.000194615
ATG4D	1.31274	0.00019467
ZRANB2	0.514639	0.00019467
INSC	-2.98826	0.00019492
ZYG11A	-1.87568	0.000195129
VPS37B	2.19424	0.000195305
MTMR7	-3.10285	0.000197897
LRMDA	-1.71783	0.000197928
UBR2	0.56526	0.000198203
POLR1B	-0.572947	0.000198784
EDC4	0.652769	0.000199317
JAK1	0.646819	0.000200664
CFAP298	-0.888965	0.00020098
NIN	-0.74899	0.000201778
WDR33	0.378163	0.000202883
CCND3	1.78265	0.000204989
HSD3B7	0.715038	0.000205757
KCTD1	1.3322	0.000205757
CCDC92	0.680007	0.00020867
SLC27A2	-1.62533	0.0002088
SNTB2	0.587041	0.000209876
TMCC1	-2.15744	0.000210348
ARHGAP42	-0.82468	0.000211008
SMURF2P1	-2.36054	0.000211008
TRIP12	0.49592	0.000211008
REX1BD	-0.847771	0.000211953
FAM107B	0.735757	0.000212376
LINC02038	-2.61096	0.000213874
SZT2	0.968137	0.000213966
EFNA2	1.61503	0.000214467
ABL1	0.774579	0.000214658
OGDHL	-1.51379	0.00021516
GON4L	0.612921	0.000218126
PAFAH1B1	0.566128	0.000218892
C1orf56	-0.898579	0.000219051
GTF2IRD1	1.11353	0.000219181
NBPF3	-0.663223	0.000219181
SUN2	1.09999	0.000219181
SLC23A1	-2.45192	0.000219603
STX4	0.742206	0.000219603
TLCD2	3.01526	0.000219945
SLC35E4	2.19493	0.00022047
COA6	-0.963294	0.000223676
MT2A	-2.66825	0.000223676
SLC12A9	-1.10379	0.000223676
SP1	0.703959	0.000224702
S100A2	4.59253	0.000226446
ARSD	1.04475	0.000227342
CTSL	-1.71473	0.000227342
ZNF274	0.783712	0.000227948
TPRG1L	-0.614824	0.000228027
PRPF38B	0.541184	0.000229308
ZNF219	0.887025	0.000229308
PFDN4	-1.07632	0.000231697
ZNF491	-2.35789	0.000233937
DNM1P47	-4.65065	0.000236378
ARSB	-1.95277	0.000236439
LCN2	6.38672	0.000236439
GOLM1	-1.5825	0.000236475
MLF1	-1.46421	0.000237424
AGPAT4	4.37325	0.000239064
KIAA0513	1.9543	0.000240037
RFNG	-0.864042	0.000242167
PRODH2	-1.55893	0.000242706
SETX	0.576151	0.000244954
CBX4	1.49598	0.000245117
PPIL2	0.601652	0.000245279
PUS7	-0.595027	0.000247575
NECTIN3	-0.510628	0.000248668
ACSL3	-0.897951	0.000248821
IFIT2	-1.51763	0.000249248
MECP2	0.742719	0.000249922
ZNF771	-1.73337	0.000251333
NOP14-AS1	1.01159	0.000253203
WDR90	1.57543	0.00025368
C18orf54	-1.83191	0.000254599
EWSR1	0.662815	0.000254599
ABCC3	1.87663	0.000255077
GDPD1	-2.07851	0.000255077
MXD3	1.17089	0.000255936
RASA4	0.925428	0.000255936
FAM13A	-2.75374	0.000256284
ARNT2	1.82978	0.000256351
ALS2	-0.605022	0.000257071
UTP25	-0.689639	0.00025731
SEMA4C	1.18106	0.000258143
CRCP	0.485328	0.000258314
TTC32	0.929589	0.000260358
NRGN	4.15637	0.000260909
CYP3A5	1.51643	0.00026318
EXD2	-1.0792	0.000263795
BCL2L10	-4.68099	0.000263945
LMX1B	5.52058	0.00026464
KCNC1	-3.82826	0.000267697
SNTG1	-2.5816	0.000267965
SEC31A	-0.773306	0.00026846
ZFP36L1	-0.840542	0.00026846
ZNF451	0.486456	0.000268535
BCL2L15	3.56042	0.000268713
ASB9	-1.90441	0.000271283
GTPBP8	-0.728504	0.000272202
DGKZ	1.41131	0.000273699
EGFR	-0.599941	0.000274294
PTPN9	0.776344	0.000274294
CHMP3	0.909347	0.000274946
CASZ1	2.16213	0.000275199
RIPK1	0.784494	0.000277422
PAQR9-AS1	-2.50365	0.000280224
FOLH1B	-2.9131	0.000280649
TBRG1	0.983876	0.000280649
RDX	-0.73182	0.00028126
MMAB	-0.725414	0.000281651
DNAJB5	1.07027	0.000283196
PNN	0.499254	0.000285508
IL1R2	-1.62849	0.000286546
GJC1	5.17502	0.000286597
PIGP	-1.34478	0.000286665
DPP10	-1.19976	0.000286705
NDRG3	-0.894999	0.000287328
PCBP4	0.949685	0.000287328
USP1	0.724641	0.000287464
FKBP11	-0.958494	0.000289303
CYP2U1	-1.74423	0.000290901
MTCH1	0.693171	0.000292834
STXBP1	-2.22452	0.000292834
PKHD1L1	-3.9412	0.000293651
LINC01270	-2.49819	0.000295167
LTBP2	-2.20397	0.000295502
SPINK1	-2.18897	0.000297182
HS3ST3A1	-2.08171	0.000297454
ACKR3	4.6556	0.000298875
C1orf159	1.53477	0.000298875
PTGR1	-1.50824	0.000298875
FOS	1.99986	0.000301686
RBM23	0.514657	0.000304022
SHISA9	5.37507	0.00030423
TRO	-5.19967	0.000305023
DNAJC22	1.09389	0.000306745
SCML2	-2.04253	0.000308615
MKLN1-AS	-1.44346	0.000309104
MT1DP	-6.17369	0.000311574
MYH9	1.01588	0.000313613
PRKACB	-2.42	0.000314398
LINC01560	1.37077	0.000315955
AMY2B	2.02591	0.000319718
OR2A7	1.44736	0.000320128
PPARGC1A	-3.55744	0.000320165
DGKB	-2.73383	0.000320407
MEF2A	0.631149	0.000320407
RIOX2	-1.23096	0.00032042
HMGCS1	-1.05284	0.000321982
VAMP1	1.28834	0.000323371
NUDCD1	-1.09397	0.00032354
GABBR2	-2.82532	0.000325972
TFIP11	0.495872	0.000326058
MEG8	-2.41363	0.000326169
STK11IP	0.966308	0.000330039
DNAJB9	-0.669441	0.000331506
FXYD2	-2.26087	0.000333184
PLEKHO2	1.92417	0.000333285
STRC	1.60163	0.000334311
GCAT	-1.58896	0.000334673
NCOR1	0.523345	0.000335102
EFNA1	-1.15586	0.000335736
LMAN2L	-0.704649	0.000335736
PRSS3	-1.71722	0.000337197
SLC17A8	-4.59314	0.000338993
LPA	-2.3424	0.000339312
DENND11	-1.17173	0.000339942
NCR3LG1	-1.34188	0.000341334
ADD3	-1.0062	0.000341697
ARHGEF40	-1.13655	0.000342344
NSUN5P2	0.716997	0.000342627
TUBB3	4.63202	0.000343881
DDX17	0.675662	0.000344487
IRAK1BP1	-2.91651	0.000344487
RBFOX2	0.543155	0.000344854
IFI27L2	-1.22557	0.000345961
KDM5A	0.506446	0.000348253
AQP3	1.5537	0.000349374
ZNF773	0.832933	0.000349445
BCL10	-0.661404	0.000349745
TMEM87B	0.632044	0.000352489
NENF	-0.759824	0.000353496
KCNJ8	-4.3424	0.000353971
KARS1P2	-1.71524	0.00035544
NT5DC3	-1.31807	0.00035544
SPP2	-3.09877	0.000355692
PLAAT4	-2.0782	0.000356168
TFF1	3.22951	0.000357024
RHOBTB3	-1.89455	0.000358278
CPSF6	0.520761	0.000358648
LINC01979	6.12222	0.000358648
MAZ	0.521692	0.000358648
PNMA1	0.920671	0.000358648
TGFB2	1.6203	0.000360107
DUSP2	3.58221	0.000360338
ZNF235	0.956338	0.000362593
CYP2B6	4.37302	0.000362946
[truncated: 13,780 more rows]

## Sheet: log2FC DM-org vs wt-or
gene	log2FoldChange	padj	p values derived from Wald test; DESeq2
AGT	-5.96369	7.18648e-292
C6orf132	6.80324	2.30111e-159
ITGB4	7.13219	1.72359e-155
MMD	-3.71782	3.59589e-135
CELSR1	3.7822	5.89185e-118
BCHE	-9.73079	3.95166e-115
STEAP1	-5.44567	4.91112e-114
COL6A2	7.75266	3.30446e-111
ST14	5.65228	3.60485e-100
PRR15	3.01613	9.28361e-100
QSOX1	6.04228	8.11549e-94
SULT2A1	-6.61897	1.79242e-90
PRCP	-5.52962	6.64773e-90
MVP	2.6655	7.50288e-87
ACSL4	-4.67694	8.09394e-86
SLC38A4	-5.72599	3.27561e-85
GBP1	-5.46699	1.85972e-81
RASEF	7.67744	1.91512e-80
MUC17	12.4843	7.10567e-77
COL5A2	-6.92055	3.66297e-76
PLAG1	-4.72668	7.54059e-75
LPAL2	-7.53899	2.54942e-74
CEACAM6	13.6538	6.58042e-72
LGALS4	8.4642	1.2808e-71
DUSP4	5.86797	2.16854e-71
TLX1	-6.46978	2.16854e-71
APOM	-5.87646	5.74648e-71
EEF1A2	8.13114	1.37581e-68
CTSE	10.7907	7.54055e-68
S100A4	8.42077	7.70674e-68
SORD	-2.23377	2.12157e-67
ASPDH	-6.00763	1.01862e-66
C9orf152	5.44573	1.13347e-66
WDR72	-6.00781	6.10823e-66
PLCD3	5.23796	1.50123e-65
C1S	-6.18612	1.51279e-65
GAS2	-5.7614	8.10672e-64
RGS5	8.30366	9.36805e-64
TSPAN7	-6.47364	1.07273e-63
DZIP1	-7.43426	2.87892e-63
LEAP2	-3.84793	5.34429e-63
RTL6	2.56464	6.40645e-63
STK39	9.16037	5.61997e-62
FMOD	-4.45882	7.29821e-62
STRADB	-3.10698	2.2901e-61
AGXT	-6.00719	5.53969e-61
SPP2	-8.01535	5.81509e-61
PRSS12	5.92659	6.97182e-61
ITGA3	9.13441	1.17118e-60
B3GNT5	8.69347	4.60291e-60
GPC3	-5.47049	1.9356e-59
SLC7A7	7.1193	5.40364e-59
ABR	5.66759	1.04385e-58
SSUH2	-5.07543	3.73734e-57
NIBAN2	3.76138	9.31696e-57
EHF	9.72327	1.31646e-56
SSC4D	-6.52651	1.75958e-56
HPX	-6.97642	1.97547e-56
PCCA	-2.39054	2.24906e-56
ECHDC3	-3.1705	4.55077e-56
DMGDH	-8.55322	1.71086e-54
MMP7	7.19295	7.75046e-54
GCSH	-3.86467	9.98359e-54
RAB6B	6.34839	1.32499e-53
MYH9	1.48009	1.43396e-53
SLC25A24	4.17521	2.15612e-53
LCAT	-3.38403	3.0301e-53
NBEAL2	4.51542	4.6602e-53
ADGRG1	4.8605	6.66924e-53
UTRN	-2.8001	9.23869e-53
ARHGEF10	5.49525	1.21359e-52
ADGRE5	8.19188	1.29833e-52
SLC2A10	-6.58785	1.39818e-52
SERPINA6	-8.75275	4.75108e-52
LINC00261	-4.72661	5.40843e-52
TUBB6	5.51916	1.07863e-51
PIK3C2G	-9.70427	1.5056e-51
SORD2P	-2.28942	1.5056e-51
EML6	-4.80495	3.36665e-51
ARL8A	4.38607	4.89533e-51
S100A6	4.34035	4.89533e-51
GPC1	4.03585	7.32219e-51
MST1R	6.6802	7.45123e-51
PLA2G2A	7.67404	1.42132e-50
CPS1	-7.77845	3.86783e-50
RBP4	-6.57312	9.56161e-50
SLC2A9	-8.41738	2.63472e-49
CTSL	-2.8959	5.30469e-49
BTNL8	8.94534	8.43043e-49
A1BG	-5.99277	1.02015e-48
ERLIN1	-2.14002	1.26426e-48
TAX1BP3	2.76003	2.12064e-48
MOB3B	5.27327	3.15814e-48
LECT2	-7.00905	4.3915e-48
GM2A	-2.63962	7.71588e-48
KRT20	10.3246	7.71588e-48
VCAM1	-11.3205	8.41543e-48
SMPD3	9.15814	9.36079e-48
SLC2A2	-6.19696	1.07976e-46
SLC23A1	-5.44824	1.57298e-46
NARS2	-2.59914	3.63263e-46
UBE2L6	-7.32107	3.63263e-46
ANXA3	6.88909	3.95514e-46
UGT3A1	-13.5516	5.82965e-46
IGFBP1	-5.08137	6.4413e-46
ARSL	-2.36634	1.46491e-45
MAGEH1	-6.78221	1.6356e-45
ETNK2	-5.36622	2.13265e-45
CDR2L	6.35188	2.14084e-45
AGXT2	-5.69545	3.62771e-45
TLR3	-6.63916	4.02209e-45
FAM83E	7.65947	5.44806e-45
HEG1	-3.7688	6.73361e-45
NSUN7	-6.75323	6.73361e-45
SYT13	11.6445	6.80955e-45
JAG2	5.02434	7.78483e-45
PTPRE	3.28043	8.86194e-45
PECR	-4.20185	1.0145e-44
PLA1A	-2.99135	1.07008e-44
PDE3B	-2.64512	1.09745e-44
C8B	-8.53672	1.96073e-44
THBD	7.88217	2.06577e-44
MISP	8.45924	2.1409e-44
GATA2	6.01397	2.28754e-44
ADAM22	-6.0223	2.56458e-44
ENPP2	-9.54801	8.37936e-44
MAGI2-AS3	-5.26541	1.32321e-43
TCF4	-7.68871	1.38288e-43
GCSHP5	-3.82798	2.69577e-43
KYAT1	-2.40667	5.81833e-43
TDRKH	-4.24743	8.28881e-43
MICAL2	3.93364	1.31431e-42
PLG	-7.46562	5.90236e-42
NYNRIN	-6.45258	9.78573e-42
HNF4A-AS1	-5.46617	1.30654e-41
KRT15	9.7804	1.44124e-41
PDK3	-2.89913	1.4637e-41
PCOLCE2	-8.96882	1.90295e-41
ADH4	-6.61378	2.36517e-41
ECM2	-7.76966	7.07927e-41
CLDN7	4.50572	8.95614e-41
VCAN	6.24123	1.67123e-40
FLNA	3.84618	2.22955e-40
FXYD3	5.83687	2.96766e-40
BPIFB2	-11.952	3.46885e-40
SORBS3	-2.69981	3.70024e-40
FOLH1B	-6.13385	6.70682e-40
KCTD6	-3.02794	8.14978e-40
CDH17	11.3752	8.94296e-40
PODXL	6.49239	1.35681e-39
GPRC5A	11.3656	1.83998e-39
GULP1	8.7327	2.45453e-39
CNN3-DT	-3.73837	4.5244e-39
CFHR2	-8.12438	4.91779e-39
RASSF6	3.61725	2.34699e-38
SERPINC1	-7.95726	2.4601e-38
PLCB3	2.88875	3.09136e-38
MTTP	-5.16266	4.60137e-38
ACSM5	-7.16761	5.87463e-38
CPN2	-6.40129	7.08634e-38
ANGPTL8	-7.9245	1.68897e-37
OSBPL3	2.53362	2.22677e-37
LINC02609	-6.13451	2.98491e-37
ASAP3	-4.07852	5.0625e-37
KLKB1	-5.26059	6.02469e-37
TMEM54	5.59967	8.23117e-37
DEPTOR	-3.81455	9.97632e-37
ONECUT3	13.806	2.43015e-36
LINC01559	11.3634	2.55462e-36
TMEM140	-3.61451	3.17097e-36
SEL1L3	4.14749	3.57997e-36
TBL1X	-2.6273	5.3805e-36
KMO	-8.69474	6.03124e-36
PCOLCE	-6.23707	6.07336e-36
FUT4	4.46962	6.56551e-36
GLUD1	-3.33973	7.53101e-36
UGT8	10.0169	1.24617e-35
THEM4	-2.70996	2.53615e-35
BIN3	1.75631	2.63216e-35
MBL2	-6.62531	3.22026e-35
UGT3A2	-12.1625	3.25092e-35
EGFLAM	-8.84252	3.92708e-35
PRXL2A	-1.08041	4.64684e-35
METRNL	6.65831	5.43945e-35
DNAJC12	-8.7125	7.73684e-35
ACADSB	-4.39286	7.791e-35
MEGF6	5.83608	1.21184e-34
FOXP2	-7.14859	1.42402e-34
GPR153	3.89342	2.73306e-34
NRSN2	-2.10075	2.98539e-34
SERPINE1	-7.25255	3.17372e-34
IQGAP1	3.58287	3.1888e-34
FBLIM1	2.87626	3.24191e-34
LPA	-6.9609	3.29854e-34
SGIP1	-9.90677	3.50275e-34
NAALAD2	-9.33061	3.67976e-34
FAM102A	3.46213	5.20667e-34
SLC46A1	-3.34789	5.20667e-34
PLGLB2	-4.52754	6.91485e-34
ADIRF	5.62445	7.79449e-34
TSPAN6	-2.71211	8.26569e-34
PRSS23	6.41361	8.37242e-34
GPX7	-5.45073	9.25213e-34
GATA2-AS1	4.46944	9.28106e-34
SLC38A3	-7.92126	9.38849e-34
SPTLC3	-5.36386	1.1494e-33
DLC1	-3.01289	1.60664e-33
CTTN	1.12867	1.81259e-33
SLC7A8	8.96755	2.04611e-33
IQSEC2	5.22767	2.62604e-33
ALS2CL	6.54576	4.17853e-33
GLUD2	-2.45539	7.05429e-33
IQCE	3.37939	7.43008e-33
AFMID	-2.17157	7.56239e-33
LONRF2	7.27031	9.40245e-33
ZNF883	-5.75073	1.01102e-32
ACE2	4.17618	1.04222e-32
CFHR1	-8.49337	1.22047e-32
NOTCH1	3.81882	1.34121e-32
BICDL2	6.70285	2.08703e-32
ABCG5	-5.6984	2.09577e-32
ALDH7A1	-1.90496	2.27022e-32
PRKAB2	-2.77376	2.27022e-32
SMARCA1	-4.33752	3.22961e-32
LRRC37A4P	4.60686	5.15587e-32
CYP2J2	-4.46183	1.01122e-31
USH2A	-6.05403	1.06421e-31
SFN	7.1534	1.07366e-31
GLYATL1	-7.07164	1.07484e-31
ZNF462	7.30209	1.46649e-31
CARD11	7.54761	1.53102e-31
SLC26A6	-2.21043	1.60842e-31
TNFSF9	6.27397	1.64117e-31
CDC42BPG	3.24098	1.86939e-31
TTR	-4.74037	2.4412e-31
PTGDR2	-6.63059	2.50007e-31
ANKRD40CL	6.45256	2.87223e-31
GGT1	-2.5556	2.96613e-31
GALNT5	8.99885	3.29662e-31
GPX3	-3.5983	4.33534e-31
POLR2F	-1.57888	4.76614e-31
SLC7A10	-7.24133	5.12058e-31
PFKFB1	-5.00641	5.73591e-31
ABCG8	-6.44368	7.06114e-31
MFSD14B	1.46255	7.0641e-31
DEGS2	6.76093	7.41298e-31
CRIP2	9.15436	8.23365e-31
CA12	-2.94391	8.57706e-31
TIAM1	-5.53681	9.52051e-31
ELOVL2	-7.2423	9.6753e-31
TSPAN15	4.73128	1.35038e-30
ZIC5	-6.66669	1.36705e-30
PHAF1	-1.53466	2.27378e-30
COL4A5	5.82599	2.45665e-30
LINC00470	-8.74607	3.14984e-30
CDCP1	9.60693	3.57317e-30
PHGR1	13.4325	4.11502e-30
HHLA2	6.19594	4.73241e-30
PHLPP1	1.16678	5.73026e-30
NUGGC	-6.93246	6.00733e-30
MIR1915HG	-5.49239	6.79002e-30
MMP14	2.62282	7.06527e-30
TBX15	-4.9334	9.43955e-30
TMEM169	-5.10679	9.54932e-30
GJB6	-6.1651	1.01503e-29
BMP7	7.87072	1.29668e-29
F12	-6.79826	1.9034e-29
PPL	2.92392	1.9034e-29
USP18	-3.64133	1.95301e-29
CLDN19	-5.90485	2.14143e-29
SH3RF1	2.69684	2.16814e-29
GPR146	-3.30895	2.3267e-29
NUAK1	-3.27539	2.48179e-29
CD302	-5.09518	2.67088e-29
RRAS	3.19095	2.71869e-29
HR	6.26944	2.88854e-29
TMEM241	-2.32928	3.00378e-29
ARID5A	-2.77635	3.165e-29
TACSTD2	9.96423	3.28056e-29
VKORC1	-2.04986	3.34592e-29
IKBIP	-3.37731	3.72319e-29
DNAJC25	-1.66872	4.23034e-29
ZNF331	-6.0934	4.24794e-29
TMEM82	-2.79853	4.96122e-29
PAQR8	3.34649	5.18018e-29
KIAA0895	-4.16034	8.30889e-29
CCDC69	-4.55544	8.56482e-29
KRT80	8.57186	9.43724e-29
LAMB3	5.33582	1.12004e-28
CP	-5.17722	1.28051e-28
ESRP1	9.6726	1.3366e-28
GFRA3	-7.33429	1.3522e-28
ADH1A	-6.98936	1.38521e-28
SDC3	4.12719	1.42943e-28
FUT9	12.5183	1.54874e-28
GREM2	-11.0429	1.61249e-28
LRCH4	2.02995	1.62017e-28
APBB1	-4.53329	1.8345e-28
MST1P2	-4.65281	2.09757e-28
MSLN	12.3676	2.17202e-28
SYTL5	-6.5326	2.35444e-28
SC5D	-1.99359	2.45499e-28
CYP2S1	13.0708	3.14014e-28
FGFR1	2.5966	3.1934e-28
PKLR	-3.47149	4.36781e-28
LGI4	-5.59564	4.40518e-28
KIAA1522	1.66008	4.90841e-28
ALDH6A1	-4.79967	5.17498e-28
DEPDC7	-2.54032	5.46735e-28
PDGFA	3.7004	6.51187e-28
CRACD	2.26228	6.97817e-28
ABHD17C	3.76392	9.66709e-28
INTS6L	8.75247	9.79907e-28
SLC9A3	11.6496	1.20797e-27
TTC9	7.84187	1.41664e-27
PSORS1C1	7.64491	1.52238e-27
UCP2	2.01523	1.57542e-27
LINC00511	2.28578	1.70806e-27
SOX8	6.43317	1.92134e-27
ABHD2	3.19513	2.08616e-27
ST8SIA3	-10.958	2.39528e-27
ISOC2	-2.28871	2.57956e-27
ATP10B	8.20911	3.02955e-27
ZFP1	-2.3162	3.06065e-27
CCND2	5.61305	3.15118e-27
AGTR1	-5.11878	5.80713e-27
NOTCH3	8.98867	6.46621e-27
HLTF	-2.24556	6.56617e-27
C1orf115	-1.91179	7.3205e-27
MST1L	-4.37859	7.45906e-27
EPS8L1	5.29578	8.75833e-27
TMEM45A	-5.65828	8.99593e-27
PLPP1	-2.36254	1.27458e-26
KRT7	12.7153	1.37436e-26
LINC02027	-7.78494	1.72752e-26
IGFBP2	5.00134	1.72871e-26
TMEM205	-1.68935	2.0932e-26
INHBB	10.1893	2.12784e-26
SPRING1	1.7285	2.32619e-26
APOB	-4.53879	2.44267e-26
TMTC2	4.05276	2.79573e-26
ARHGEF19	2.9322	2.96862e-26
SAMD12	4.58419	3.03959e-26
LPCAT4	2.27256	3.47793e-26
ATP9A	3.59076	4.03994e-26
PLEKHN1	6.43542	4.75814e-26
CTSF	-6.15211	5.42904e-26
ADCY3	7.84773	5.71942e-26
ATP2A3	6.59785	6.67782e-26
LRRC8B	2.9396	6.87504e-26
UNC5B	5.9393	6.98748e-26
GOT1	-2.69058	7.62165e-26
EPO	-8.83259	9.90224e-26
TTYH1	6.81207	1.01504e-25
ADIRF-AS1	6.16313	1.12118e-25
PIGS	2.09078	1.23762e-25
NELL1	11.6257	1.25176e-25
GCKR	-5.19904	1.30988e-25
MEG8	-5.82121	1.57037e-25
ERN2	9.04293	1.72618e-25
CEACAM5	9.12739	1.72861e-25
STXBP4	-2.84126	1.74723e-25
NPDC1	5.86373	1.82024e-25
ENPP5	7.51501	2.06846e-25
GPNMB	-6.58491	2.33477e-25
FAM13C	-5.6468	2.39859e-25
PROC	-5.60995	2.61893e-25
CTXND1	-10.2003	2.83586e-25
KCNK5	3.94339	2.84932e-25
RCC2	1.76447	2.84932e-25
SLC26A1	-3.19522	3.16161e-25
SGPP2	9.10968	3.3545e-25
GIT1	1.96597	4.78508e-25
CYP8B1	-7.65021	5.16528e-25
TAGLN2	3.43742	5.50657e-25
CAMTA2	1.7527	5.76191e-25
PEAK1	1.23458	5.88829e-25
RAB25	12.6742	7.33821e-25
CHMP3	1.60021	7.45033e-25
CD58	2.67119	7.53056e-25
MBOAT7	1.95741	8.26052e-25
PITPNM3	4.7963	9.07812e-25
INAVA	2.98888	9.24394e-25
RIDA	-2.13427	1.0459e-24
MACROH2A1	1.92198	1.16156e-24
S100A11	3.03858	1.20415e-24
SLC25A42	-2.94463	1.20415e-24
CCDC9B	8.06125	1.24039e-24
SMAP2	-1.47487	1.28606e-24
CTBP2	5.42685	1.3435e-24
GDPD5	3.88505	1.37186e-24
PLGLB1	-4.30932	1.49502e-24
LMNTD2-AS1	4.89068	1.50175e-24
PAQR7	-3.34601	1.56414e-24
KATNIP	1.74472	1.64678e-24
AKR1C4	-3.52948	1.68062e-24
TCF3	1.96659	1.75084e-24
TNFSF12	-6.1085	1.75636e-24
B3GNT9	1.81777	1.97517e-24
GRHL1	-2.33597	2.14627e-24
PGM1	-2.89757	2.39416e-24
ADORA2A-AS1	-4.41327	2.52124e-24
PLAGL1	4.52582	2.75277e-24
TRPC5	-10.1679	3.13197e-24
PTGR1	-2.84838	3.23841e-24
AGMAT	-2.96093	3.30114e-24
TTC7A	2.08454	3.51285e-24
SLAIN1	5.27452	4.36075e-24
ZDHHC3	1.28843	5.14908e-24
PLEKHM1	2.62247	5.43034e-24
ID4	4.5441	5.82116e-24
SLC30A10	-4.39062	7.61474e-24
CKAP4	-2.40648	8.02449e-24
USH1C	1.96548	8.02449e-24
TICAM1	1.563	8.03566e-24
FRY	-3.38894	1.12203e-23
SLC51A	-4.04471	1.20167e-23
GDNF	7.28339	1.20401e-23
IGFL2-AS1	12.723	1.2101e-23
FNDC4	-4.40057	1.31449e-23
NCK2	2.41138	1.36171e-23
F10	-3.20414	1.39689e-23
LGALS9	3.7106	1.46574e-23
MST1	-3.72525	1.53382e-23
NPY6R	-8.00899	1.72421e-23
PARP14	-1.89743	1.7461e-23
POLE	1.1708	1.76923e-23
SLFN5	9.03541	1.99814e-23
DMRTA1	-4.3911	2.02897e-23
EFCAB12	-4.27789	2.05112e-23
CYP3A4	7.17115	2.57323e-23
GLB1L2	4.68249	2.57323e-23
VLDLR	2.63688	2.79645e-23
ARPC1B	2.04279	3.40659e-23
SLC7A2	-6.00549	3.48435e-23
MACC1	6.36379	3.60102e-23
GRN	1.38112	4.01574e-23
SRGAP1	3.9972	4.5676e-23
CA14	-7.88735	4.6134e-23
GBP7	-5.9903	5.27993e-23
PROZ	-7.1289	5.54276e-23
HLF	-6.02418	5.76408e-23
LINC00987	-4.74075	5.80183e-23
CELF5	-5.41808	6.25947e-23
SLC4A11	7.26172	6.48578e-23
TNK1	1.30819	6.53016e-23
UPK3A	-6.40282	7.17987e-23
ACADM	-2.18153	7.59592e-23
TRAK2	-2.12645	7.72812e-23
SELENOP	-3.88447	8.81493e-23
RBBP9	-1.84567	9.05771e-23
CPM	-5.45545	9.79912e-23
TANGO2	1.41496	1.08694e-22
TCN1	4.81251	1.12475e-22
DNAJA4	3.3717	1.15594e-22
ENPP4	4.52512	1.30605e-22
PROM2	8.07157	1.30605e-22
ITGB8	5.95293	1.32192e-22
ABRAXAS1	-2.37855	1.33963e-22
BTN3A1	-2.45649	1.43432e-22
GPAM	-5.77815	1.44439e-22
VILL	6.03045	1.6145e-22
PPM1K	-3.71274	1.72754e-22
SIRT7	2.67527	1.73394e-22
PPP1R1C	-4.61268	1.79505e-22
ABCA6	-4.38377	1.83256e-22
TP53I11	9.64955	1.86666e-22
TMEM266	-6.8404	2.28555e-22
DIXDC1	-5.45062	3.32161e-22
SPINT1	3.48301	3.79465e-22
LLGL2	3.033	4.80321e-22
SGTB	-3.04033	5.38024e-22
SSH3	2.02755	5.63496e-22
HPD	-8.39739	5.6356e-22
SH3GLB2	2.05103	5.76479e-22
ASPA	-5.52107	5.78231e-22
SLC5A11	-5.44188	6.19683e-22
RAI1	1.35252	6.22336e-22
F2	-4.47334	6.31906e-22
PKHD1	-4.05084	6.76287e-22
MXD1	3.13383	7.00364e-22
PRODH2	-4.17778	7.14339e-22
FKBP11	-1.89188	7.24679e-22
NAALADL1	-4.84936	7.26593e-22
TMSB10	2.52005	7.26593e-22
NAALADL2	-3.11323	7.37431e-22
LINC00888	-2.97289	8.46312e-22
CNTNAP1	-3.19593	8.94236e-22
KLF5	3.56783	1.02215e-21
KREMEN1	5.20868	1.06783e-21
CPP	-4.95942	1.14365e-21
TPPP3	9.00072	1.29742e-21
SSTR2	-5.90798	1.29799e-21
SUSD3	-5.0093	1.50346e-21
BCL7A	1.97692	1.55589e-21
NRG1	-5.98745	1.63471e-21
LRRC3	-2.75111	1.77063e-21
SPIRE1	8.91489	1.85607e-21
NECTIN4	7.39451	1.96717e-21
VWCE	-3.67836	2.01194e-21
ELOVL4	-6.79854	2.02548e-21
CGNL1	-2.72351	2.20482e-21
SCCPDH	-2.39702	2.94898e-21
PTGER2	8.29538	2.97306e-21
C1orf159	1.56678	2.97479e-21
ERP27	-4.30228	3.19451e-21
FARP2	1.70688	3.33639e-21
DUSP18	2.49811	3.47198e-21
SYNE1	-2.91708	3.7128e-21
AATK	2.88389	4.3321e-21
ST6GALNAC6	-2.12749	4.80915e-21
TMEM150B	3.12178	5.08611e-21
SLC38A11	2.08872	5.15315e-21
TRERF1	6.235	5.24857e-21
FNBP1	-1.8674	5.30714e-21
NEGR1	-9.88037	5.77021e-21
SERPING1	-7.22642	5.84328e-21
TNXB	-4.25216	6.05155e-21
ITGAL	-8.76608	6.45588e-21
TPBG	7.41405	6.55176e-21
SH3BGRL3	3.02307	6.88728e-21
ADCY9	-2.12633	7.06949e-21
IGLON5	-6.35412	8.48299e-21
UICLM	-6.267	8.75914e-21
SLC25A13	-1.30764	9.12615e-21
SKP2	-1.65412	9.80601e-21
FREM1	-6.0319	1.00505e-20
SCML4	-4.2005	1.03568e-20
DYNLT5	-9.4876	1.07351e-20
RNU1-70P	-7.14619	1.13251e-20
SLC5A1	9.55963	1.15604e-20
CYTH2	1.44734	1.15955e-20
B3GALNT1	-4.98957	1.18556e-20
JUNB	2.45604	1.25094e-20
COL17A1	6.04931	1.33193e-20
MARK2	1.43691	1.47243e-20
ITGB2	-5.84484	1.67778e-20
MON1B	0.884456	1.68238e-20
VPS37B	2.85871	1.72014e-20
KLHL3	-3.84748	1.77095e-20
FN1	-3.72178	1.80224e-20
PPP2R2B	-4.25432	2.02472e-20
NKIRAS1	-2.72605	2.33397e-20
ACER2	3.56481	2.52331e-20
ARHGAP29	-2.82024	2.57384e-20
SLC8B1	3.19487	2.57384e-20
PAX8-AS1	5.91776	2.71005e-20
PHYH	-2.49036	2.76177e-20
CDH3	10.0245	3.14668e-20
SH3TC2	11.1685	3.45947e-20
DDO	-5.13312	3.47349e-20
FAM9A	-9.45726	3.57643e-20
TNNT2	-2.9237	3.77058e-20
FAM151A	-5.60981	4.17407e-20
GABBR1	6.74826	4.46089e-20
C3orf33	-2.37483	4.56685e-20
NKD2	3.88576	4.58242e-20
RFTN2	-9.64097	4.7031e-20
HSD11B2	4.32314	4.71745e-20
LIFR	-4.66339	4.73669e-20
ARL4D	-7.45875	5.04809e-20
C2CD3	1.36882	5.24524e-20
KRBA1	-4.3412	5.49355e-20
MT1A	-6.67105	5.95471e-20
GXYLT2	-4.99133	6.70682e-20
SEPTIN2	0.897222	6.71741e-20
TMPRSS5	5.02158	6.91252e-20
EXPH5	7.86704	7.03061e-20
MASP2	-8.54619	7.18256e-20
MID1IP1	-1.48852	7.90018e-20
TOMM70	-1.23676	8.10057e-20
PNCK	-3.24672	8.41421e-20
TMEM92	5.78198	8.41421e-20
ALDH8A1	-6.21513	8.45999e-20
ARID2	1.27191	8.45999e-20
CRACR2A	-4.25824	9.04359e-20
SYK	11.0693	9.20508e-20
ABHD11	2.78402	9.91396e-20
DAAM2	-5.63665	1.02662e-19
MLIP	-6.00472	1.07373e-19
MIR23AHG	6.30445	1.07729e-19
XYLB	-1.85687	1.15871e-19
SUMF2	1.11916	1.27942e-19
SCARB1	-2.10813	1.34336e-19
HOMER1	-2.38458	1.65549e-19
FAM189A2	7.39357	1.68921e-19
PRDX4	-2.03707	1.70836e-19
CD99P1	2.91567	1.76193e-19
TRPV3	5.18291	1.91989e-19
MTCL1	2.82199	2.08763e-19
FAM20A	-5.32686	2.19058e-19
HES4	3.75534	2.44205e-19
PPP4R4	-5.84016	2.44205e-19
ANKRD46	-1.66076	2.53568e-19
RESF1	1.82834	2.57948e-19
ZNF563	-6.11947	2.57948e-19
FHDC1	2.68142	2.77625e-19
PLGLA	-5.26129	3.29522e-19
MEG3	-5.94144	3.33018e-19
HYAL1	-1.92778	3.33233e-19
ACOT13	-2.15391	3.47125e-19
LMCD1	-4.68775	3.57081e-19
KLHL13	-4.66621	3.65541e-19
CPD	-1.52501	3.79915e-19
CD82	3.56075	3.82259e-19
DAB2IP	1.92637	4.04319e-19
SERPINE2	-2.54461	4.21132e-19
SPX	-8.8689	4.34915e-19
SNAI2	-4.22168	4.45709e-19
FBXO17	-3.57108	4.9816e-19
KLK1	10.7617	5.37087e-19
ALDH4A1	-2.77374	5.64773e-19
CAV2	6.17027	5.93946e-19
NAT8	-9.06056	7.63668e-19
SMYD3	-2.87527	7.82452e-19
NAV1	8.87608	8.50523e-19
PTPRF	1.28806	8.73212e-19
NEBL	7.95491	8.81008e-19
ANO9	3.24	9.35828e-19
ARRDC1	2.08592	9.57731e-19
CLDN14	-8.62906	9.76925e-19
SLC39A8	-3.68791	9.94093e-19
TBX18	9.51658	1.24182e-18
MEG9	-5.7068	1.28688e-18
MCUR1	1.68674	1.31361e-18
SHMT2	-1.54492	1.31389e-18
SKIDA1	-9.30301	1.31913e-18
PSTK	-2.26042	1.34983e-18
STXBP2	1.71377	1.40167e-18
TGFBRAP1	1.64469	1.46557e-18
A1BG-AS1	-5.04685	1.57509e-18
KCNK6	5.49895	1.58085e-18
SHROOM3	2.56776	1.60036e-18
FRMD3	2.62205	1.65322e-18
PRR15L	3.07573	1.66319e-18
PPP1R26	2.00739	1.66956e-18
SETBP1	-2.94495	1.91895e-18
HCAR3	-7.96765	1.99714e-18
AKAP7	-5.10406	2.07823e-18
HPGD	10.4836	2.17165e-18
CSGALNACT1	4.67061	2.2026e-18
MPPED1	-6.42537	2.22206e-18
BCL2L15	6.35285	2.40092e-18
MYOF	5.35559	2.61009e-18
THBS4	-6.90308	2.65891e-18
PRG4	-7.2857	2.66307e-18
OVOL2	9.84828	2.78283e-18
ITPKB	8.11519	2.82953e-18
ELF3	2.61635	2.89283e-18
MGAT3	5.8281	2.91125e-18
MAGI2	-3.8976	3.28482e-18
TOP1MT	-1.22099	3.49501e-18
TMEM135	-1.33003	3.72302e-18
AMOTL1	9.62583	3.76377e-18
CACNB3	3.2416	3.80231e-18
NUCB2	-1.77061	4.11882e-18
ALDOB	-2.74134	4.20303e-18
ACSL6	-3.8494	4.26641e-18
DIPK1A	-2.07507	4.47788e-18
C2orf72	-3.62443	4.59503e-18
BVES	-6.00698	4.69176e-18
NOSTRIN	5.58601	4.82983e-18
CFL2	-3.1991	5.15427e-18
CORO7	2.11499	5.35958e-18
ABI1	1.31518	5.57668e-18
CTDNEP1	0.93047	5.6039e-18
CYP7A1	-7.99717	5.68957e-18
PRRG2	3.28362	5.84801e-18
SMO	-2.87834	6.14397e-18
PPP1R9A	2.32717	6.4051e-18
ACSF2	-4.66026	6.54747e-18
CDA	10.8887	6.59541e-18
AMDHD1	-4.59027	6.59667e-18
ETS1	4.50511	6.75866e-18
ATP7B	-1.69125	7.2551e-18
CDH24	2.64238	7.4013e-18
TRAK1	2.80538	7.88954e-18
CABIN1	2.09286	8.03097e-18
MAP7D2	-2.1162	8.08359e-18
CFAP69	-3.6839	8.23151e-18
PCDH9	8.42981	8.82218e-18
SNTB1	-1.81331	9.03945e-18
GAS6	2.11865	9.54819e-18
CLCN4	-2.89726	9.56224e-18
TCTN1	-2.47858	9.56224e-18
NCMAP	-4.36065	9.88179e-18
RANGAP1	1.65002	1.0676e-17
WLS	9.98242	1.14505e-17
BACE2	10.694	1.2547e-17
CYP17A1	5.37688	1.25744e-17
SIGIRR	2.4926	1.26271e-17
GRHL2	9.94393	1.28274e-17
ALOX5	9.77105	1.28931e-17
RRAGD	-2.06223	1.34255e-17
NEO1	2.33418	1.44236e-17
NT5E	-3.80013	1.49906e-17
GCAT	-2.64965	1.55504e-17
APOC1	-5.03314	1.69707e-17
RNF2	-1.57391	1.69707e-17
KAT6A	1.05647	1.84668e-17
PRLR	-5.73808	1.88367e-17
MAP7D1	1.54025	1.98826e-17
MTMR11	2.9425	2.02467e-17
EPB41L3	9.9765	2.03962e-17
APOF	-8.92292	2.14366e-17
KLHL23	-2.73929	2.16409e-17
SLC44A2	3.66141	2.21324e-17
ITGA6	2.36539	2.33731e-17
TMEM123	-2.41415	2.35194e-17
FETUB	-6.34953	2.38872e-17
ABHD10	-1.52803	2.4074e-17
FKBP7	-3.02077	2.42168e-17
TJP1	1.8664	2.44339e-17
FXYD5	5.24418	2.49957e-17
CTSD	1.50732	2.52091e-17
UCA1	10.4427	2.55786e-17
HSH2D	5.38236	2.58067e-17
AKR1C1	-3.70716	2.69075e-17
AFP	-7.30458	2.80505e-17
LRFN4	3.76069	2.80672e-17
SLC22A7	-5.44011	2.81294e-17
B4GAT1	-1.25143	3.25292e-17
ACY3	-2.98969	3.31743e-17
C4BPA	-5.34529	3.38581e-17
ETNPPL	-5.65882	3.56292e-17
HMGCS2	-3.93916	3.7724e-17
WNT5A	-5.39633	3.80653e-17
MAT1A	-8.43623	3.90926e-17
LFNG	3.19342	4.15724e-17
SH3PXD2A	-1.96882	4.34963e-17
GABRB1	-8.84133	4.37819e-17
ST13	-1.13547	4.44496e-17
VNN2	-5.81277	4.64564e-17
FAM184A	-6.32868	4.85914e-17
DIRAS2	9.26964	4.92992e-17
TADA1	-1.41808	5.26568e-17
FADS1	-2.64325	5.33477e-17
FRMD5	10.3758	5.66747e-17
PAQR4	2.53094	6.20536e-17
RAB3IP	1.62777	6.23408e-17
KNG1	-8.11844	7.08267e-17
SLC17A1	-3.83301	7.53314e-17
ACOT1	-2.17423	7.60213e-17
BEX2	-4.5702	7.82433e-17
ANGEL1	-1.64305	7.82857e-17
ELF4	2.71031	8.04973e-17
KRT19	4.83018	8.30043e-17
CSRNP3	-8.53568	8.41758e-17
DOCK1	1.30786	8.86966e-17
PKHD1L1	-9.35666	9.27264e-17
EREG	6.7141	9.73342e-17
ASB9	-2.79289	1.02852e-16
PIWIL4	9.42339	1.03303e-16
TSPAN1	5.5238	1.05338e-16
SYTL2	5.2814	1.1212e-16
STEAP1B	-5.46979	1.12433e-16
SMIM1	-3.73323	1.14665e-16
GALNS	1.64713	1.32239e-16
FAM201A	5.9189	1.39422e-16
DNAJB9	-1.82708	1.4664e-16
ANK2	-6.42972	1.52159e-16
POMZP3	1.75778	1.56596e-16
NCOR1	0.762128	1.68178e-16
CASP1	-6.16529	1.68791e-16
TM7SF2	-2.11634	1.73799e-16
MADD	1.14786	1.75089e-16
SAA4	-9.03996	1.78142e-16
TAB3	-2.0732	1.95674e-16
LAMA5	2.76235	1.97087e-16
BDH2	-2.57303	2.10523e-16
PIPOX	-3.4831	2.22758e-16
JPH1	4.32764	2.48255e-16
USP43	5.69569	2.73614e-16
C4BPB	-6.40567	2.74391e-16
RASAL2	2.21077	2.88191e-16
KIF16B	-1.60331	3.23951e-16
ACAD11	-2.10069	3.23963e-16
ECM1	4.29681	3.29682e-16
SELENOW	1.4462	3.33549e-16
PEX11A	-1.54884	3.35467e-16
XPNPEP2	-2.41429	3.41508e-16
CDC42SE1	1.4088	3.61921e-16
PKD2L2-DT	-4.49217	3.86517e-16
SSBP2	4.09045	4.12234e-16
CYP19A1	-9.28862	4.17133e-16
NADK2	-2.69232	4.60439e-16
TIMM8A	-1.50427	4.89739e-16
PNMA6A	-3.2001	4.92516e-16
CHRM3	10.5513	4.9354e-16
JUP	2.24706	5.12576e-16
ADH5	-1.85186	5.30458e-16
GGT7	-2.07058	5.3564e-16
LIN54	-1.73978	5.99914e-16
KIAA1671	1.25286	6.71345e-16
TET1	-3.88559	7.41975e-16
BTN3A2	-2.26073	7.74314e-16
AIF1	-8.39155	7.79854e-16
METTL7A	-2.90001	7.80598e-16
LAMA1	-3.70196	7.9053e-16
APOA5	-4.68145	8.037e-16
KCNH3	9.58651	8.12049e-16
RAB39B	-7.24433	8.18341e-16
RORA	-2.38937	8.28355e-16
EVA1A	-2.76155	8.42593e-16
DBN1	1.98684	9.10916e-16
ANKRD13A	-1.40024	9.63226e-16
ORAI2	2.17789	9.63226e-16
ART4	-5.18173	1.09475e-15
S100A1	-5.83524	1.15256e-15
GLI2	9.73828	1.159e-15
SYTL1	2.50177	1.17038e-15
FRYL	1.25457	1.18152e-15
CHN2	-2.13279	1.19359e-15
CA5A	-5.9646	1.19929e-15
FZD1	5.11785	1.25185e-15
MSI1	-6.05208	1.26584e-15
PLA2G4A	8.78048	1.27766e-15
DHRS4	-1.57794	1.28016e-15
LRRC8D	-1.31443	1.38871e-15
HTR1D	3.79424	1.41087e-15
KCNMB3	-3.40659	1.50123e-15
DYRK2	1.677	1.79315e-15
F11	-3.19411	1.8891e-15
STYX	-1.17307	1.9499e-15
MCFD2	-1.0223	1.955e-15
LDAF1	5.2725	1.98664e-15
CDON	-3.26326	2.02175e-15
ORM2	-5.61124	2.03709e-15
ANXA1	7.60716	2.0419e-15
RAB11FIP1	2.12763	2.06281e-15
COL16A1	5.62529	2.16351e-15
CD151	1.66144	2.1658e-15
RPS6KA3	-2.59746	2.27877e-15
INPP5J	4.54735	2.28048e-15
DGCR2	0.956553	2.38572e-15
ACAT1	-1.58399	2.50022e-15
FADS2	-1.7707	2.50494e-15
JPT1	1.64247	2.60086e-15
CHMP1A	1.29178	2.6114e-15
SEC31A	-1.41903	2.6177e-15
CASZ1	3.99654	2.6382e-15
TNFSF4	-4.40137	2.67902e-15
NFATC1	7.26349	2.76289e-15
MYO7B	3.74959	2.89312e-15
PDHB	-1.42837	2.99154e-15
FGG	-8.60388	3.02858e-15
TRIM71	-2.54533	3.06785e-15
DLG2	-4.27915	3.15267e-15
PTPN9	1.18635	3.16323e-15
KANK4	-5.00476	3.21357e-15
TMEM38B	-1.68754	3.40928e-15
ZNF667-AS1	-6.9462	3.52476e-15
PC	-2.5539	3.54051e-15
CIBAR1-DT	-5.97029	3.58977e-15
MCM3	1.24091	4.14264e-15
KCNJ15	-7.61932	4.17963e-15
DBI	-1.52581	4.21613e-15
SNX10	-4.23866	4.58074e-15
DGAT2	-2.5724	4.64727e-15
PAQR9-AS1	-8.24956	4.68773e-15
APOC3	-4.53378	4.69428e-15
COL9A3	3.82786	4.9246e-15
PLS1	1.6878	4.93485e-15
LIMA1	1.98223	4.96914e-15
AK4	-2.62832	5.13938e-15
SLC27A5	-3.74827	5.20153e-15
AGPAT2	3.33323	5.20933e-15
ACSL3	-1.43815	5.21608e-15
BTN3A3	-2.71953	5.24164e-15
ADGRD1	-6.4998	5.34255e-15
PDGFRL	-5.84507	5.724e-15
PHACTR2	1.30793	5.77975e-15
APOBEC1	9.22879	5.88419e-15
ZDHHC9	-0.776205	5.9041e-15
LINC01370	-8.35915	5.95812e-15
KRT222	-8.77196	5.97992e-15
SHANK3	-2.5935	6.20884e-15
ANGPTL3	-4.91234	6.37141e-15
OGDH	1.23863	6.48187e-15
FLRT2	7.19857	6.86402e-15
PGLYRP2	-7.29829	6.88377e-15
EARS2	-0.887104	6.94028e-15
MSMO1	-2.14863	7.08557e-15
HES2	6.97783	7.64758e-15
GMIP	1.84128	7.76601e-15
ITIH1	-8.34275	7.90941e-15
SMYD5	-1.68017	8.18019e-15
SLC25A29	2.17205	8.23047e-15
ARID1B	1.06116	8.48048e-15
BSPRY	4.03547	8.5285e-15
SYT8	5.37665	8.62947e-15
SLC25A33	-2.16206	8.81359e-15
POU6F2-AS1	-8.53139	8.90217e-15
DNM2	1.55735	9.42372e-15
TCEAL8	-1.60057	9.42372e-15
DNM1	2.46343	9.97669e-15
SOX5	-3.58518	1.00455e-14
RAB35	1.11443	1.0089e-14
IGF1R	5.23935	1.01751e-14
TSPAN14	1.58154	1.0579e-14
APH1B	-2.33741	1.10578e-14
CD44	5.06825	1.1248e-14
ARPC5	1.03216	1.19103e-14
SLC2A4	-5.27538	1.20724e-14
EXTL2	-1.10396	1.22157e-14
UBE2Q2	-1.40704	1.22666e-14
ATF5	-2.64387	1.25115e-14
BNIP5	8.10697	1.31275e-14
LINC02015	-4.25434	1.34929e-14
NIPSNAP1	-1.60043	1.37193e-14
FOXC1	9.39911	1.39913e-14
ENPP7	-6.02619	1.42124e-14
NT5DC2	-1.56481	1.43556e-14
ECI2	-2.3369	1.46382e-14
SLCO4C1	-4.91008	1.51039e-14
TCP10L	-5.14108	1.51078e-14
GPHA2	-8.38513	1.53062e-14
CEROX1	5.6998	1.53825e-14
PSME3IP1	0.98408	1.54077e-14
LIPA	-3.2517	1.55114e-14
ANXA2P2	1.9737	1.55333e-14
SLC9A1	2.92933	1.64023e-14
ABCC6P1	-3.09009	1.73688e-14
KRT6B	10.0597	1.73688e-14
GJB3	9.38437	1.76685e-14
KARS1P2	-4.36233	1.76685e-14
HS3ST3B1	-5.18905	1.82747e-14
KCNC4	7.39256	1.86451e-14
NAV2	-3.42404	1.92946e-14
ACSL1	-1.61491	2.04687e-14
KIAA0040	4.75597	2.1297e-14
BIK	4.86685	2.21175e-14
SLC35F2	6.97272	2.21327e-14
ALS2	-0.799477	2.22539e-14
CXCL3	9.97528	2.44213e-14
LAPTM4B	-2.05476	2.56347e-14
MMUT	-1.66334	2.6143e-14
TSPAN9	-1.56265	2.76205e-14
XYLT1	8.67446	3.03728e-14
LIPH	6.14	3.09776e-14
SV2B	-9.97121	3.11671e-14
GCNT1	-1.88041	3.26502e-14
OSBPL5	9.27985	3.26808e-14
M1AP	-8.5199	3.32221e-14
PLOD2	-2.71186	3.35893e-14
NT5C3B	-1.34815	3.46348e-14
DGCR6	-1.60877	3.48768e-14
NBL1	3.13676	3.51371e-14
MMP1	12.3651	3.53417e-14
SNHG12	0.952012	3.60472e-14
ACOT2	-2.06452	3.63111e-14
ACOT4	-3.28559	3.63111e-14
C8A	-4.88387	3.71514e-14
PALMD	-5.63353	3.77155e-14
ZNF287	-6.72359	3.7731e-14
ZNF714	1.59535	3.97552e-14
IL18	9.21382	4.09086e-14
FAXDC2	-3.099	4.34382e-14
CHKA	-1.11968	4.44275e-14
FJX1	4.59548	4.48029e-14
CRYAB	-6.08618	4.73848e-14
HS6ST2	-5.0833	4.77823e-14
DSCAML1	-6.28397	4.80557e-14
ANXA2	1.86622	4.83304e-14
RDH11	-0.916261	4.89535e-14
UROC1	-6.67197	4.90679e-14
CNIH1	-1.27992	5.00978e-14
ELK3	3.52982	5.10376e-14
MIR3591	-5.1109	5.11046e-14
LGALS7	6.99231	5.28497e-14
LINC01876	-8.29038	5.3055e-14
TUFT1	1.04318	5.34054e-14
POF1B	1.48985	5.39872e-14
TMEM51	1.82478	5.44308e-14
MED15	1.04937	5.47359e-14
THRA	2.22261	5.52405e-14
DBNDD1	2.80478	5.58137e-14
LRRK2	-6.96806	5.74726e-14
CA2	-3.84804	5.79234e-14
LONRF1	-1.87804	5.93488e-14
GMNC	-5.6204	5.99342e-14
TSPEAR-AS1	-6.88191	6.14094e-14
PLCB4	6.93176	6.15751e-14
LYZ	1.49244	6.15803e-14
UGT1A4	5.86063	6.20336e-14
SHBG	-4.18303	6.3668e-14
MPRIP	1.60571	6.54687e-14
UBE2E1	1.76419	6.56375e-14
HIPK2	-1.88185	7.03151e-14
PEX26	1.30776	7.28711e-14
POGLUT2	-3.09599	7.34319e-14
WNT9A	8.93569	7.51856e-14
ARHGDIA	1.46333	7.67076e-14
RUNDC1	1.64561	7.71768e-14
CXCL5	12.575	7.75887e-14
MPV17L	-4.67718	7.83311e-14
USP41	-3.67697	7.95507e-14
RIOX2	-1.83781	7.96223e-14
SLC39A6	-1.90347	8.02273e-14
TRIM36	5.51613	8.06119e-14
SAT2	-1.4757	8.17677e-14
MFSD10	1.81926	8.53311e-14
LIPC	-4.38655	8.58253e-14
ALDH9A1	-1.23118	8.69334e-14
VPS4A	1.26915	9.1216e-14
MED25	1.43937	9.16775e-14
POU2AF1	-5.89708	9.26361e-14
SLC13A5	-9.59264	9.33096e-14
IGFL2	12.2983	9.35131e-14
PLA2R1	5.42501	9.35131e-14
BCL9L	1.65454	9.91409e-14
LINC00574	-3.00781	1.03388e-13
TPK1	-3.45219	1.03388e-13
LAMC2	8.02695	1.05683e-13
SYNE2	2.70821	1.09727e-13
DLG5	1.18785	1.1232e-13
ADGRE2	6.54552	1.14189e-13
NTRK2	25.0616	1.23676e-13
CRACR2B	5.35514	1.24666e-13
FAM83B	9.35459	1.24666e-13
PTGIS	-5.63854	1.26098e-13
ZC3H4	1.3848	1.27832e-13
HEXIM1	0.934475	1.28592e-13
PHKA2	-2.19014	1.31391e-13
EEF1AKMT3	-2.28945	1.33617e-13
SMIM22	8.51673	1.36375e-13
ALDH1L1	-8.44935	1.44818e-13
SEMA4B	1.53515	1.46623e-13
CCND3	2.4818	1.54238e-13
CACNA1H	6.09454	1.59067e-13
AAGAB	1.34976	1.59597e-13
ARPC2	1.17113	1.61294e-13
MOCS1	-3.12354	1.61932e-13
EGFL7	3.42831	1.62778e-13
PCSK7	2.28825	1.70417e-13
SLC25A18	-6.53531	1.74724e-13
CD47	4.38204	1.76287e-13
BCL11B	2.63411	1.88788e-13
TGFBI	-1.56004	1.89066e-13
LINC02482	-2.7169	1.91145e-13
BTBD6	1.87466	1.93574e-13
HOMER3	3.95714	1.93574e-13
SLC46A3	10.1636	2.01453e-13
NECTIN1	2.04766	2.0441e-13
PCED1A	-1.05199	2.08993e-13
TNFRSF21	2.0411	2.16138e-13
ZFP82	-3.07511	2.19858e-13
MMAB	-1.72445	2.26274e-13
ZMIZ2	2.14637	2.31904e-13
HID1	3.32125	2.3445e-13
DYDC2	-5.94669	2.35931e-13
MSI2	1.20394	2.39898e-13
WNK3	-5.91865	2.39969e-13
BDKRB2	3.48409	2.58222e-13
LDHD	-2.44603	2.66252e-13
SMAD7	2.12357	2.71631e-13
HS3ST1	8.62952	2.84373e-13
ELF1	1.00553	2.86812e-13
SHMT1	-1.65002	2.88018e-13
KCNMB4	9.11457	2.88784e-13
ZNF100	1.51814	3.08707e-13
EZR	2.90201	3.11557e-13
IDI1	-1.79351	3.17761e-13
FA2H	9.16287	3.37506e-13
CLDN15	1.28558	3.44791e-13
CLEC10A	-6.41316	3.4519e-13
CYB5A	-1.37158	3.86359e-13
HACD3	-1.40692	3.87676e-13
PCDH17	5.65127	3.88453e-13
MID2	4.1612	3.90059e-13
SYN3	-3.93577	4.24492e-13
DGKZ	1.5834	4.32085e-13
MBOAT2	6.8552	4.33072e-13
SMURF1	1.19949	4.42757e-13
DAO	-6.77906	4.5649e-13
HAL	-3.23869	4.64979e-13
PPARA	-0.779766	4.65097e-13
CYB5R2	4.51616	4.76284e-13
GALK1	-2.42493	5.02201e-13
RDH16	-4.17536	5.08973e-13
F7	-3.24804	5.16378e-13
FAM216A	-3.01251	5.46037e-13
ANXA6	-3.43151	5.46818e-13
B4GALNT3	4.13763	5.58509e-13
GGTLC2	-2.1567	5.64427e-13
ZNF267	1.32979	5.67556e-13
ABCA3	3.86741	5.99077e-13
SERPINB5	12.2039	6.1697e-13
EFNB1	1.68306	6.19772e-13
ANG	-4.14508	6.34162e-13
STARD9	-3.93888	6.3725e-13
SRD5A3	-1.3172	6.42611e-13
CBLC	1.8246	6.51222e-13
SERPINA1	-3.81474	6.58585e-13
ADGRF1	9.35793	6.65395e-13
PGBD5	-3.6289	6.69653e-13
BTNL3	8.56245	6.69956e-13
CD14	-4.39056	6.85231e-13
C9orf64	-1.3293	6.94115e-13
TXNRD3	-1.29663	7.22926e-13
ABCA8	-6.46139	7.29736e-13
FBLN5	-4.69241	7.36036e-13
CD70	12.3209	7.40667e-13
RAB11FIP2	1.12634	7.56332e-13
MEST	-1.95769	7.60527e-13
FAR2	9.12047	7.79642e-13
PLAUR	4.56197	7.79642e-13
NUBPL	-1.36512	7.88627e-13
SHLD2P1	-1.45744	7.90265e-13
PRKD3	-1.26326	8.40797e-13
ZFYVE9	-1.48479	8.57567e-13
CEP41	1.53394	8.73365e-13
TINAGL1	2.53222	8.80739e-13
LBH	8.37673	9.13013e-13
HOGA1	-5.25715	9.23831e-13
SEMA3B	2.46894	9.33734e-13
MAP3K6	1.89745	9.76485e-13
CNTNAP2	-4.29738	9.94582e-13
C17orf107	-2.4149	9.97183e-13
CDYL	1.26482	1.08052e-12
UNC93A	-5.01619	1.08083e-12
PRKD2	1.18363	1.08327e-12
PLIN2	-2.16408	1.08754e-12
ZNF471	-5.37207	1.10127e-12
PLEKHM1P1	2.54069	1.10518e-12
MGAT5	1.87159	1.13554e-12
PRSS8	9.23764	1.16682e-12
LMAN1	-1.48392	1.18123e-12
AGAP1	1.32342	1.20241e-12
CCDC8	-8.78156	1.21842e-12
BHMT	-8.81523	1.26614e-12
NCAPD3	1.28903	1.28145e-12
NCKAP5	-2.51949	1.36323e-12
ERO1B	-4.36298	1.41411e-12
ZPLD2P	-3.03158	1.43593e-12
SF3B4	0.89923	1.50424e-12
KIF5B	1.44447	1.52333e-12
MGST1	-1.76707	1.5525e-12
PPDPF	1.42586	1.59959e-12
TUSC8	-5.65235	1.60248e-12
MUC12	-3.8832	1.65541e-12
PCP4L1	-4.52167	1.65709e-12
SIK1	-1.38169	1.67792e-12
CEP72	1.38139	1.74029e-12
PRDX3	-1.19474	1.75431e-12
FUT2	4.08505	1.76526e-12
SEMA3E	8.87529	1.81708e-12
ERICH3	4.521	1.83238e-12
LINC01151	-8.11371	1.84232e-12
CTXN1	4.49301	1.87462e-12
WDCP	-1.98096	1.87532e-12
ZNF275	-1.86796	1.8878e-12
C2	-5.26249	1.89794e-12
NLRC5	4.67025	1.89794e-12
BHMT2	-7.67921	1.96804e-12
LCTL	-3.05446	2.01794e-12
BTN2A2	-3.21368	2.03198e-12
KCNJ8	-7.74836	2.05928e-12
LINC01169	-8.28679	2.05928e-12
TNFSF15	5.8152	2.07731e-12
PRDX6	-1.296	2.09857e-12
LYN	3.83735	2.10289e-12
FAM53B	2.02043	2.11737e-12
NEDD9	-2.46547	2.12092e-12
FLRT3	-1.76107	2.19444e-12
STEAP2	-4.69258	2.21589e-12
SLC17A5	1.07678	2.22458e-12
TSPEAR-AS2	-5.7529	2.33306e-12
RNASE2	-8.57152	2.33882e-12
SPATA7	-2.51147	2.4191e-12
GAD1	5.91413	2.46471e-12
TRO	-6.28194	2.46956e-12
TPM4	2.26168	2.48282e-12
FAH	-1.90583	2.49443e-12
ANKRD18A	5.19102	2.57777e-12
AHSG	-6.20218	2.63394e-12
SNORD113-3	-5.5646	2.64084e-12
WNK4	-3.79752	2.72712e-12
FAM135A	2.43779	2.76342e-12
TTC23	-1.7793	2.7945e-12
SHLD2	-1.02786	2.84519e-12
SLC9B2	-3.58445	2.8526e-12
HEY1	-3.99925	2.94882e-12
OSTC	-1.5852	3.05598e-12
CEP126	-4.08301	3.07487e-12
ICA1	5.21279	3.15481e-12
FUT8	2.28335	3.16461e-12
TFCP2L1	8.61308	3.18248e-12
COL2A1	-10.0235	3.23087e-12
RHBDF1	2.88962	3.24033e-12
ERGIC1	-1.4809	3.25723e-12
APOC1P1	-5.78896	3.33913e-12
PRTG	-5.02008	3.35184e-12
REG3A	9.12791	3.42142e-12
CYP2C18	2.91347	3.46829e-12
HAS3	3.09821	3.4877e-12
GID4	-1.62018	3.65254e-12
KRT13	11.7184	3.72451e-12
SH2D3A	2.34444	3.81448e-12
BCLAF3	1.70085	3.81711e-12
CD81	2.63591	3.82572e-12
CLSTN1	1.10857	3.86971e-12
C1R	-3.7578	3.90759e-12
CEP70	-2.43053	3.94914e-12
MIR4458HG	-8.57241	4.00589e-12
POLR3A	-0.661132	4.01385e-12
RAB4B	2.04955	4.01385e-12
ZDHHC1	3.47137	4.01752e-12
N4BP2	-1.84651	4.19944e-12
NFE2L3	3.02441	4.20544e-12
RMDN2	-2.04868	4.28314e-12
TMEM79	2.32481	4.32043e-12
CDC25B	3.21208	4.32946e-12
APBA1	-4.78989	4.36999e-12
KIFC2	1.91607	4.40622e-12
S100A3	8.61061	4.45313e-12
KLF12	-2.2969	4.50395e-12
ARHGAP27	2.92519	4.64933e-12
BTNL9	6.43604	4.77105e-12
APOE	-3.83506	5.04453e-12
ACMSD	-2.76821	5.07966e-12
KLB	-7.0892	5.19423e-12
ST18	-6.35841	5.19423e-12
IRAK1	1.25085	5.29584e-12
S100A16	1.70641	5.38164e-12
RENBP	4.98565	5.47635e-12
MFSD6	2.5879	5.57063e-12
AK4P3	-2.46709	5.62559e-12
DCHS2	-5.841	5.67836e-12
WDR91	-1.73526	5.67836e-12
RBKS	-2.62187	5.7668e-12
ST3GAL6	-3.57758	5.77738e-12
ATF7IP	1.12668	5.86957e-12
NRCAM	2.7866	5.90187e-12
TMEM248	0.917611	5.91377e-12
ZBTB4	1.34471	5.93396e-12
NCAM1	6.49386	5.97932e-12
GRAMD1C	-3.0033	6.09668e-12
KRT6C	7.44156	6.1579e-12
DOK7	8.32008	6.16598e-12
RAB4A	-0.860604	6.20915e-12
MCUB	5.87544	6.3777e-12
AVEN	-1.3439	6.47731e-12
PNMA2	9.38354	6.59514e-12
PLTP	-4.53827	6.78203e-12
ERBB2	2.04171	6.81938e-12
SRRD	-0.883733	6.95539e-12
CAPN2	2.34481	7.57094e-12
CIBAR1	-1.87342	7.69275e-12
SHLD2P3	-1.46023	7.93249e-12
LTK	8.92523	8.17727e-12
ARHGAP32	2.05425	8.27745e-12
KCNC1	-6.39119	8.36623e-12
TENM2	-6.24711	8.38261e-12
IQANK1	3.55136	8.40109e-12
TARS3	-1.32736	8.47821e-12
RGL1	-1.51748	8.56146e-12
CXCL1	9.23559	9.33346e-12
DMPK	1.87295	1.01233e-11
TLN2	-2.25991	1.02001e-11
GCFC2	-1.62499	1.02513e-11
SOWAHA	-2.53977	1.04767e-11
LTBP4	3.79931	1.06824e-11
PHETA2	-5.39627	1.09708e-11
DPYD	-4.78868	1.10544e-11
SP1	0.898898	1.15029e-11
DHRS4L2	-1.63466	1.171e-11
ZBTB10	-3.24272	1.18595e-11
ETV6	1.89272	1.19812e-11
ESF1	-1.18151	1.20047e-11
TOMM20	-0.835076	1.20144e-11
LPAR5	8.15343	1.21794e-11
XKR6	8.80875	1.25702e-11
ATP1B2	-3.37362	1.26777e-11
TMPRSS4	7.56562	1.2949e-11
CNKSR2	-3.74576	1.34764e-11
HEY2	-5.19051	1.36402e-11
PSAT1	-1.72872	1.36861e-11
CLDN16	-4.04651	1.37072e-11
LRRC36	5.54666	1.3979e-11
MMACHC	-1.29568	1.39945e-11
SUPT3H	-2.59465	1.4002e-11
BSN	-3.55943	1.40778e-11
ALKBH2	-2.27853	1.41962e-11
AGPAT4	5.2902	1.44892e-11
MAP7D3	4.45103	1.44892e-11
GDE1	1.28544	1.48319e-11
PDX1	5.6299	1.62588e-11
GLTPD2	-2.4909	1.63108e-11
IRAK4	1.18867	1.63108e-11
GATAD2A	1.30923	1.65609e-11
ZNF667	-5.80513	1.69451e-11
PEBP1	-1.36072	1.69941e-11
MYO1A	2.4653	1.70899e-11
TEX15	6.30283	1.79291e-11
P4HTM	3.93271	1.84363e-11
PDZD2	-5.1458	1.92414e-11
MTUS1	-3.88625	1.93972e-11
ARG1	-10.642	1.95013e-11
PIP4K2C	1.28742	1.96312e-11
CDKN1A	1.77564	1.9911e-11
NRARP	5.97641	1.99369e-11
DUSP8	1.85486	2.01196e-11
CFH	-7.55812	2.01528e-11
RHOH	-7.43435	2.04124e-11
LRRC28	-2.23354	2.05614e-11
MIR122HG	-4.29411	2.06769e-11
MT1F	-4.31896	2.09302e-11
MAGED2	-1.42205	2.09835e-11
C2CD4B	7.81119	2.09873e-11
SANBR	1.09582	2.1126e-11
GDNF-AS1	8.05161	2.11322e-11
OTX1	4.68976	2.11322e-11
LMO7	1.30501	2.12055e-11
PIEZO1	1.6533	2.16894e-11
CNTLN	-3.78084	2.20981e-11
MALSU1	-1.28029	2.24415e-11
LTBP1	3.50453	2.25767e-11
NEURL1B	4.96079	2.31635e-11
STRIP2	3.30512	2.32093e-11
CLCF1	4.4455	2.32492e-11
ARID5B	1.80542	2.36317e-11
MUC1	6.8936	2.37276e-11
SCD5	1.65738	2.37823e-11
SARDH	-4.9615	2.39623e-11
SLC52A3	9.47786	2.40833e-11
INPP5E	1.41024	2.46393e-11
HMGB3	1.65641	2.53662e-11
CLDN1	-3.01115	2.54566e-11
RBM38	2.38208	2.57994e-11
EPCAM	1.10421	2.63959e-11
CYTH3	3.3627	2.65504e-11
ITPR3	2.58398	2.692e-11
TXNDC15	-1.47722	2.69938e-11
PRXL2B	2.11204	2.71941e-11
GNB5	-1.73213	2.75746e-11
PCSK5	1.1973	2.75746e-11
ST6GAL1	-1.90142	2.76504e-11
TREX1	2.73434	2.78657e-11
HTRA2	-0.993657	2.81337e-11
RNF213	0.943625	2.82794e-11
FLVCR1	-1.69776	2.92008e-11
PDCD4	-1.68637	3.02574e-11
GALT	-1.81755	3.05441e-11
POC1B	1.74425	3.07208e-11
ZNF736P9Y	8.04163	3.13908e-11
FIBCD1	8.38164	3.2367e-11
UBXN8	-1.08805	3.29383e-11
SLC6A20	6.59545	3.29866e-11
TRAM2	-1.32249	3.32736e-11
CLYBL	-1.45513	3.3608e-11
MGMT	-1.32489	3.38062e-11
TOPBP1	0.884569	3.47999e-11
TRIM65	1.13248	3.49449e-11
ICAM3	-2.30537	3.54211e-11
MIR770	-5.24902	3.5644e-11
FAM110C	8.17215	3.61183e-11
PLA2G4F	6.65822	3.62751e-11
LRCH1	1.65809	3.87277e-11
BPHL	-1.72555	3.90886e-11
KRT8P3	2.1143	3.95652e-11
PKM	1.61015	3.97911e-11
LINC02672	-5.36822	4.09714e-11
LIMK2	2.0062	4.16951e-11
TMED5	-1.54665	4.2159e-11
SPPL2B	1.93807	4.34935e-11
ANKRD10	1.05887	4.35862e-11
INF2	1.20828	4.46527e-11
APOL3	-6.72672	4.57106e-11
PCDHGC3	5.51511	4.74862e-11
SMAGP	1.42169	4.84508e-11
PHLDA1	1.87298	4.97653e-11
APOA2	-4.18958	4.97997e-11
TPST2	-1.5376	4.97997e-11
FNDC10	3.67582	5.00079e-11
GJC1	7.54882	5.00079e-11
ZNF213	2.38653	5.00079e-11
HCAR2	-7.28919	5.16146e-11
BAG5	0.934409	5.24072e-11
STRN4	1.15336	5.31445e-11
AADAC	-3.0917	5.34504e-11
DHRS13	-1.39704	5.37075e-11
SLC12A5	-5.35	5.51693e-11
PGBD1	-3.27427	5.53729e-11
GVQW3	-2.47908	5.5417e-11
UHRF1BP1L	-1.26443	5.57259e-11
CERKL	-6.29815	5.62077e-11
TRIM29	8.21901	5.62332e-11
AQP7P1	-4.18884	5.64226e-11
FGB	-7.77211	5.65028e-11
CFAP20DC	-3.07674	5.66951e-11
MGAM2	5.46508	5.7345e-11
LAP3	-1.02427	5.88122e-11
PGM3	-1.1459	5.90358e-11
GALNT12	4.07007	5.94669e-11
RADX	-3.80626	6.0238e-11
LHX6	-5.11295	6.07555e-11
TNFRSF10D	-1.04908	6.08266e-11
IDH1	-1.46903	6.12441e-11
MT1L	-6.0074	6.13826e-11
EIF4E3	2.71714	6.17498e-11
TTC7B	-2.97071	6.17825e-11
BDH1	-3.89787	6.20111e-11
FCHSD2	-2.381	6.20326e-11
KCTD10	0.885246	6.28258e-11
SLC16A9	-3.49583	6.37865e-11
HTR1B	7.64056	6.59437e-11
SIGMAR1	-1.1072	6.65176e-11
TENM4	5.58863	6.7811e-11
LRRC37BP1	-2.37533	6.79276e-11
SEMA3C	7.25927	6.92652e-11
CHD1L	-0.886536	7.04428e-11
LINC01929	-5.47034	7.0925e-11
FBLN1	-3.29477	7.12077e-11
CGREF1	-3.50246	7.13357e-11
CDKN2D	-2.20996	7.13932e-11
STARD8	-2.83785	7.3845e-11
NUDT16L2P	2.43038	7.41903e-11
UTP25	-0.867785	7.51233e-11
TRIM6	-3.72334	7.68032e-11
ANKRD13B	3.26298	7.82684e-11
ARSB	-3.51881	7.8728e-11
PLA2G12B	-1.99365	7.94663e-11
KRT8	2.00759	7.95475e-11
COL24A1	-11.2669	8.10625e-11
KIFAP3	-4.20798	8.15153e-11
HERC6	2.6805	8.27715e-11
LINC02899	-7.68327	8.36776e-11
HSPA13	-2.00181	8.57061e-11
MDFIC	5.27733	8.57061e-11
CMIP	1.18742	8.75925e-11
CYP1B1	7.28506	8.78791e-11
ASPH	-1.58412	8.79822e-11
OLFML1	-4.90535	8.90126e-11
RCN1P2	5.36386	8.97945e-11
SNX13	0.764732	9.09911e-11
LCN2	8.58321	9.13211e-11
SCML2	-3.74269	9.14711e-11
WNT10A	8.35554	9.49847e-11
LRRC37A17P	3.78611	9.49973e-11
FMO3	-9.61813	9.61976e-11
ST13P6	-1.12008	9.61976e-11
RTL4	-7.84143	9.64143e-11
IL6ST	-1.61093	1.00055e-10
HSPD1P4	-1.56312	1.00868e-10
CFL1	1.20022	1.01521e-10
MMGT1	0.986941	1.03935e-10
TNS4	10.4611	1.04301e-10
SFT2D1	0.873672	1.04397e-10
CLDN4	2.68187	1.05707e-10
UAP1	-1.38179	1.10616e-10
CYP4F35P	7.42077	1.11746e-10
METTL24	-7.31102	1.12208e-10
PYCARD	2.28753	1.12208e-10
STK11IP	1.13723	1.12208e-10
FRAS1	-1.24055	1.1346e-10
SYTL4	3.45557	1.13975e-10
ABCA9	-3.37469	1.1445e-10
ABCG2	-4.56317	1.14608e-10
COMP	9.59156	1.14914e-10
YKT6	1.47718	1.1527e-10
IFIT5	-1.63127	1.16963e-10
TMEM220	-3.63664	1.18759e-10
TRABD2A	-3.77636	1.20119e-10
ADAP1	3.97142	1.22911e-10
URAHP	-3.08857	1.2547e-10
GDPD2	5.83374	1.28159e-10
FMO4	-2.55474	1.30291e-10
CISD1	-1.60912	1.31949e-10
TNFRSF11A	3.56019	1.35644e-10
DENND10	-0.850712	1.3812e-10
EML4	-1.08231	1.38497e-10
CHST10	-3.52772	1.42085e-10
COG6	-0.838824	1.45344e-10
ANXA10	4.73157	1.48519e-10
HSPD1	-1.47947	1.48519e-10
SLC4A3	4.35855	1.50068e-10
LIMD1	1.03643	1.50993e-10
FAM241A	-3.17894	1.52241e-10
SNAI1	-3.10269	1.53086e-10
PAN3	1.25122	1.55821e-10
FXYD2	-4.42466	1.62099e-10
TMEM170B	-3.71659	1.6548e-10
PANX2	-5.89675	1.67129e-10
KLF15	-3.70216	1.67367e-10
SLC6A3	-5.34978	1.68239e-10
MIR656	-8.00121	1.70749e-10
VDR	3.85011	1.74127e-10
SCD	-1.8118	1.75109e-10
PLPP2	3.58926	1.79425e-10
AP1S3	2.51657	1.82095e-10
ADH6	-2.70508	1.89203e-10
ST13P15	-1.14402	1.89501e-10
ZHX2	-1.60149	1.90536e-10
MNX1	8.51795	1.90579e-10
RBBP8NL	4.28626	1.95254e-10
LINC01595	-7.54709	1.95848e-10
ABCC1	3.50577	1.97523e-10
BHLHE41	5.7188	1.97829e-10
SKAP1	-7.15529	2.07051e-10
HMGCS1	-2.5125	2.08681e-10
BCORL1	-0.971475	2.10371e-10
SLC12A2	2.98479	2.11633e-10
FYB2	-3.35911	2.17518e-10
SPTLC1	1.01155	2.17596e-10
DSG3	9.60685	2.17971e-10
DZIP3	-1.31424	2.22384e-10
KCNQ1	7.92094	2.22384e-10
TMEM9	-1.32442	2.24173e-10
ZDHHC13	1.30875	2.27602e-10
GCNT3	3.0054	2.32271e-10
TLCD2	3.55095	2.34676e-10
NPTX1	5.20412	2.3673e-10
ARHGAP42	-1.3602	2.40913e-10
C2orf16	-5.57594	2.42042e-10
STKLD1	-2.66096	2.43418e-10
PAPSS2	-3.42905	2.4425e-10
TMEM150A	-1.62267	2.45619e-10
ZNF703	2.94112	2.46614e-10
ABCA5	-1.94522	2.4678e-10
CHST9	-6.4864	2.4678e-10
RAB11B	0.781485	2.4678e-10
CTTNBP2NL	1.64914	2.48035e-10
FOXQ1	2.03965	2.57281e-10
ZNF781	-7.46947	2.57448e-10
PKIG	-4.22076	2.57835e-10
ZIC2	-5.21777	2.5924e-10
PLEC	1.8203	2.6064e-10
ACAA1	-1.1677	2.66222e-10
HLA-V	4.37338	2.68046e-10
TFPI	-4.07869	2.75379e-10
KCNMB3P1	-4.04191	2.78296e-10
MRPS31	-1.04633	2.86499e-10
ZNF69	-2.77639	2.93074e-10
DHCR7	-1.68809	2.93438e-10
LZTS2	1.20108	2.93438e-10
VGLL4	1.5825	2.94356e-10
ARHGEF5	1.07802	2.9475e-10
PPP6R3	0.608543	2.9475e-10
GLRX5	-1.02888	2.9483e-10
SYDE2	-3.96213	2.9483e-10
SLC17A3	-4.16828	2.96103e-10
TTN	4.06982	2.97224e-10
SPEF2	-2.93073	2.9761e-10
RELCH	1.14978	3.00875e-10
CFLAR	1.12083	3.07385e-10
DUSP9	-6.63499	3.13102e-10
DHDH	-2.55058	3.15091e-10
MLF1	-2.78454	3.18768e-10
ZNF609	0.943344	3.22463e-10
PRICKLE1	5.90377	3.2373e-10
NLN	-1.51539	3.25548e-10
TEKT4P2	1.40414	3.25679e-10
COL6A1	3.16034	3.27598e-10
LRATD2	1.38529	3.32623e-10
RUSC1	1.0456	3.3464e-10
HMCN1	-6.7896	3.34946e-10
CHAD	-4.26908	3.35102e-10
PCDH7	10.4455	3.3844e-10
VIPR1	3.19557	3.38807e-10
COLEC11	-4.12577	3.42626e-10
CCNB1IP1	-1.61397	3.48095e-10
FBXO21	1.01909	3.48095e-10
GALNT3	3.29607	3.54114e-10
LIPE	-3.18653	3.56628e-10
CCN2	-3.6695	3.61717e-10
C19orf33	3.61843	3.62988e-10
NFIL3	-1.54682	3.66256e-10
COL1A1	5.96822	3.68914e-10
SCART1	3.82793	3.70372e-10
CFHR5	-7.59054	3.80623e-10
CHD4	0.717884	3.84409e-10
MTMR4	-0.749791	3.86328e-10
TMEM125	7.21267	3.86328e-10
SGK3	-1.51219	3.88344e-10
PPFIBP2	1.39592	3.89613e-10
PEX3	-1.53435	3.90252e-10
GPR89B	-0.995762	3.99934e-10
AMBP	-4.6697	4.05329e-10
TFR2	-3.30532	4.099e-10
BNIP3P1	-2.7306	4.14616e-10
SCRN2	-1.61472	4.22804e-10
WDR90	1.74783	4.33383e-10
IFIT2	-3.05338	4.47748e-10
CTBP2P4	4.91085	4.50475e-10
LINC02331	4.21956	4.52558e-10
LRRN1	5.39942	4.54923e-10
HAPLN3	4.33735	4.59264e-10
RPUSD4	-1.05494	4.70969e-10
KLF13	1.22709	4.71131e-10
GPA33	10.5319	4.71233e-10
AK4P1	-2.39736	4.77643e-10
RASD1	-4.20618	4.80721e-10
ZFP37	-4.21734	4.82336e-10
CALU	-0.909467	4.88859e-10
ZNF382	-3.17269	4.89916e-10
MAOA	-3.12562	5.10318e-10
ZSCAN16	1.55393	5.10318e-10
FTLP3	-1.40117	5.15808e-10
TP53I13	1.0568	5.2076e-10
ZNF738	2.44865	5.23913e-10
ZDHHC7	1.23407	5.30642e-10
FAM126A	-1.51533	5.38465e-10
ARF5	0.880496	5.41786e-10
MPC1	-1.70545	5.42617e-10
KIAA0753	1.12774	5.43621e-10
TLCD4	-2.61046	5.57501e-10
EPN3	4.64338	5.67077e-10
VPS13D	1.13256	5.72642e-10
RNF145	1.27774	5.79968e-10
ARL6IP5	0.948734	5.86802e-10
DRC7	-5.93101	5.95004e-10
CYP4A22	-6.36089	6.17297e-10
ABCC6	-2.53458	6.377e-10
COLGALT2	10.0668	6.39917e-10
ADAMTS14	7.52615	6.41107e-10
STAT6	2.29057	6.46002e-10
UBASH3B	3.36069	6.50507e-10
PRSS16	4.51661	6.52061e-10
BNIP3	-2.71851	6.52375e-10
HSPA9	-0.945901	6.72274e-10
EBP	-1.47228	6.75842e-10
RAB1B	1.01629	6.84854e-10
VWA5B2	6.0628	6.93856e-10
ZNF324	1.26976	7.10471e-10
ARHGAP5	0.897905	7.18841e-10
FOSL2	1.54122	7.34142e-10
NCALD	-4.51619	7.34283e-10
TANGO6	-1.2273	7.39068e-10
ATP13A2	2.16821	7.46265e-10
ZNF135	-4.18038	7.46265e-10
LINC00941	3.83331	7.4851e-10
SMLR1	-2.74575	7.53878e-10
R3HCC1	-0.981286	7.54597e-10
CYP2D6	-2.32327	7.70156e-10
SLC6A1	-7.20701	7.77052e-10
ZNF532	2.24866	7.80813e-10
PABPC4	-0.93984	7.85985e-10
GNG4	-5.19565	7.92262e-10
ARMH1	-3.28242	7.94132e-10
SUGCT	-4.51004	8.06328e-10
AIF1L	4.53424	8.25653e-10
HSP90B2P	-1.67492	8.25653e-10
IBTK	-0.866434	8.42863e-10
RBM43	-3.68551	8.59336e-10
ZSWIM6	2.59983	8.7456e-10
ZNF697	-1.06623	8.76644e-10
TTC26	-3.6994	8.98121e-10
GTF2IP7	-3.96036	9.00306e-10
SCG5	-3.56997	9.16574e-10
ASGR1	-3.65943	9.18331e-10
STOX2	8.07587	9.51979e-10
PWWP3B	-8.9144	1.0036e-09
REEP4	1.01542	1.03856e-09
CNTFR	5.28068	1.04102e-09
TF	-5.9376	1.05509e-09
ELOVL6	-2.4704	1.06553e-09
FBXL19	1.40183	1.10135e-09
ADNP	0.730347	1.11871e-09
RILPL1	-2.19615	1.12017e-09
CDC42EP3	7.99283	1.1349e-09
SQLE	-1.64387	1.17856e-09
GLYCTK	-1.74529	1.17868e-09
C6orf223	7.85721	1.18255e-09
ACSM2A	-7.55301	1.18283e-09
DSEL	2.71832	1.18299e-09
CLIC3	4.55332	1.19935e-09
PACSIN2	1.17943	1.19935e-09
SCPEP1	-2.86579	1.19935e-09
TNFSF10	-2.06864	1.19935e-09
VTCN1	8.06657	1.20588e-09
FGF9	-4.25978	1.21082e-09
RAMP2-AS1	-6.9121	1.22263e-09
LINC01238	-5.09412	1.24446e-09
CADPS	7.74365	1.24825e-09
GUCY2D	-3.6765	1.25062e-09
FTL	-1.49977	1.25964e-09
NUP188	0.744031	1.27092e-09
TULP4	1.93553	1.27316e-09
CCT7P2	-6.62242	1.29232e-09
MAPK4	-3.67501	1.29474e-09
OTC	-2.61853	1.32275e-09
COX7A2L	-0.971916	1.33589e-09
DCAF15	1.08736	1.3429e-09
PHEX	-4.10423	1.40581e-09
MISP3	2.45989	1.41239e-09
DHX57	-0.779867	1.41339e-09
TMEM64	-1.54256	1.41637e-09
FOXJ2	0.89518	1.41703e-09
PROSER1	1.32768	1.44232e-09
BCAR1	1.32932	1.4441e-09
BLMH	-1.23245	1.45598e-09
KRT16	7.83407	1.4767e-09
ACSM2B	-7.17988	1.47727e-09
DDX5	1.12257	1.48098e-09
PKP4	1.11658	1.48927e-09
HDAC5	-1.96906	1.52431e-09
UGT2B10	-3.51861	1.53422e-09
GABRR3	-6.17769	1.54105e-09
HS3ST3A1	-5.0272	1.54692e-09
LPAR2	2.62308	1.55292e-09
PSTPIP2	5.19289	1.55928e-09
GIPC1	1.87707	1.6231e-09
GPKOW	0.881967	1.63742e-09
LIMK1	1.42451	1.63954e-09
CASP16P	-4.39141	1.64515e-09
STOM	-1.64883	1.64995e-09
FAM221A	1.9434	1.67057e-09
TUBA1A	1.32667	1.70827e-09
ZBED9	-2.69172	1.71522e-09
SOX4	1.87753	1.74139e-09
ABCA1	-3.90074	1.74604e-09
CCNG1	-1.0547	1.76454e-09
RASSF2	6.60764	1.78173e-09
TEDC1	2.17112	1.78838e-09
BROX	1.16642	1.80238e-09
ISY1	1.25013	1.81328e-09
CCDC150	-1.57832	1.82106e-09
AREG	2.67592	1.82406e-09
TFB2M	-1.14846	1.82802e-09
MYB	2.81045	1.83565e-09
RASSF10	-1.91074	1.84436e-09
WSCD1	2.21098	1.87922e-09
CST1	15.8044	1.91534e-09
PLEKHB2	1.27899	1.92935e-09
TESK2	-2.06715	1.92935e-09
IRF8	-4.3017	1.94713e-09
FBXW8	-1.26333	1.97952e-09
ALDH1L1-AS2	-7.3935	1.98086e-09
COLCA2	-2.97853	2.00145e-09
TNFAIP8L1	-1.43206	2.01638e-09
MYO1C	1.01323	2.05237e-09
PRDM4	1.06515	2.07434e-09
INSIG2	-1.1586	2.12102e-09
ZNF491	-3.33922	2.14058e-09
HOXA-AS2	-4.17502	2.16182e-09
ARHGEF34P	1.04412	2.18646e-09
ELP2	-1.14258	2.18646e-09
EGFEM1P	-3.68233	2.18788e-09
FZD9	-2.7036	2.24058e-09
KCNT2	-7.78075	2.27519e-09
TNFRSF11B	3.79454	2.29263e-09
GNPDA1	1.34384	2.3107e-09
DENND6A	0.989924	2.38968e-09
PTPA	0.892511	2.39889e-09
BEND5	-7.31641	2.42828e-09
RPS4Y1	-1.03521	2.43519e-09
GPR89A	-0.949575	2.46801e-09
STC2	-3.93208	2.51283e-09
PNMA3	-5.59602	2.52855e-09
PNPLA2	1.69583	2.58827e-09
AQP7P2	-5.12984	2.59862e-09
MIATNB	4.01642	2.61943e-09
SLC37A4	-0.954711	2.68067e-09
TGM2	-3.64298	2.69688e-09
ARHGEF4	7.10365	2.75801e-09
FOXN2	-1.41261	2.7736e-09
DGKB	-3.84609	2.78412e-09
MIA3	-0.889499	2.80168e-09
CTSLP1	-6.84871	2.81737e-09
NOCT	-1.72818	2.83307e-09
ITGB2-AS1	-4.71846	2.88677e-09
CHRNA4	-6.99854	2.89444e-09
CLTCL1	-1.42161	2.89444e-09
DLK1	-7.74245	2.91296e-09
SORBS1	-3.13517	2.91375e-09
ANKS1A	0.741915	2.92813e-09
NR1I3	-2.95476	2.92847e-09
ARHGEF3	2.57227	2.98456e-09
LINC00937	3.08349	2.98685e-09
ALG8	-0.827387	3.03494e-09
FAT1	1.25358	3.04963e-09
CCAR2	0.867256	3.05407e-09
SLC22A3	-2.10453	3.14102e-09
DNASE1	1.71666	3.1858e-09
PCTP	-1.69854	3.23534e-09
TMEM80	1.74515	3.24477e-09
ARSG	-6.06263	3.25639e-09
CANT1	1.16767	3.25845e-09
ISOC1	-1.69811	3.27463e-09
NAGA	-1.92324	3.29795e-09
SPECC1	1.33207	3.30662e-09
ACOX2	-3.49317	3.32949e-09
DUOX2	6.25073	3.3603e-09
SHB	1.54233	3.36843e-09
CDH16	1.71974	3.37458e-09
ALB	-6.1225	3.45798e-09
TMEM254	-1.2037	3.46918e-09
VPS4B	1.03538	3.47752e-09
ABLIM3	-3.95669	3.60911e-09
LAMA3	2.32282	3.63139e-09
PDZK1	-1.97169	3.63139e-09
CDK2AP1	1.39137	3.70001e-09
C19orf12	-1.09332	3.70272e-09
BICD1	1.3668	3.73655e-09
MRPS31P5	2.49952	3.73655e-09
FBXW4	0.842104	3.76697e-09
STARD4	-1.63846	3.77814e-09
SRGAP3	-3.83668	3.79529e-09
FOXA3	-1.75026	3.83056e-09
C9orf40	-1.43323	3.85793e-09
PDGFRB	-4.71113	3.88596e-09
A1CF	-2.67014	3.8897e-09
GXYLT1	-1.05139	3.90032e-09
NUDT6	-3.66613	3.93019e-09
PKP3	1.91958	3.93231e-09
EMP1	8.6865	3.97438e-09
SCAMP5	-3.26777	3.97438e-09
ELMO3	2.02973	3.98181e-09
ABCC6P2	-2.6338	4.05253e-09
ATP1A1	1.24611	4.19691e-09
PDZK1P1	-1.9863	4.20806e-09
ZNF367	1.78097	4.20978e-09
VTI1A	0.998823	4.21516e-09
KLK10	10.326	4.25222e-09
TUBB3	5.40032	4.25324e-09
SEMA3A	7.95086	4.2794e-09
LINC01341	-3.84273	4.2891e-09
CD2BP2	1.12322	4.33399e-09
CLEC2D	-3.06992	4.3749e-09
ABTB2	2.00676	4.4509e-09
GOLT1A	-1.51663	4.47908e-09
ITGB7	8.01731	4.60471e-09
AASS	-4.63025	4.61585e-09
ENPP6	-8.35464	4.62153e-09
PPP1R9B	1.23858	4.6832e-09
IL2RG	7.06346	4.69518e-09
CACNB2	-5.68933	4.7049e-09
HSPG2	2.4918	4.78033e-09
MYEF2	4.35917	4.79405e-09
ASGR2	-4.39138	4.82016e-09
RAC1	1.06556	4.88187e-09
SLC52A2	1.88351	4.90794e-09
LYSMD3	-1.01657	4.92327e-09
B4GALT2	-1.03573	5.06955e-09
ALDH3A1	4.11743	5.1195e-09
TSPO	2.95392	5.17216e-09
CDO1	-6.21284	5.18505e-09
ZNF430	1.18834	5.19669e-09
CFHR4	-4.96803	5.25427e-09
CCNDBP1	0.965078	5.3122e-09
USP51	-5.00265	5.31341e-09
ZBTB33	-1.51323	5.32624e-09
APOBEC3F	-1.9103	5.32896e-09
GCNT2	-1.66855	5.32896e-09
PDE5A	2.53416	5.32896e-09
ZKSCAN3	-1.70164	5.35503e-09
PAQR9	-7.14665	5.36493e-09
PTBP3	1.21858	5.39252e-09
ANXA11	1.67825	5.43363e-09
ACKR2	-3.79069	5.44874e-09
CLTB	1.64074	5.48075e-09
MUC13	8.02723	5.53905e-09
GJB4	7.76852	5.56246e-09
CYGB	-3.99805	5.59331e-09
FGD6	2.39312	5.60056e-09
SLC7A1	1.26917	5.64806e-09
SAMD11	8.32712	5.72477e-09
SV2A	-3.70942	5.73795e-09
DGKZP1	1.80909	5.87471e-09
CEMIP	3.64865	5.88339e-09
TPST1	-2.21751	5.8972e-09
NR1H4	-3.19781	5.92195e-09
DCAF13	-0.988591	5.92754e-09
HPF1	-1.73803	5.9994e-09
KRT6A	8.59177	6.05088e-09
RNF43	2.91973	6.0532e-09
ST13P4	-1.13676	6.08809e-09
PLIN1	-3.1047	6.10163e-09
PHGDH	-1.9869	6.12237e-09
MAU2	1.04825	6.1511e-09
MAPK11	4.2838	6.28911e-09
ATPAF1	-1.26238	6.2995e-09
JAG1	1.75815	6.338e-09
PSD4	2.05504	6.34037e-09
LINC00920	5.41582	6.40371e-09
CAPN6	-3.5497	6.53858e-09
KIF6	-3.50184	6.53858e-09
CLDN2	2.09527	6.5919e-09
MEIS3P1	4.6499	6.70432e-09
GPCPD1	2.66595	6.74885e-09
KPNA5	-1.66173	6.92548e-09
C1orf56	-1.19148	7.00537e-09
IGDCC4	-3.81711	7.19313e-09
MKRN2OS	6.96421	7.20644e-09
CD22	6.81756	7.26683e-09
LINC00205	-1.83016	7.34968e-09
ITIH3	-7.15358	7.36872e-09
CMTM8	-1.44392	7.4464e-09
ACTR3	1.01072	7.54757e-09
MEIS1	-4.20196	7.55385e-09
MYRF	1.57363	7.73102e-09
FLYWCH2	-2.85109	7.76698e-09
SNX30	-1.04786	7.79513e-09
GJC2	5.06135	7.86455e-09
BNIP3P4	8.30664	7.8937e-09
ARSLP1	-2.24236	7.98142e-09
PHLDA3	1.36087	7.98984e-09
SDK1	-4.2242	8.07571e-09
MSR1	-6.94008	8.09517e-09
NPEPPS	0.819999	8.22317e-09
DTWD2	-1.41881	8.24864e-09
MNAT1	-1.445	8.3324e-09
NUDT7	-1.12469	8.39984e-09
JCAD	-2.43141	8.40679e-09
KLF4	2.18915	8.4402e-09
LY75	-2.56267	8.54598e-09
BMP8B	3.69673	8.6516e-09
A2MP1	-6.81484	8.73312e-09
FGF17	-2.80177	8.83713e-09
TEAD2	4.04347	8.84866e-09
POC5	1.42906	8.88037e-09
LINC02593	8.16817	8.90672e-09
SPNS2	11.7486	9.00034e-09
ERV3-1	1.63851	9.08236e-09
ARMC7	1.54914	9.09035e-09
GOLGA2P10	0.963948	9.14743e-09
TMCC1-DT	-2.85751	9.28172e-09
GK4P	-1.10761	9.36864e-09
SPRY1	-1.32396	9.39909e-09
KDM2B	1.11298	9.44536e-09
ADH5P4	-1.77484	9.69943e-09
LINC02362	-4.3089	9.81449e-09
HK1	3.67342	9.81597e-09
FLII	0.95741	9.81962e-09
ABCC3	2.31543	9.83213e-09
BMPR2	1.33819	9.85135e-09
MYOM3	3.57141	9.86901e-09
SOD1	-1.44501	9.88109e-09
WDR73	1.24567	9.96938e-09
PRSS53	-1.96509	9.98999e-09
PSMC5	0.772436	9.99373e-09
RAP2A	-1.12787	1.01854e-08
IFT74	-1.1422	1.02503e-08
SEC24A	-0.968315	1.02503e-08
UGT1A10	5.60754	1.04277e-08
EFHD1	-7.45165	1.04318e-08
ATP10A	6.09912	1.04907e-08
MAP1B	4.45172	1.0577e-08
SPINT2	2.16152	1.06714e-08
SNORD114-10	-6.06945	1.07645e-08
ZNF431	1.36423	1.09779e-08
STX3	2.00967	1.13256e-08
CUX1	1.27517	1.16474e-08
TWF1P1	1.05499	1.17405e-08
RFNG	-1.39561	1.18495e-08
HCN4	7.60449	1.20059e-08
ZDHHC19	-6.20309	1.20059e-08
OTUD3	1.17206	1.21037e-08
L1CAM	6.74574	1.21116e-08
NSDHL	-1.13311	1.21116e-08
TMEM50A	0.929721	1.22162e-08
ACOT12	-3.55707	1.22704e-08
PPP1R15A	1.46146	1.23404e-08
ATG4D	1.63301	1.24236e-08
AP4M1	1.20644	1.27458e-08
ZNF708	1.04654	1.28211e-08
LARGE1	1.49931	1.28796e-08
FSTL5	-7.96242	1.30204e-08
C5	-4.2774	1.30727e-08
LDOC1	-3.4398	1.3468e-08
GIMAP2	-4.39287	1.36233e-08
LAMA4	-5.44091	1.36676e-08
MTA2	0.990393	1.40676e-08
OSBPL7	1.54926	1.41072e-08
ZDBF2	4.47757	1.41433e-08
MFSD14C	1.08875	1.41913e-08
STK10	2.19021	1.41913e-08
ST13P3	-1.14123	1.42303e-08
SMIM24	1.30662	1.42724e-08
CAPNS1	1.03809	1.4462e-08
METAP1D	-1.96112	1.45036e-08
ZNF662	-2.39344	1.45889e-08
C12orf60	-3.0461	1.48009e-08
SLC39A14	-1.65646	1.48026e-08
PLLP	2.56504	1.48766e-08
COL10A1	7.55198	1.50757e-08
RHEBP2	-1.73499	1.51099e-08
GFPT2	8.38061	1.52039e-08
ERLIN2	-0.772796	1.52636e-08
NKAP	-1.26484	1.52904e-08
SPSB3	1.41571	1.53061e-08
BOD1	-1.3321	1.54097e-08
DDX23	0.579911	1.54291e-08
ATP1A2	-7.18004	1.54909e-08
ODF2L	1.72469	1.55243e-08
ANKLE2	0.793397	1.58791e-08
F9	-7.15434	1.58792e-08
DDX25	-5.31834	1.5939e-08
SOX6	-2.74812	1.6079e-08
UBXN10	8.37207	1.61001e-08
SPATA24	-1.88849	1.61256e-08
C17orf58	-1.30607	1.6246e-08
CD9	1.98703	1.63602e-08
AKAP8	0.752982	1.66288e-08
APMAP	-1.31293	1.66288e-08
LINC02616	8.30765	1.67134e-08
PROSER3	1.66807	1.67583e-08
SULT1C4	-8.44427	1.69966e-08
[truncated: 13,860 more rows]

## Sheet: log2FC wt-org duc vs wt-org hep
gene	log2FoldChange	padj	p values derived from Wald test; DESeq2
VSIG1	5.68611	2.0465e-120
DUSP4	5.31973	7.39698e-110
UGT2B17	7.33239	2.63423e-106
UGT2B15	7.15655	2.35181e-94
TKFC	-2.50539	3.11041e-90
RHBG	-5.99106	1.92188e-79
QSOX1	4.35034	3.16262e-75
UBASH3B	4.61574	5.3687e-71
PRODH	-5.64316	1.82594e-65
LIPH	8.46095	1.45831e-64
IGFBP2	3.71338	7.34451e-60
B3GALT2	6.57812	2.20849e-59
PNCK	-9.37087	2.20849e-59
VWCE	-3.9902	1.51469e-56
HTRA1	7.44184	3.2439e-55
FGD6	2.5901	8.59596e-54
CCNJL	5.36011	1.61962e-53
AHR	2.66314	5.8044e-53
SLAIN1	6.50468	6.60447e-50
SP5	-5.21308	1.04653e-49
PERP	1.393	3.97071e-49
NBR1	1.56267	3.18018e-48
LGR5	-8.67009	1.8267e-47
TIMP1	3.30796	7.30719e-46
NYNRIN	-3.34449	1.61574e-45
FBL	-2.375	3.1917e-45
TNFSF4	-2.19632	3.20158e-45
TEAD2	4.09575	5.11091e-45
MCM2	-3.93424	5.61098e-45
IMPDH2	-2.07173	6.38039e-45
FOXM1	-3.99738	2.78482e-44
PKP3	-2.99735	4.0796e-43
CDH2	2.71839	4.81671e-43
LONRF2	6.17434	8.64578e-43
MFSD6	3.77727	1.93125e-42
ASB9	-2.94593	4.11029e-41
PCSK1N	4.40939	8.29988e-41
SIPA1L2	5.96705	1.43485e-40
CFHR1	2.30666	6.48281e-40
ST18	-5.7373	8.52761e-40
THSD7A	7.44097	8.52761e-40
LETMD1	-1.35003	3.31852e-39
RRM2	-4.38328	3.66089e-39
RTL5	4.33287	6.32873e-39
GALNT5	7.9985	1.96648e-38
TCP11L2	3.22797	1.96648e-38
COL9A3	-6.01378	6.86721e-38
NDUFA4L2	-6.29275	7.27943e-37
GABARAPL1	2.91616	8.67286e-37
CLN5	1.75691	1.03767e-36
NAALADL1	-6.48534	1.04962e-36
YPEL2	2.30318	1.97014e-36
LIMD1	1.37998	2.02796e-36
LGI4	-5.80278	3.47494e-36
DTL	-4.55658	3.67097e-36
SLC12A2	1.72088	3.93967e-36
ABCA8	4.69306	5.50195e-36
PABPC4	-1.70197	6.61927e-36
SCRN1	6.15253	1.20291e-35
KANK4	-4.64924	1.28821e-35
DDIT4	-3.62277	1.85124e-35
TOP2A	-5.94273	2.30626e-35
RPS2P46	-2.59748	2.5197e-35
OCLN	1.70723	3.50184e-35
SLC23A1	-3.62789	4.07313e-35
GOLM1	2.73379	4.0867e-35
SNHG3	-1.79472	2.6574e-34
ITFG1	1.34378	3.07981e-34
RPS2P5	-2.63668	4.07856e-34
ABCG1	7.91111	5.79718e-34
GLUD1	-2.53974	7.97699e-34
MT2A	2.16707	1.423e-33
MUC12	-5.62441	1.69138e-33
SOAT2	-2.82619	4.07557e-33
RAB27B	3.80963	1.04534e-32
B3GAT1	4.44137	1.82591e-32
LGALS2	-3.94015	1.82591e-32
NOTUM	-13.1228	5.33084e-32
NEDD9	-2.31729	6.20931e-32
ABCA3	4.95017	7.57e-32
NLE1	-1.95901	7.78157e-32
CDK1	-5.94946	9.76764e-32
RPL3	-2.16102	1.47669e-31
CDH6	5.19206	1.53866e-31
HLF	-2.21547	4.15934e-31
PRC1	-3.82896	6.94086e-31
GASK1B	-4.97754	1.06532e-30
TRIB1	1.56055	1.67826e-30
MMP14	1.8883	1.98676e-30
HNRNPA1P7	-2.01839	2.81543e-30
LRP4	-2.0413	3.02688e-30
RPS19	-1.95296	3.02688e-30
C19orf48	-2.20657	4.16049e-30
MARCHF2	2.36997	4.22379e-30
CDCA5	-3.65047	4.26557e-30
HID1	2.70926	4.98928e-30
TCEA3	-2.86214	5.82807e-30
ZFAS1	-2.0181	6.71608e-30
RPS2	-2.60182	6.75975e-30
UTS2B	5.89687	1.0399e-29
POLQ	-2.73095	1.37363e-29
CFH	2.53634	3.07249e-29
ARL8A	3.55686	3.2832e-29
SLC39A5	-2.08917	5.1762e-29
RPL3P4	-2.20897	5.33436e-29
RND1	2.65813	6.1103e-29
DMRTA1	1.70272	7.93247e-29
DKK3	1.61129	8.81665e-29
GOT1	1.70433	2.92124e-28
ARSL	-1.8674	3.25475e-28
CDT1	-7.06303	3.46476e-28
SHMT2	-1.84223	3.46905e-28
HNRNPA1P10	-2.01625	3.71284e-28
RPL13AP5	-2.14094	5.3324e-28
ENO2	-5.05555	5.88492e-28
RPS2P55	-2.6052	6.85041e-28
MCM5	-2.76546	7.90911e-28
ENPP7	-2.55413	9.56763e-28
CCNB2	-6.23715	1.66396e-27
ITGB5	1.76435	1.68671e-27
B4GALNT4	-3.3516	2.2609e-27
LPCAT1	-2.27442	2.44638e-27
KLHL24	2.25113	2.99562e-27
BIRC5	-5.23983	3.47332e-27
CD59	1.5528	3.62564e-27
FAM174B	3.22407	4.00816e-27
STC2	-4.063	6.04215e-27
RASGRF1	-7.14158	6.15094e-27
FAM111B	-5.38064	7.52033e-27
CHMP1B	1.33367	7.86848e-27
ZDBF2	6.07065	7.86848e-27
ZNF581	-2.41861	8.16719e-27
VNN2	3.89657	8.24242e-27
TICRR	-5.18334	1.52704e-26
PSMG3-AS1	2.20296	1.56406e-26
WHRN	4.69071	1.82361e-26
GPR155	3.38985	2.04185e-26
NKD1	-8.22563	2.28469e-26
HNRNPA1	-1.88311	2.45946e-26
TNNT2	-4.36593	2.80104e-26
HNRNPA1P4	-2.00162	2.96795e-26
PKLR	-2.98352	3.86662e-26
KIF5C	3.28683	8.06223e-26
PABPC1	-1.50959	1.0337e-25
SMIM14	2.14805	1.10104e-25
CCDC28A	2.43737	1.15498e-25
RNF43	-2.24853	1.38356e-25
TMEM163	5.98921	2.52226e-25
PGM2L1	1.98837	4.45221e-25
SLC17A2	-3.47741	5.86846e-25
CDC20	-5.16862	6.58136e-25
KCNF1	4.15926	7.34571e-25
ABTB1	3.95854	8.58224e-25
AREG	3.96208	1.02533e-24
IQSEC2	4.33119	1.06006e-24
NOP53	-2.15246	1.38117e-24
CHKA	-1.59787	1.46446e-24
HABP2	2.87766	1.46446e-24
YPEL5	1.45375	2.1182e-24
YIPF4	1.30466	2.45334e-24
FAM3B	-3.34911	2.51555e-24
MYBL2	-5.15933	2.64259e-24
CS	-1.19466	3.5786e-24
AMDHD1	2.23512	3.79937e-24
RPL28	-1.80142	4.18763e-24
LY75	-2.8776	5.56866e-24
RTN1	4.493	5.89019e-24
GSKIP	1.78023	5.92537e-24
TBCEL	1.40494	6.2108e-24
PLEKHM1	1.76308	6.51664e-24
CDK4	-1.59906	6.73004e-24
RPL12P6	-2.13101	8.09064e-24
DSE	2.10314	8.28169e-24
PRR11	-5.39542	9.83521e-24
WIPF3	2.95222	1.06992e-23
TMEM59	1.43159	1.15726e-23
TYMS	-2.28054	1.54406e-23
GREM2	-5.01872	1.56861e-23
CDC6	-2.69883	2.12937e-23
INAVA	1.99368	2.62269e-23
RPS3	-2.41551	3.07668e-23
TPX2	-3.76241	3.59131e-23
RPUSD4	-1.49157	3.76667e-23
PON3	1.94618	4.26152e-23
RPLP0	-2.30225	4.55818e-23
PNPLA2	2.67938	4.82461e-23
TMEM50A	1.42847	5.13919e-23
MCM10	-6.25268	7.13194e-23
SERPINB8	3.50674	7.1636e-23
CNTNAP2	-5.25855	8.8406e-23
RPL13AP20	-2.02183	8.88658e-23
CD151	1.46178	8.90673e-23
MBL2	3.20626	9.76194e-23
HBP1	1.43225	9.81048e-23
ATP9A	2.01989	1.05864e-22
CREB3L1	7.8822	1.35767e-22
KLHL5	1.74763	1.43553e-22
RPL4P4	-1.68455	1.53789e-22
DENND1C	-2.91349	1.7063e-22
MDGA1	7.29415	1.7063e-22
GINS1	-2.41537	1.90478e-22
RPL13A	-2.04187	1.95132e-22
KCNE3	-2.61992	2.03625e-22
IL15RA	8.89091	2.187e-22
EIF4B	-1.61252	2.73689e-22
RPS5	-1.98334	3.5501e-22
THG1L	-2.02861	3.6089e-22
ARSJ	4.5741	4.19921e-22
CREG1	1.59035	4.66627e-22
TMOD2	3.57907	5.37458e-22
SNHG6	-1.43355	6.57561e-22
STOM	2.00959	6.61914e-22
MAPRE2	1.31235	9.05037e-22
SPP2	-4.17273	9.76119e-22
RPL14	-2.06437	1.01264e-21
KIF18B	-5.51834	1.08277e-21
RPS16	-1.87469	1.17337e-21
RPLP0P6	-2.28859	1.28047e-21
NBEA	4.02153	1.41285e-21
SPAG5	-2.63004	1.41285e-21
DNM1	2.614	1.49974e-21
SYPL2	3.21698	1.49974e-21
SNAP25-AS1	-3.11713	1.53781e-21
RPS9	-2.05096	1.54164e-21
WDR76	-5.16692	1.67713e-21
HLA-C	1.3697	2.12577e-21
SPDEF	-3.86566	2.36335e-21
FGA	2.89904	2.822e-21
RPSAP15	-2.27241	2.98254e-21
RPS11	-1.86679	3.14015e-21
TRPV4	3.57214	3.59559e-21
CALY	5.99369	3.65764e-21
SLC38A9	1.70951	3.74573e-21
RSL1D1	-1.56726	3.8142e-21
MPC1	1.52546	3.99617e-21
EGFR-AS1	-3.04625	4.33524e-21
SLC13A5	-3.15668	4.57506e-21
HNRNPA1L2	-2.0162	5.19115e-21
SLC6A8	-4.11991	5.4165e-21
CELSR1	2.47382	6.89598e-21
RPS27AP16	-1.87352	7.85442e-21
SLC11A2	-1.35334	8.1216e-21
PRKN	1.84015	8.44642e-21
EXOC6B	1.80746	8.93912e-21
ODAM	-4.44696	9.53434e-21
RPS21	-2.11667	9.88359e-21
SUSD2	-3.47629	1.00518e-20
SYTL2	3.56756	1.01437e-20
CYP3A7	6.2382	1.15355e-20
CCNB1	-2.86839	1.18851e-20
SAMD12	4.22665	1.29829e-20
MGAM	2.94788	1.32444e-20
TJP1	1.3302	1.39777e-20
RPL7A	-1.85039	1.48334e-20
RPL12	-2.07155	1.96012e-20
OCLNP1	1.69919	1.96948e-20
S100A6	3.34517	2.02375e-20
RACK1	-1.99406	2.20361e-20
MID2	3.82628	2.25471e-20
CD74	-2.11692	2.32123e-20
CDCA2	-3.49654	2.38351e-20
NIPAL3	1.6237	2.42984e-20
EEF1D	-1.33962	2.58023e-20
TAT	4.29017	2.91661e-20
RPL4	-1.69158	2.99255e-20
AURKB	-3.85525	3.20963e-20
SF3B3	-1.14686	3.20963e-20
PCK1	4.313	3.22287e-20
EIF4BP3	-1.67729	3.22656e-20
SLC7A1	-1.78354	3.56059e-20
PHYHIPL	-2.5276	4.12423e-20
MEST	-1.70703	4.15642e-20
RPSAP9	-2.29659	5.24364e-20
HNRNPA1P8	-2.12773	5.49595e-20
MME	-3.23884	5.98512e-20
ARHGEF3	2.2668	6.15015e-20
C6orf141	4.43472	7.15149e-20
INHBE	-3.91971	8.74076e-20
PRSS23	5.11722	8.80696e-20
EEF1B2P6	-2.1675	1.03217e-19
TNXB	-2.97236	1.0379e-19
CD22	7.55856	1.05376e-19
RPL7AP6	-1.94647	1.05376e-19
FRAT1	3.86007	1.10878e-19
GREB1	-3.60845	1.21405e-19
CLDN1	1.30705	1.26151e-19
RPL13AP7	-2.11493	1.37204e-19
RPL14P1	-2.0654	1.40278e-19
RPS6	-2.09345	1.48221e-19
AHSG	-1.88847	1.53602e-19
RPL18	-1.88742	1.60225e-19
SAPCD2	-4.67419	1.60475e-19
YIPF1	2.1096	1.65492e-19
LRPPRC	-1.52136	1.70812e-19
RPL11	-1.95688	1.74815e-19
ST13	-1.35463	1.75239e-19
HMGB2	-3.58772	1.85429e-19
RPSAP19	-2.22703	1.90787e-19
KIFBP	1.53863	2.02293e-19
RPSAP54	-2.22705	2.18422e-19
WDTC1	1.41165	2.27261e-19
EEF1B2	-2.07239	2.42208e-19
CDR2L	4.54267	2.4579e-19
SNPH	5.30028	2.49231e-19
AOX1	2.01409	2.50494e-19
NCAPG	-5.29378	2.70506e-19
RPS28P7	-1.60466	2.93277e-19
H2AC6	1.94308	3.4331e-19
ZMYND8	-1.14194	4.27038e-19
HPX	1.42035	4.40636e-19
ZDHHC3	1.05271	4.75737e-19
GDA	2.06161	5.24399e-19
TAF1D	-1.23339	5.37853e-19
RPL18A	-2.16745	6.66767e-19
SPIRE1	7.44961	6.74739e-19
CKAP2L	-3.20203	6.89603e-19
PFKFB4	-3.82191	6.89603e-19
RPSA	-2.25779	7.30309e-19
TSPAN13	2.09477	7.70973e-19
SLFN5	8.56011	7.853e-19
CXCL2	8.73573	9.97666e-19
RPL29	-2.11348	1.04677e-18
CHEK1	-2.1419	1.11671e-18
ORC6	-2.33633	1.13345e-18
P2RY4	5.20723	1.1411e-18
TRIP13	-2.74631	1.16721e-18
HGSNAT	1.14665	1.22349e-18
RPL35P5	-1.99529	1.23361e-18
RPL30	-1.83184	1.24987e-18
RPL19	-1.60582	1.26078e-18
DUOX2	6.72376	1.37565e-18
KIF20A	-4.33915	1.52992e-18
SLC22A3	-2.494	1.56039e-18
ESF1	-1.33803	1.58546e-18
RPL12P38	-2.04095	1.59853e-18
NPM1P39	-2.04534	1.66675e-18
DDX5	1.54948	1.70094e-18
ICA1	4.93902	1.75358e-18
SPINT1	2.84569	1.75358e-18
DLGAP5	-3.49329	1.85869e-18
SLC7A5	-2.19797	1.88494e-18
TLR3	-3.85405	1.90881e-18
RPL35	-1.95871	1.96409e-18
FGG	2.62036	2.00762e-18
NPM1	-2.08295	2.01727e-18
SEL1L3	3.38053	2.30396e-18
SHE	4.83793	2.39916e-18
SLC25A6	-1.85437	2.80432e-18
RPL10P9	-2.18321	2.82403e-18
GLUD2	-1.61585	2.91664e-18
HRG	3.4284	3.19913e-18
MANCR	4.46714	3.26509e-18
HNRNPA1P35	-2.06292	3.29405e-18
CLEC16A	1.20313	3.29477e-18
RPS28	-1.65998	3.34461e-18
PAICS	-1.85799	3.36671e-18
RPL39	-2.19904	3.52467e-18
RPL39P3	-2.19555	3.57956e-18
SNHG16	-1.65593	3.57956e-18
RPS8	-2.09958	3.63923e-18
FUCA1	1.29465	3.74734e-18
RPL13	-1.93109	3.79382e-18
RPL7AP30	-1.99889	3.91811e-18
SLC22A17	3.04196	3.91811e-18
RPSAP47	-2.22824	4.10584e-18
TROAP	-6.14865	4.13984e-18
AGXT	-3.21247	4.14028e-18
SERINC1	1.16447	4.3502e-18
RPS23	-1.83593	4.35591e-18
FMO1	-2.3744	4.58328e-18
ASF1B	-4.40917	4.83993e-18
EEF1B2P3	-2.1303	4.83993e-18
SLC17A3	1.72715	4.84797e-18
KIF15	-4.89833	4.85127e-18
RASEF	5.79946	4.97925e-18
BAIAP2L1	2.01609	5.65984e-18
EIF4BP7	-1.6315	5.67705e-18
CAPN2	3.39793	5.97065e-18
INPP5D	-1.84442	6.21039e-18
SLC1A1	2.57575	6.43623e-18
CACNA1H	7.2159	6.94902e-18
RPL5	-1.91234	8.2127e-18
KIAA0513	3.26225	8.39344e-18
LAMA1	-4.90925	8.63727e-18
ARL6IP5	1.26993	8.89314e-18
RPS2P17	-2.78107	9.49573e-18
ANGPTL3	1.92864	1.00438e-17
CCNA2	-3.20849	1.147e-17
ERICH4	-4.89204	1.18288e-17
RPS4Y1	-1.64776	1.18415e-17
RPL12P8	-2.02235	1.24531e-17
ITGAV	1.36251	1.36173e-17
BRIP1	-3.07496	1.38905e-17
CHAF1A	-2.26675	1.6766e-17
GPR137B	3.67823	1.83942e-17
UBALD2	2.28751	1.8398e-17
SNHG29	-2.00529	2.10006e-17
CA14	-2.49544	2.11794e-17
RPS7P11	-1.9122	2.27853e-17
CYP3A4	9.72954	2.3649e-17
ANKRD44	2.64215	2.39693e-17
UICLM	-7.59475	2.43085e-17
ARHGEF37	2.22371	2.50535e-17
PRKAR1B	-2.12291	2.50535e-17
RPSAP12	-2.19275	2.65682e-17
DAB1	-2.92385	2.66141e-17
SNHG8	-1.36647	2.66141e-17
RPL37	-1.98379	2.84583e-17
SDC1	2.53453	3.33772e-17
FEN1	-1.86592	3.36566e-17
NOB1	-1.76399	3.59954e-17
CREBRF	1.39349	3.97449e-17
ERF	-1.57263	4.25687e-17
APLP1	3.16821	4.68623e-17
ASAH2	-1.51222	4.76779e-17
ANO5	7.07313	4.81418e-17
CACNB4	-3.70637	4.86142e-17
RPL37A	-1.75368	5.38226e-17
RPSAP18	-2.26888	5.38226e-17
ORC1	-3.18893	5.67664e-17
TACC3	-2.96105	5.76539e-17
RPS23P8	-1.90544	6.01202e-17
RPS27A	-1.79334	6.07923e-17
RPSAP45	-2.43529	6.13718e-17
GINS2	-5.33146	6.16536e-17
RPS13	-1.85591	6.9844e-17
RPL5P23	-2.01299	7.05346e-17
SLC25A24	3.1705	7.45671e-17
COLEC12	-2.61728	7.62192e-17
KIF2C	-4.96395	8.10352e-17
NFKBIZ	2.03535	8.10352e-17
PBX1	2.60724	8.14057e-17
SS18	0.895965	8.24073e-17
RPS24	-1.78625	8.72112e-17
SORT1	1.06285	8.72112e-17
RPL32	-1.92541	8.86028e-17
ANP32B	-1.55522	9.04391e-17
ENPP4	5.22658	9.1046e-17
BLNK	3.02622	9.16471e-17
C1R	2.03287	9.16471e-17
DHRS7	1.14156	1.02353e-16
EEF1A1P11	-1.9441	1.0576e-16
CLDN16	1.80219	1.10818e-16
RPL26P19	-1.89476	1.11969e-16
PDK4	5.38328	1.13368e-16
CYP4V2	1.55568	1.15699e-16
ARMH4	4.56859	1.1695e-16
RPL23AP2	-1.71742	1.1695e-16
SLCO4A1	-2.83965	1.17311e-16
KHK	-1.57407	1.21241e-16
LYPD1	2.48557	1.2345e-16
CPM	3.17593	1.28026e-16
RPS2P7	-2.46863	1.32073e-16
RAB6B	5.05338	1.37808e-16
EEF1A1P9	-2.0039	1.44378e-16
CEACAM6	7.66826	1.46609e-16
SHF	-2.18732	1.53471e-16
ZSWIM6	2.77876	1.56672e-16
BUB1B	-4.57382	1.61287e-16
SLC4A11	5.4033	1.75661e-16
GTSE1	-5.19193	1.85102e-16
RECK	7.92535	1.96339e-16
GTF2H2C	0.903602	1.96821e-16
PLK1	-3.06487	1.98919e-16
RPS15	-1.57265	2.05511e-16
RPL10	-2.12529	2.14047e-16
RPL23AP42	-1.6934	2.14275e-16
KIF11	-3.18108	2.29678e-16
MCM4	-2.14894	2.37326e-16
GAS5	-2.1014	2.42962e-16
PAQR3	1.78319	2.42962e-16
EEF1A1P19	-1.90269	2.50835e-16
GRIA3	2.69829	2.53339e-16
NPNT	-3.8776	2.69671e-16
PIGK	2.07784	2.77774e-16
RPL26	-1.85765	2.91264e-16
EEF1A1P5	-1.91878	3.35541e-16
BEX4	3.78799	3.36589e-16
UFD1	1.48113	3.59019e-16
NXPH4	-3.16472	3.60458e-16
DENND3	3.04604	3.64235e-16
RPLP2	-1.51941	3.68271e-16
RPL10A	-1.84021	3.74322e-16
RPS12	-1.87701	3.80804e-16
NAP1L1	-1.93591	4.06285e-16
MAP1LC3B	1.39937	4.15566e-16
TMSB10	1.86892	4.15566e-16
EIF2A	-1.80321	4.18187e-16
ADH1C	4.27766	4.34027e-16
TSPAN31	1.12999	4.34027e-16
ASPM	-3.93805	4.43231e-16
P4HA1	-3.06706	4.70671e-16
RPS7	-1.91512	4.97102e-16
TRNP1	2.32383	4.98057e-16
DSEL	3.11987	5.04671e-16
FBXO3	1.12985	5.30103e-16
RPL13P12	-1.97941	5.34733e-16
RTN4RL1	3.67557	5.79599e-16
HIGD1A	2.50808	5.91356e-16
NPM1P27	-2.08788	6.17386e-16
RPL23	-1.95127	6.35202e-16
FGB	2.4829	6.52946e-16
SFMBT2	3.97361	6.69065e-16
RPL41P5	-1.79141	6.7597e-16
DHFR	-1.35392	6.86065e-16
ELOVL7	3.68714	6.86065e-16
RPS3A	-2.20047	7.40243e-16
AAGAB	1.47345	8.14678e-16
SLC22A23	2.07128	8.37936e-16
EEF1A1P6	-1.9291	8.55074e-16
EEF1A1	-1.93462	8.70084e-16
EIF4E3	3.4586	8.77616e-16
EIF4BP6	-1.64327	9.55657e-16
RPLP1	-1.47583	9.7804e-16
RPS24P19	-1.721	9.94834e-16
NDC80	-6.67571	1.04036e-15
PIP4K2C	1.6913	1.15967e-15
TMEM127	1.02146	1.18905e-15
RPS3AP6	-2.1975	1.19748e-15
RPL21P39	-1.82999	1.28067e-15
SKA3	-4.36062	1.30772e-15
RPL4P5	-1.72408	1.33537e-15
CNTNAP1	-3.87576	1.33883e-15
VCAN	5.6226	1.33883e-15
RPS3AP5	-2.1898	1.36994e-15
ZNRF3	-2.20536	1.37964e-15
NCAPH	-3.20747	1.49096e-15
RPL10P6	-2.04642	1.61728e-15
PHETA2	-2.32247	1.65098e-15
RPS17	-1.91234	1.71302e-15
RPL10AP6	-1.96349	1.76384e-15
NIPAL2	2.12505	1.87687e-15
IGDCC3	-5.79892	2.11395e-15
BCAS3	1.49862	2.12521e-15
EGFL7	4.62423	2.25204e-15
IGBP1	-1.40529	2.26866e-15
RPL36	-1.68123	2.28573e-15
TDRD6	5.00417	2.30893e-15
GLIS3	1.92166	2.34869e-15
RPL7AP66	-1.94542	2.42641e-15
TOMM20	-1.40153	2.51155e-15
GDE1	1.38261	2.56941e-15
CRACR2B	4.85104	2.62331e-15
RPL18AP3	-2.12198	2.81208e-15
PAWR	1.52724	2.9248e-15
POU2AF1	-4.24465	3.09373e-15
FBXO32	5.21185	3.37527e-15
NCR3LG1	-2.23594	3.41247e-15
RPS4X	-1.70442	3.41247e-15
VAMP5	1.73683	3.41441e-15
CCDC183	-2.94565	3.49574e-15
DUS3L	-1.35049	3.55347e-15
RPS3AP47	-2.2547	3.59988e-15
RPL13AP25	-2.22485	3.8171e-15
RPL35A	-1.80727	3.87223e-15
SEMA4F	1.63766	4.03458e-15
ARL14	3.52861	4.05415e-15
RPS14	-1.81475	4.10353e-15
RPS29	-2.07915	4.29556e-15
BUB1	-4.26758	4.78075e-15
PHKA2	-1.76807	4.97572e-15
ETS1	3.45319	5.46834e-15
CDCA4	-2.39408	5.54638e-15
ANKRD37	-3.04276	5.85774e-15
RPL23A	-1.66939	6.02465e-15
EEF2	-1.66007	6.18883e-15
FRAS1	-1.19935	6.46318e-15
HJURP	-3.98761	6.7378e-15
DHFRP1	-1.32463	6.82621e-15
H2BC4	1.92081	6.93649e-15
RPL32P16	-1.9157	7.14612e-15
CHST13	-1.97775	7.32313e-15
NOP56	-1.65194	7.40425e-15
TRIM68	3.45477	7.53183e-15
TK1	-3.06769	7.78003e-15
TPI1P1	-2.06067	8.3557e-15
RPL8	-1.73854	8.36534e-15
LGR4	1.16737	8.8214e-15
EEF1A1P13	-1.91586	9.06525e-15
RPS13P2	-1.94177	9.37312e-15
ISCU	0.990133	9.93563e-15
ZSWIM4	3.73876	1.01117e-14
SND1	-1.33819	1.03415e-14
XBP1	1.32866	1.05999e-14
RPL27A	-1.58424	1.10111e-14
STOX2	8.82883	1.18169e-14
CNGA1	1.3824	1.19135e-14
ELMOD3	1.39111	1.19135e-14
COTL1	-3.44461	1.194e-14
ONECUT2	1.01124	1.20975e-14
ECM2	-2.78845	1.22125e-14
BCAP29	1.24728	1.25498e-14
HAL	2.1668	1.25498e-14
MYO6	1.17495	1.37249e-14
DCHS2	-4.7407	1.38739e-14
RPS3AP26	-2.17557	1.41972e-14
RPS3AP20	-2.23765	1.44317e-14
TMCC1	-2.2351	1.49834e-14
TPBG	6.64838	1.53528e-14
UGT2B4	1.95555	1.56831e-14
DHRS13	-1.76296	1.61381e-14
RAB27A	1.15788	1.64605e-14
PLD1	1.32275	1.72817e-14
PIEZO2	1.99423	1.75775e-14
STK39	6.71983	1.77636e-14
RPS15A	-1.91622	1.79061e-14
RPL34	-1.92781	1.80921e-14
RPL5P4	-2.02063	1.81777e-14
VPS9D1-AS1	-2.71693	1.82432e-14
GTF2H2B	0.900104	1.88079e-14
FYCO1	1.42024	1.89054e-14
CDCA8	-3.30007	1.91743e-14
C20orf27	-2.06201	1.9411e-14
SLC6A4	-3.10927	1.96901e-14
AP1S3	1.7929	1.99401e-14
EDEM3	1.32831	2.01228e-14
HPGD	10.9021	2.02363e-14
TPI1	-1.95629	2.03003e-14
ARNTL2	1.8506	2.03538e-14
RCAN2	8.97389	2.09576e-14
NFIL3	-1.73342	2.09811e-14
ZBED3	-1.66634	2.11729e-14
PLGLB2	2.26048	2.18522e-14
ACY3	-2.35374	2.3018e-14
ATAD5	-2.99333	2.31506e-14
GTF2F1	-1.06191	2.32553e-14
SKA1	-4.98749	2.37171e-14
NPTXR	-2.1913	2.37627e-14
CCND3	2.11513	2.44229e-14
MYO1E	1.45102	2.44664e-14
SLC39A11	1.28592	2.63004e-14
PLK4	-3.25901	2.70611e-14
ITGA3	3.80625	2.76305e-14
RHBDD2	2.15033	2.76311e-14
EIF3L	-1.43585	2.84249e-14
MEGF9	1.51809	2.84249e-14
PIK3IP1	2.50371	2.90513e-14
UBE2E3	1.04528	2.92051e-14
RPL12P4	-2.07163	2.92592e-14
PLCG2	3.21336	2.92758e-14
CIT	-3.57425	2.94228e-14
SARAF	0.944654	2.96063e-14
TMEM184B	1.2229	2.97526e-14
PLCD3	2.02779	3.03778e-14
MET	1.63109	3.06016e-14
CYLD	1.85551	3.16927e-14
CLU	1.60975	3.24028e-14
ISM2	-8.4647	3.45847e-14
RPL5P34	-1.92774	3.51221e-14
MGLL	2.99094	3.55442e-14
CSGALNACT1	5.46204	3.9367e-14
ALDOC	-2.80629	3.9703e-14
FAM189A2	6.89948	4.02796e-14
PAQR5	1.69724	4.06976e-14
SLC19A1	-2.86482	4.40088e-14
RPS3AP21	-2.18552	4.43376e-14
ENPP5	7.39954	4.54912e-14
SDC3	2.62086	4.54912e-14
MAD2L1	-3.07346	4.65737e-14
TMEM86A	8.51611	4.76749e-14
RASA4B	-1.14791	5.12715e-14
LMNB1	-3.0486	5.25141e-14
TM4SF5	1.80633	5.25141e-14
APEX1	-1.14557	5.3592e-14
SNHG5	-1.62793	5.39747e-14
DUOX1	5.0373	5.51961e-14
TTR	1.95802	5.96438e-14
NOA1	-1.3709	6.14837e-14
FAM214A	1.49619	6.2036e-14
SSBP2	3.54494	6.22138e-14
HOMER2	1.92316	6.25567e-14
WDR7	1.22155	6.50671e-14
FOXRED2	-1.64854	6.5243e-14
C1S	1.15117	6.56627e-14
PBXIP1	1.52955	6.6735e-14
RPL9	-1.93187	7.44364e-14
ST13P3	-1.39092	7.62483e-14
RPL21P119	-1.64509	7.66639e-14
CCDC150	-1.53169	7.67985e-14
GCH1	1.54962	7.84783e-14
PLGLB1	2.16822	7.93935e-14
MOSPD1	1.69942	7.97079e-14
MST1P2	-2.51531	8.22944e-14
CA9	-5.44142	8.43726e-14
PLEKHA3	1.2329	8.53593e-14
UGT1A4	10.6139	8.54189e-14
KIF22	-1.86116	8.74847e-14
SLC49A4	1.45908	8.86177e-14
HOXA3	-3.83162	9.18306e-14
EFR3A	0.96939	9.32399e-14
DCDC1	-1.68753	9.89705e-14
RRAGD	-1.48097	1.01063e-13
FIGNL1	-1.73952	1.05348e-13
SLC22A31	-1.8469	1.08137e-13
ARG1	-1.26816	1.1018e-13
RPL29P11	-2.12565	1.1419e-13
ZNF710	-1.4422	1.15045e-13
MXD1	1.50996	1.16014e-13
RBM39	-0.900406	1.22843e-13
NAP1L2	4.52704	1.23485e-13
RBPMS2	4.35017	1.26062e-13
PLIN4	3.10465	1.26523e-13
RPS18P12	-2.25087	1.28797e-13
ARID5A	-2.27564	1.29192e-13
MST1L	-2.53188	1.31382e-13
CPE	10.5596	1.31416e-13
CYP7A1	-5.024	1.33768e-13
CCPG1	2.44804	1.40264e-13
QARS1	-0.913868	1.42212e-13
KCNJ15	-3.35378	1.43138e-13
MICAL2	2.8598	1.44232e-13
PRAF2	1.88448	1.45773e-13
SIAE	1.70344	1.48662e-13
BHLHE40	-2.16083	1.50334e-13
GXYLT2	-2.39382	1.53206e-13
NACA	-1.58079	1.53206e-13
RPL22	-1.57879	1.53206e-13
GPRIN3	5.14799	1.558e-13
NLRC5	4.24733	1.58094e-13
UEVLD	1.22143	1.58341e-13
AURKA	-2.49375	1.58751e-13
NPM3	-1.55505	1.58751e-13
RPL41	-1.79625	1.62188e-13
GLYATL1	2.08664	1.63494e-13
RPSAP61	-2.23752	1.63494e-13
RPL9P7	-1.94279	1.66565e-13
RPL41P1	-1.79705	1.69656e-13
CLDN19	-2.41425	1.69726e-13
TNFRSF21	2.65017	1.73957e-13
HSD17B2	2.89624	1.79515e-13
FSTL3	-2.02227	1.8156e-13
ANKH	1.44625	1.83258e-13
SYT15	-3.10468	1.83441e-13
ITGB2-AS1	-5.01213	1.85043e-13
NPM1P6	-2.09163	1.97989e-13
RPL32P18	-1.86274	2.10548e-13
ROCK2	-1.08463	2.19764e-13
DYNLT5	1.9197	2.21928e-13
WIPI1	1.98215	2.30375e-13
MIR210HG	-3.54621	2.32033e-13
TIMM9	-1.76164	2.32196e-13
RPL22P1	-1.70062	2.34081e-13
VAMP8	1.39665	2.38186e-13
PYCR1	-1.59507	2.45462e-13
ARMCX2	3.48866	2.54733e-13
NPAS1	2.54737	2.61591e-13
KCTD21	1.25213	2.70706e-13
RASSF6	3.37697	2.72462e-13
RNF103	1.1315	2.72462e-13
RPS2P48	-3.15511	2.91112e-13
CD109	4.35374	2.92864e-13
EEF1A1P12	-1.93431	3.02351e-13
TMEM63C	9.15556	3.02351e-13
HMMR	-3.41596	3.10169e-13
SNAP29	0.961747	3.18886e-13
UGT1A2P	7.02284	3.2581e-13
PIMREG	-8.62311	3.27389e-13
PIM2	-1.4252	3.27505e-13
RPL41P2	-1.77641	3.37183e-13
SGO1	-4.00086	3.3804e-13
CREB5	3.91241	3.38746e-13
PATZ1	-1.13066	3.41132e-13
RRM2B	0.949544	3.50715e-13
EIF3E	-1.92452	3.51466e-13
GABRB3	5.70576	3.53074e-13
CXCL16	1.51341	3.58533e-13
CENPM	-5.27633	3.60488e-13
OGG1	-1.18036	3.75755e-13
ABCC5	1.69811	3.85286e-13
FBXO17	-1.97202	4.01826e-13
ZNF561-AS1	1.50571	4.04953e-13
POLR1G	-1.56644	4.15284e-13
FST	3.50162	4.1564e-13
SARM1	1.40591	4.33609e-13
MCUB	5.45643	4.46004e-13
SNHG1	-1.71736	4.66441e-13
MEG8	-1.48328	4.72007e-13
IQGAP1	1.26027	5.248e-13
RPL31	-1.79218	5.32972e-13
RPL21P16	-1.61196	5.43357e-13
WDR26	0.98573	5.66408e-13
CACNA1G	4.33382	5.91274e-13
PEG3	-2.87643	5.99432e-13
RPL23AP74	-1.76167	6.20839e-13
SPAG1	2.51352	6.40785e-13
ATG4A	2.28193	6.98579e-13
LARGE1	1.66823	7.22051e-13
RPL21P37	-1.90541	7.23241e-13
DPYSL2	1.15195	7.31952e-13
FOLR1	-3.45273	7.3941e-13
IGLON5	-10.2147	7.82341e-13
RB1CC1	1.02042	7.83584e-13
NETO2	-1.20525	8.2133e-13
IKZF2	6.86403	8.86487e-13
VKORC1	-1.51739	8.89449e-13
RPL7	-1.71707	9.32238e-13
CC2D2A	-1.73312	9.4584e-13
NCL	-1.15202	9.68351e-13
CCNDBP1	1.33194	9.82409e-13
RPL21	-1.58532	9.94913e-13
PON2	1.52049	1.03532e-12
EPO	-4.7512	1.10532e-12
NR3C2	4.07912	1.17248e-12
MPPED1	-3.10917	1.19352e-12
SLC45A4	1.64046	1.24842e-12
TNFRSF19	-2.8944	1.31672e-12
PPFIA4	-4.98243	1.36481e-12
UAP1L1	-3.16875	1.38066e-12
PARVA	1.04969	1.46217e-12
LRRC8A	1.92687	1.47476e-12
RPL15P3	-1.62288	1.47629e-12
VPS13D	1.27764	1.50843e-12
PIF1	-5.11765	1.57957e-12
RTL8B	1.69288	1.61115e-12
HAUS4	-1.67732	1.62356e-12
PHEX	-1.98428	1.66557e-12
RAB31	4.25689	1.73634e-12
KNTC1	-1.98329	1.74329e-12
PHB2	-1.49493	1.80024e-12
MANSC1	1.02751	1.8371e-12
SHLD2P3	-1.28193	1.91208e-12
AGO4	1.62126	1.95624e-12
SLC6A10P	-4.84703	2.01555e-12
RPL6	-1.49537	2.16146e-12
ST13P5	-1.37632	2.20223e-12
SNX18	1.03385	2.21491e-12
SLX9	-1.57718	2.21517e-12
WIPI2	1.31486	2.21517e-12
RPL5P1	-2.29692	2.2517e-12
EIF3D	-1.23016	2.28368e-12
RPL7P9	-1.70941	2.29078e-12
RPL7P23	-1.71553	2.30452e-12
ADGRE5	4.02063	2.40872e-12
SLC35G2	3.41259	2.4338e-12
PINK1	3.20267	2.46845e-12
EVA1A	-1.90761	2.49031e-12
SULT1E1	-1.31643	2.51133e-12
MYEF2	3.97445	2.58898e-12
WWC3	1.52386	2.59124e-12
CDYL2	4.85855	2.6602e-12
RPL21P75	-1.6127	2.72195e-12
ALDH18A1	-1.18552	2.77366e-12
SNX5	-1.52155	2.77961e-12
NUF2	-4.87	2.77987e-12
CBX2	-3.54315	2.83059e-12
TMEM106B	0.815646	2.84831e-12
RPL7P1	-1.68562	2.99776e-12
H2BC5	1.13471	3.00241e-12
PDK1	-2.18753	3.00241e-12
SLC39A8	-0.915979	3.00754e-12
TNFRSF1A	1.14005	3.10311e-12
DEPP1	2.98525	3.2704e-12
CIP2A	-2.24905	3.51568e-12
RPL7AP31	-2.25133	3.51568e-12
DCAF6	0.781776	3.5715e-12
ATP11B	0.827379	3.5818e-12
PRKCSH	-1.06014	3.80718e-12
SMPD1	2.04183	3.80718e-12
RPS27AP5	-1.75405	3.95894e-12
ANXA6	-1.34341	3.98491e-12
SLC39A4	-1.96195	3.99197e-12
RPL38	-1.45721	4.0112e-12
MAP9	6.94603	4.01132e-12
CRNDE	3.44827	4.07407e-12
CLSPN	-3.53207	4.07819e-12
PCDH17	4.76634	4.15817e-12
RPS25	-1.56838	4.20108e-12
USP9X	0.809482	4.23857e-12
WARS2	-1.54436	4.27967e-12
FAU	-1.26905	4.39054e-12
AGR2	1.40374	4.41582e-12
PLXNC1	2.18185	4.47691e-12
RPS20	-1.32057	4.56459e-12
SLC22A10	3.60749	4.69273e-12
TRAP1	-1.12345	4.74625e-12
LEPROT	0.75213	4.74657e-12
MAN2B2	1.15507	4.86651e-12
ALDOA	-1.9579	5.20333e-12
FAM110C	8.89772	5.21558e-12
LTBP1	3.43166	5.27903e-12
RPL21P93	-1.63669	5.28569e-12
FUCA2	0.684129	5.52853e-12
TMEM8B	1.24502	5.52853e-12
HNRNPA1P12	-1.83825	5.59507e-12
BHMT	-2.12466	5.845e-12
RPS15P4	-1.59309	5.88148e-12
MAF	-0.980033	6.27645e-12
RPS27	-1.83413	6.63109e-12
NPM1P24	-1.98519	6.82318e-12
ZWINT	-1.87941	7.04222e-12
UCHL1	4.32009	7.15859e-12
DISP1	1.16131	7.30346e-12
EEF1B2P1	-2.16428	7.31757e-12
DEPDC1	-5.19388	7.46916e-12
VCAM1	1.3069	7.92248e-12
TRIP6	-1.48033	8.51035e-12
SNHG17	-1.45319	8.61328e-12
LDHA	-1.8404	8.73594e-12
MBP	1.00812	8.93115e-12
HAUS5	-1.95668	9.51821e-12
WDR45	1.61855	9.53326e-12
TEX2	0.703327	9.54532e-12
USP35	1.6196	9.56643e-12
DOCK9	1.23999	1.00798e-11
C1QTNF1	4.65301	1.01452e-11
RPL24	-1.47118	1.0224e-11
OXA1L	-0.810932	1.052e-11
E2F8	-5.7231	1.06087e-11
SHTN1	1.05649	1.10405e-11
NDRG1	-2.5916	1.13882e-11
CD320	-1.22342	1.16737e-11
FOLH1B	-1.77792	1.22455e-11
HMGA1	-1.8833	1.23387e-11
METTL1	-1.37196	1.26888e-11
PLXNA2	2.00022	1.32026e-11
SGPL1	1.10135	1.33141e-11
SHROOM3	1.93395	1.43288e-11
NPDC1	3.75952	1.44615e-11
ARHGAP11A	-2.16405	1.47716e-11
MCC	3.13919	1.48851e-11
ACSL4	1.26532	1.48976e-11
APOC1	1.29423	1.50313e-11
SRD5A3	0.8952	1.52084e-11
FGFR2	2.54664	1.59635e-11
BMERB1	3.14437	1.63817e-11
AGPAT5	-1.298	1.65161e-11
CYTH1	0.983744	1.72127e-11
CCDC24	2.27007	1.76361e-11
NECTIN2	1.17156	1.77068e-11
HILPDA	-2.87605	1.77137e-11
RPL35P1	-2.05656	1.77991e-11
HEPACAM	-4.23305	1.84368e-11
L3MBTL3	2.36048	1.8453e-11
EIF4A3	-0.962445	1.86453e-11
RACGAP1	-2.18675	1.90264e-11
USP51	-2.31017	1.9109e-11
RPL26P36	-1.78771	1.95054e-11
ULK1	1.83468	1.99157e-11
MACIR	2.86418	2.00613e-11
SHC4	4.39769	2.05698e-11
GNG4	-2.17126	2.09357e-11
RPL27	-1.47028	2.14035e-11
BLMH	-1.39004	2.16038e-11
BRCA2	-2.09589	2.21856e-11
CYP2B6	9.59225	2.2364e-11
RPL6P27	-1.48414	2.26812e-11
SPC25	-8.15331	2.39175e-11
NEK2	-2.76278	2.45506e-11
FANCA	-1.54059	2.65158e-11
CDC25C	-3.82443	2.69923e-11
TUBB6	2.79781	2.7724e-11
PPP2R2C	-2.8464	2.80817e-11
PLAAT3	1.74536	2.81391e-11
P4HTM	3.45755	2.87932e-11
AGPAT4	4.27564	2.95194e-11
PABPC3	-1.37906	2.95405e-11
CA2	1.81258	2.9557e-11
GALNT10	1.77648	2.9557e-11
CCL20	-1.77142	2.98624e-11
OTULINL	4.42148	3.05107e-11
SNHG7	-1.58478	3.09542e-11
NPM1P5	-2.20445	3.45906e-11
CCDC107	1.1131	3.46578e-11
RPL21P28	-1.63329	3.53061e-11
ELFN1	-5.27803	3.58341e-11
RAD54L	-3.01047	3.77868e-11
ID4	3.21012	3.87209e-11
LARP6	5.60429	3.89356e-11
CYP2C8	4.91096	3.93672e-11
TMEM141	-2.02391	3.98517e-11
RAB3B	2.27949	4.00566e-11
ZFYVE28	2.92705	4.01928e-11
LRRC8B	2.0226	4.02205e-11
HUNK	-6.92437	4.0819e-11
ECHDC3	-1.61069	4.15542e-11
CFHR3	2.55705	4.17192e-11
PFAS	-1.49728	4.24968e-11
MAP1B	5.79123	4.32672e-11
CPNE1	-1.43238	4.37833e-11
GPC6	1.83668	4.37833e-11
SPSB3	1.68433	4.43254e-11
NOP58	-1.21325	4.59307e-11
SLC8B1	2.4612	4.63289e-11
FBXO5	-2.40166	4.64389e-11
EIF4BP2	-1.61885	4.6872e-11
RPS7P10	-1.82887	4.77997e-11
SSRP1	-1.09394	4.91364e-11
GAREM1	1.78961	5.04508e-11
RANBP1	-1.34029	5.0898e-11
IL2RG	3.78187	5.11927e-11
MARVELD2	1.18495	5.3003e-11
TNFRSF12A	1.32205	5.36047e-11
ST13P7	-1.4543	5.51407e-11
MEF2D	1.294	5.52276e-11
ILF3	-1.00616	5.64036e-11
PRSS53	-2.06368	5.70688e-11
EIF3F	-1.03054	5.75318e-11
NTN1	4.30458	5.76147e-11
LRRC61	-1.58655	5.81893e-11
ARV1	1.17468	5.86247e-11
OSTM1	1.33316	6.00213e-11
ZMIZ1	-1.1272	6.03419e-11
KLF10	-1.14181	6.0734e-11
AMIGO1	2.25472	6.09011e-11
TMEM106A	-2.57322	6.13428e-11
SLC16A10	-1.36807	6.16497e-11
NEB	-2.00196	6.20639e-11
SFT2D2	1.02322	6.25601e-11
PLIN5	2.44283	6.62935e-11
OGA	1.17386	6.64892e-11
TMEM69	-1.16493	6.68449e-11
NDFIP1	0.949791	7.33007e-11
MCTP1	2.50334	7.37328e-11
SYT13	9.60515	7.42519e-11
TRANK1	2.65836	7.47951e-11
SELL	3.09999	7.49445e-11
LYAR	-1.5202	7.50467e-11
BFAR	-0.913309	7.6647e-11
ABHD12B	-6.45679	7.67819e-11
EFCAB14	0.917122	7.76309e-11
C5	1.33383	7.76405e-11
CEACAM1	2.33577	7.77671e-11
TSPAN15	2.3987	7.79039e-11
PLK3	1.72121	7.91655e-11
MED21	1.12648	7.91992e-11
SLC34A3	-3.73062	7.93067e-11
RPS10	-1.62262	7.93907e-11
GFER	-1.16369	8.00615e-11
PTTG1	-3.69549	8.25676e-11
TM4SF4	1.72397	8.25676e-11
KATNIP	0.915104	8.31553e-11
PLAGL1	3.73628	8.45106e-11
TRMT1	-1.12297	8.63501e-11
RPL15	-1.43788	8.73607e-11
EME1	-2.63319	8.74372e-11
TCERG1	-0.866902	8.75999e-11
PDLIM5	0.897252	8.91729e-11
CDCA3	-2.6355	9.42795e-11
POM121	-0.850113	9.59192e-11
RPS24P8	-1.7255	9.61255e-11
E2F1	-2.65791	9.71534e-11
ATG13	1.14864	9.88182e-11
FBXO31	-1.26307	1.01743e-10
TANGO2	1.1503	1.01743e-10
RN7SKP176	4.41148	1.01795e-10
SOX4	1.95748	1.03608e-10
PIGZ	-1.93168	1.03831e-10
CD82	2.38216	1.04134e-10
NPM1P46	-2.33651	1.04282e-10
ABHD17C	1.6087	1.04829e-10
ZFYVE1	0.993201	1.05773e-10
PPAT	-1.36258	1.06181e-10
TTLL7	5.18767	1.06288e-10
SDC4	1.05952	1.06728e-10
EML6	-1.43563	1.09559e-10
ELAPOR1	3.11845	1.09718e-10
KHDRBS1	-1.04209	1.11166e-10
PIGU	-1.12815	1.11185e-10
ADSL	-1.3618	1.11663e-10
PLP2	-2.29445	1.11663e-10
UBA52	-1.09085	1.12136e-10
FANCI	-1.70395	1.13283e-10
GADD45G	3.64243	1.17507e-10
RPS2P4	-2.95967	1.18449e-10
FGD5-AS1	0.98565	1.18753e-10
LIN54	-1.43397	1.21013e-10
RFC5	-1.31353	1.21443e-10
TTC39A	3.70568	1.21881e-10
SIDT1	6.7081	1.22344e-10
NKX2-8	5.05765	1.23534e-10
PLOD2	-1.89433	1.24176e-10
LRRC31	3.54744	1.25828e-10
TOP1MT	-1.08267	1.26923e-10
APCS	9.47232	1.27113e-10
EEF1A1P24	-1.96836	1.27394e-10
PLS1	1.00572	1.27514e-10
SLC6A3	-6.11946	1.27561e-10
TRIB2	-2.99576	1.29244e-10
ENO1	-2.26379	1.30914e-10
ASPSCR1	-1.30848	1.31344e-10
PON1	3.23656	1.34314e-10
C4orf3	-1.60739	1.36924e-10
SDC2	-1.68269	1.37557e-10
PER2	-1.34696	1.38411e-10
MAP7D3	4.64083	1.40928e-10
POLR1D	-1.23854	1.41525e-10
LEPROTL1	0.973102	1.45252e-10
OBI1	-1.33617	1.53689e-10
FMO5	1.54969	1.54314e-10
SPC24	-4.13074	1.55933e-10
ZER1	0.943787	1.60197e-10
KIF4A	-2.9322	1.61742e-10
FHDC1	2.74207	1.61818e-10
ENC1	-1.77074	1.64081e-10
FBXL20	1.77393	1.6853e-10
LIG1	-1.99937	1.6853e-10
SNCG	5.77615	1.68566e-10
DENND2D	1.56868	1.69266e-10
MYLIP	1.54101	1.7239e-10
TRPC5	-2.63643	1.80142e-10
CDCP1	6.39656	1.84439e-10
GXYLT1	0.77477	1.8687e-10
GABRB1	-2.88274	1.90325e-10
SNX10	-2.14302	1.92319e-10
NCBP2	-0.991086	1.93666e-10
RFC3	-1.85571	1.97059e-10
NUAK1	-1.64207	1.98807e-10
PRTFDC1	-2.48798	2.01016e-10
CX3CL1	-1.69971	2.11741e-10
PCLAF	-3.12281	2.17838e-10
ENPP3	-1.69761	2.19034e-10
GUCY2D	-4.54656	2.20976e-10
IPO5	-1.60404	2.22567e-10
ZNF395	-2.04749	2.27581e-10
RPS15AP1	-1.97256	2.27988e-10
VTN	1.21195	2.29722e-10
PHF20L1	0.899301	2.47017e-10
RPL12P35	-2.05367	2.4804e-10
COLCA2	-1.67269	2.55815e-10
NUSAP1	-2.61737	2.61156e-10
CKB	-2.30832	2.65764e-10
PPP1CC	-1.10611	2.69114e-10
HSPD1	-1.60582	2.69615e-10
QTRT1	-1.3459	2.79094e-10
PCNX2	3.10922	2.81112e-10
CCT8P1	1.13883	2.99436e-10
CAD	-1.07011	3.02681e-10
CBLB	1.16882	3.08998e-10
RAG1	3.24119	3.10011e-10
CTBS	1.0568	3.16735e-10
GOLM2	0.90276	3.28023e-10
CARD11	4.36976	3.32087e-10
SYNM	1.37921	3.32909e-10
KLHL2	0.920471	3.35907e-10
LDHAP4	-1.85553	3.44689e-10
RBL1	-2.13097	3.54734e-10
CENPA	-7.98614	3.57632e-10
ARPC1B	1.83887	3.59708e-10
TSPAN12	5.98406	3.67257e-10
HSD17B3	2.58149	3.67433e-10
ABRAXAS1	-1.55853	3.67727e-10
KCTD18	0.991911	3.89047e-10
FBXW11	0.897602	3.9174e-10
RPL7AP11	-2.01207	3.94018e-10
H2BC21	1.62896	4.00673e-10
RBMX	-1.24094	4.05611e-10
SLC16A1	-1.53811	4.14701e-10
PNPLA8	0.957842	4.19145e-10
FZD4	1.09893	4.34394e-10
ABR	2.16611	4.41322e-10
LSM11	-1.7072	4.46231e-10
EEF1A1P4	-1.73525	4.47209e-10
PCMTD1	1.21208	4.47209e-10
NCAPH2	-1.03409	4.54975e-10
ARAP2	1.29739	4.5958e-10
ADCY5	4.0059	4.62754e-10
PTMS	-0.65388	4.6808e-10
G6PD	1.96793	4.6845e-10
BST1	-1.53329	4.76975e-10
RETREG3	0.872543	4.81969e-10
PHPT1	-1.57841	4.82026e-10
RASA4CP	-1.14837	4.82026e-10
PTP4A3	-3.38267	4.83676e-10
RANGAP1	1.18018	4.96673e-10
BCAS1	3.33637	5.05847e-10
FAM13A	-2.44483	5.07121e-10
PLIN2	-1.20613	5.12886e-10
RAC3	-1.67513	5.35179e-10
ATAD2	-0.924027	5.50745e-10
PRPF38A	-0.992099	5.71161e-10
GABARAPL2	0.97966	5.72415e-10
RPL24P8	-1.69981	5.80451e-10
CDKN2A	1.2288	5.97455e-10
RPL7AP50	-2.01935	5.97455e-10
FRZB	-3.15231	5.98272e-10
SRGAP1	2.35939	5.98272e-10
PPP1R9A	1.54203	6.12037e-10
BMF	2.29388	6.29802e-10
MLKL	-2.22205	6.39699e-10
DYNLT3	1.28422	6.5199e-10
KCNC1	-4.84364	6.55338e-10
UGT2B28	4.85619	6.62408e-10
GTF2H2	0.757908	6.63833e-10
ST13P15	-1.35828	7.03637e-10
RNF125	3.39157	7.16618e-10
SLC2A12	2.11618	7.20958e-10
CLN6	-1.15047	7.23003e-10
UNC13A	4.31569	7.2412e-10
CUL3	0.743231	7.25646e-10
APOA2	1.15555	7.36611e-10
SATB2	3.69148	7.36611e-10
ST13P4	-1.53733	7.36611e-10
DENND4A	1.01307	7.39244e-10
CEMIP2	1.13524	7.59485e-10
HERC3	1.73224	7.60159e-10
DPEP1	-9.11595	7.69142e-10
TACSTD2	9.3561	7.97193e-10
NPM1P7	-2.02331	8.34108e-10
ZHX2	-1.52302	8.44793e-10
CCDC91	2.29478	8.61363e-10
NABP1	-1.74492	8.61363e-10
POLD4	2.28308	8.64699e-10
RPL7P19	-2.08413	8.75093e-10
RIT1	-1.64297	8.90124e-10
RNF144B	3.30479	9.0976e-10
ASPA	-3.50314	9.14046e-10
RAD51AP1	-3.86554	9.14046e-10
DNAI4	3.2713	9.29656e-10
PELI2	3.71378	9.50003e-10
CPN1	-1.74174	9.51524e-10
NR4A2	6.75508	9.55285e-10
SMPDL3A	1.81665	9.74244e-10
AMFR	0.963045	1.00272e-09
PTPRR	-6.95083	1.01258e-09
HIPK3	0.665456	1.02823e-09
RPSAP4	-2.05731	1.02851e-09
ARHGAP21	0.843132	1.04021e-09
RPL17P36	-2.12122	1.10038e-09
BTF3	-1.37942	1.10698e-09
FBXO8	1.355	1.10698e-09
TRMT9B	3.74855	1.11125e-09
RPL12P1	-2.01927	1.19101e-09
RAB4A	-0.932682	1.21e-09
MCM6	-1.65793	1.24648e-09
TFF1	5.73882	1.24766e-09
RAB3GAP1	0.803804	1.26066e-09
MAP1A	6.15192	1.26946e-09
XPOT	-1.03197	1.27868e-09
STXBP5	1.1896	1.29035e-09
RRP9	-1.37943	1.29203e-09
TMX4	0.717832	1.30604e-09
CYP2A6	11.2701	1.31095e-09
F10	-1.1263	1.32247e-09
TP53INP1	1.91001	1.35367e-09
TFAP4	-2.24533	1.35408e-09
PTMA	-1.29902	1.47766e-09
LASP1	1.11499	1.49048e-09
ALDH3A2	1.35991	1.52658e-09
CUX2	4.03328	1.53596e-09
POLD1	-1.57834	1.53596e-09
XYLB	-1.34267	1.5744e-09
MBNL3	-1.34684	1.66872e-09
MAPK11	4.5622	1.6793e-09
CBX7	2.6561	1.68146e-09
TSPEAR-AS1	-3.89509	1.68332e-09
BBS2	0.897478	1.68786e-09
SOCS3	4.11046	1.71219e-09
CYP39A1	5.68805	1.71783e-09
HIGD1AP1	2.43648	1.72055e-09
PCDH1	2.24759	1.73435e-09
DNAH11	-3.38307	1.73618e-09
PFDN5	-1.08586	1.73665e-09
BRWD3	-1.01558	1.77523e-09
MYL12A	1.17081	1.79426e-09
MALT1	-1.37726	1.80024e-09
EPHA10	5.49638	1.86857e-09
IGF1R	4.14864	1.88768e-09
TAPT1	1.21126	1.90776e-09
ST13P18	-1.27636	1.94627e-09
LRAT	5.77587	1.9487e-09
MFSD14B	0.901196	1.9756e-09
HSPD1P4	-1.79778	1.98598e-09
ING4	1.12442	1.98783e-09
YAF2	1.6036	1.99106e-09
SUSD3	-2.95104	2.00833e-09
UCA1	5.11066	2.00973e-09
AMBP	1.07298	2.01189e-09
SLC35D2	0.816956	2.03171e-09
EIF3H	-1.12639	2.06636e-09
CYP2A7	11.7248	2.07016e-09
KLF11	-1.28875	2.19495e-09
RPS26P6	-1.22776	2.19508e-09
RPL22L1	-1.6604	2.20077e-09
DPH3	1.61669	2.27867e-09
JMY	1.68027	2.29043e-09
SRI	0.974593	2.29043e-09
SERPINA6	1.44818	2.30178e-09
RPL21P134	-1.68185	2.33481e-09
GCC2	1.03	2.37967e-09
NTN4	2.76158	2.4253e-09
EPB41L4A-AS1	-1.17484	2.4338e-09
RPL24P4	-1.44599	2.4338e-09
HEBP2	0.986536	2.50422e-09
RASA4DP	-1.3759	2.54207e-09
TOM1L2	1.41278	2.54207e-09
MT1G	1.8361	2.57345e-09
HAMP	5.78514	2.58202e-09
AXIN2	-6.69796	2.64059e-09
IL6R	0.832926	2.68039e-09
XRCC1	-1.42739	2.71567e-09
KLHL29	2.05195	2.77901e-09
INPP5K	1.19704	2.82426e-09
COL4A5	3.43528	2.8507e-09
MUC5AC	6.40163	2.90337e-09
SAMD5	7.96947	2.90386e-09
IPO7	-1.01365	2.95326e-09
C4orf33	1.12437	2.97764e-09
MAPRE3	1.68872	2.98475e-09
PCID2	-0.814271	2.98475e-09
PUS7L	-1.00298	2.99961e-09
LIMA1	1.31238	3.0043e-09
ACER2	2.59986	3.00852e-09
OAZ2	0.741321	3.01139e-09
NPM1P21	-1.98981	3.02722e-09
TSPAN3	1.02814	3.08824e-09
PALLD	1.4434	3.10992e-09
BOD1	-1.31271	3.12512e-09
SF3A2	-1.46891	3.13759e-09
STOML2	-1.21011	3.15421e-09
RASA4	-1.16241	3.19616e-09
LRP10	1.73534	3.20373e-09
RNF227	-2.76423	3.21296e-09
MYO10	-1.32638	3.2512e-09
GPR153	1.89661	3.25207e-09
RCN3	-2.26409	3.26892e-09
CTSE	7.84862	3.32292e-09
IFITM3	1.11926	3.35969e-09
ERAP2	-2.12262	3.39919e-09
EEF1A1P7	-2.1708	3.43439e-09
MND1	-4.54066	3.43439e-09
EZR	1.65326	3.45193e-09
STARD9	-2.94632	3.45787e-09
ST13P6	-1.30905	3.51757e-09
TPK1	1.44359	3.5812e-09
MTURN	3.26513	3.65345e-09
SHLD2P1	-1.1977	3.74642e-09
LEFTY1	6.77303	3.80278e-09
RPL7P32	-1.68846	3.80278e-09
BMP8B	4.46387	3.83049e-09
TEP1	0.769469	3.83861e-09
RBBP9	-0.958607	3.89792e-09
YPEL1	3.7674	3.89951e-09
PES1	-1.06571	3.90169e-09
C1orf21	3.13338	3.93818e-09
USP37	-1.29207	3.95568e-09
TAX1BP3	1.53227	3.95755e-09
LGALS3	1.72906	4.15794e-09
ARSB	-1.51463	4.2078e-09
PRDX2	-0.922949	4.35234e-09
MST1	-1.7272	4.44144e-09
UGT2B25P	4.67799	4.44509e-09
MELTF	-2.65146	4.48841e-09
MASP1	1.10272	4.71403e-09
SLC29A3	2.72083	4.76216e-09
MAP3K10	1.71311	4.77197e-09
EIF2S3	-1.1386	4.78723e-09
BZW1	1.06179	4.84239e-09
ICAM3	-2.13007	4.93387e-09
VPS51	-1.24361	4.94232e-09
PLGLA	1.70179	4.94465e-09
INPP4A	1.17109	5.08633e-09
VMP1	1.0082	5.1188e-09
LYST	1.25144	5.19495e-09
TGIF2	-1.52049	5.214e-09
SEC62	0.740621	5.23847e-09
NPSR1-AS1	-4.46802	5.2495e-09
PCP4	-7.23696	5.40997e-09
SMYD5	-1.1737	5.44602e-09
MFHAS1	0.814598	5.49585e-09
KARS1P2	-3.12287	5.68985e-09
COL1A1	5.42135	5.85928e-09
CCND2	4.31696	5.91616e-09
UGT3A2	-1.4359	6.01737e-09
SLC2A4	-2.9155	6.0479e-09
CFAP43	3.90561	6.07781e-09
TCF19	-4.0899	6.12516e-09
CD63	1.06042	6.38085e-09
PAK4	-1.27119	6.59179e-09
DNA2	-1.38314	6.79289e-09
MOB2	1.13314	6.79289e-09
PLEKHA2	-1.71617	6.99226e-09
RAB3IP	0.986261	6.99226e-09
TRIM24	-1.44083	6.99226e-09
ZMAT1	2.71129	7.06026e-09
HSPD1P1	-1.60481	7.16337e-09
DIAPH3	-3.22751	7.17358e-09
SAA4	2.28099	7.19658e-09
RPSAP49	-2.47318	7.28454e-09
ASIC1	-2.5643	7.44179e-09
CDKN2C	-2.91481	7.49182e-09
TONSL	-2.08383	7.50803e-09
DANCR	-1.4767	7.59554e-09
RHBDF1	2.29512	7.59554e-09
CDC25A	-1.8162	7.64486e-09
SPAG4	-2.34137	7.65714e-09
RPL10P16	-1.99006	7.71789e-09
CCDC113	4.54534	7.81093e-09
RABGGTB	-0.915577	7.91791e-09
BTG1	0.912363	8.19266e-09
MZT2A	-1.14534	8.36608e-09
EGFLAM	-1.68499	8.57255e-09
RPS27P29	-1.8799	8.58177e-09
PATL1	-0.683664	8.78872e-09
CYP2S1	9.43614	8.87663e-09
DZIP1	-1.27789	8.98117e-09
RPL39P15	-1.92463	9.0426e-09
VWA5A	2.94852	9.07258e-09
TMEM52	-2.21275	9.10644e-09
ATP13A2	1.14095	9.50025e-09
PQBP1	-0.734998	9.85853e-09
CYP7B1	2.19813	9.87267e-09
STIL	-1.27136	9.87389e-09
TENT5C	2.40704	1.01522e-08
ENTPD4	1.06709	1.01583e-08
ARMCX1	2.05211	1.0252e-08
HMCN1	-5.85819	1.0252e-08
RAPGEF5	1.83955	1.06867e-08
GSTM1	-1.29624	1.11381e-08
EREG	8.55948	1.12931e-08
CHCHD3	-1.17091	1.13054e-08
EMC3	0.92877	1.18849e-08
HSD17B11	1.25604	1.22107e-08
RHEBP2	-1.32697	1.23047e-08
EEF1A1P22	-1.98078	1.24801e-08
ADAT1	1.31481	1.26605e-08
RFNG	-1.08506	1.26724e-08
ADAT2	-1.1347	1.27544e-08
CD58	1.36155	1.28992e-08
FAM72B	-2.53418	1.29245e-08
MACROD1	-1.93803	1.29245e-08
BPGM	1.50488	1.30282e-08
NUP205	-0.888148	1.30282e-08
FIRRE	-2.99992	1.30453e-08
DACT2	-2.81922	1.31495e-08
POLD2	-1.12457	1.34923e-08
FLRT2	6.1406	1.44515e-08
NIBAN1	6.15788	1.46435e-08
PTPRS	1.46923	1.46621e-08
MAMLD1	2.26154	1.47674e-08
EXOC2	1.10964	1.5012e-08
RHBDD1	0.819558	1.50144e-08
SERBP1	-0.987335	1.5292e-08
AKNA	-1.6534	1.53104e-08
FUT11	-1.96406	1.53104e-08
CTDNEP1	-0.746824	1.55098e-08
AMER1	-1.6071	1.55694e-08
DUOXA1	4.31525	1.57227e-08
TTK	-3.72703	1.57227e-08
UNC13B	0.962796	1.57227e-08
HDX	3.92653	1.57547e-08
RTL10	-0.767106	1.58006e-08
IQCE	1.76064	1.58306e-08
UBE2E2	1.83327	1.58765e-08
NRM	-2.98046	1.58783e-08
PLBD2	1.25751	1.60023e-08
HSPA13	-1.48821	1.60391e-08
TTL	1.19461	1.61676e-08
ARHGAP45	-4.03884	1.65244e-08
AAMDC	1.15418	1.65616e-08
MYO18A	1.21706	1.66575e-08
IFT20	1.12756	1.67567e-08
KPNA4	0.911775	1.67578e-08
PRSS12	3.46876	1.67752e-08
RPF2	-1.22768	1.68546e-08
NCEH1	1.23961	1.69288e-08
HOXA-AS2	-4.69359	1.71298e-08
WLS	9.64019	1.72398e-08
TRIM71	-0.984383	1.79509e-08
LMTK2	1.06541	1.80053e-08
EIF3FP3	-1.14638	1.81148e-08
RNASEH2A	-2.18227	1.81728e-08
PRELID2	-1.35841	1.84055e-08
SERPINH1	-1.42405	1.84063e-08
ATPSCKMT	1.11095	1.91807e-08
DEPDC1B	-1.78102	1.93103e-08
TLCD3A	-1.92609	1.97314e-08
DUSP6	1.56811	2.03183e-08
AGMAT	-1.56427	2.03831e-08
MCL1	0.871328	2.04108e-08
CEP55	-6.5494	2.05027e-08
SLC25A42	-1.1886	2.05949e-08
HNRNPD	-0.91511	2.06824e-08
NCAPG2	-1.65784	2.07273e-08
SLC17A9	-1.69019	2.07552e-08
KAT2B	1.62156	2.11233e-08
SAT2	-1.40863	2.11843e-08
RPS20P14	-1.5943	2.12181e-08
EIF3C	-0.807675	2.13356e-08
UBE2A	1.2217	2.15062e-08
PLPP6	1.02181	2.19628e-08
CFAP97	-0.723622	2.23273e-08
PRODH2	-1.0845	2.24112e-08
SYN3	-2.15207	2.27916e-08
STT3A	-0.934113	2.29714e-08
KIF3A	1.36281	2.29902e-08
TMEM92	4.36746	2.30682e-08
CYP2D6	-2.64526	2.34382e-08
LINC01806	1.35132	2.36408e-08
TENT5A	0.948769	2.44311e-08
TAFA5	6.28263	2.47012e-08
RPL10AP2	-1.98324	2.47121e-08
NUB1	0.779042	2.4717e-08
LCAT	-0.805104	2.48395e-08
TMEM87B	0.782544	2.5547e-08
EEF1B2P2	-2.54327	2.55479e-08
TMEM9B	1.41706	2.62397e-08
THOC6	-1.37245	2.64443e-08
HDAC6	-1.23707	2.65059e-08
LINGO1	3.04749	2.70052e-08
RPL21P11	-1.70426	2.70752e-08
TMPO-AS1	-3.91417	2.71278e-08
RPS26	-1.1721	2.72168e-08
KLHDC8B	-0.850711	2.72579e-08
TCP10L	-3.86539	2.76177e-08
TOMM20P4	-1.50061	2.81233e-08
SOX12	-1.28512	2.87746e-08
CCDC186	1.17244	2.89762e-08
RPL21P129	-3.19099	2.94848e-08
TSPAN17	1.3381	3.01323e-08
PSD3	0.949804	3.01744e-08
RPL17P22	-2.1599	3.02613e-08
NOL4L	-0.906683	3.03835e-08
CRP	9.04102	3.03939e-08
ZNF18	1.26683	3.04187e-08
ACVR1C	1.91641	3.06052e-08
TFF2	6.13087	3.06052e-08
PRIM1	-1.97717	3.062e-08
PAICSP4	-1.96239	3.10158e-08
SUMF2	0.807554	3.10583e-08
UGT2B11	4.91091	3.11271e-08
SNX19	1.31144	3.12127e-08
USP36	-0.980826	3.29459e-08
CHMP7	0.685199	3.32023e-08
EIF3CL	-0.807292	3.33833e-08
FGF14	5.48713	3.3753e-08
ARHGEF39	-2.02457	3.42851e-08
GATM	1.48371	3.42851e-08
WBP1L	0.975357	3.42871e-08
ANP32E	-1.63217	3.46575e-08
XRCC2	-2.57891	3.49252e-08
ETHE1	-1.20817	3.52448e-08
TAX1BP1	1.25187	3.54159e-08
GLYCTK	-1.17035	3.63942e-08
FOXO4	1.2869	3.65145e-08
AQP9	-4.77407	3.66118e-08
BZW1P2	1.02158	3.70687e-08
AQP3	1.67607	3.73207e-08
NEIL3	-4.2722	3.73342e-08
RFX7	-0.98531	3.74291e-08
ARHGAP10	-1.36138	3.76453e-08
NAALADL2	-1.63069	3.78445e-08
PSORS1C1	4.65514	3.83295e-08
MRGBP	-1.23653	3.83667e-08
DIPK1A	1.02786	3.84462e-08
SERTAD1	1.66994	3.84462e-08
KIF20B	-1.72119	3.86345e-08
ACOX1	1.70963	3.90203e-08
ATG2A	1.6567	3.91486e-08
TMEM37	-1.20173	3.93252e-08
SURF1	0.965713	3.95894e-08
PACS1	0.856448	3.9804e-08
PDGFB	-1.60639	3.99128e-08
SHISA9	7.25737	3.99336e-08
UGT2B24P	3.41701	3.99336e-08
SOWAHC	-1.11721	4.05558e-08
KCNK13	5.77368	4.07655e-08
SLC6A16	5.20771	4.07677e-08
HNRNPA1P50	-2.29993	4.10372e-08
SETD7	0.628277	4.15485e-08
RAP1GAP2	-3.92373	4.18616e-08
NSA2	-1.19882	4.308e-08
LRRC3	-1.43268	4.31785e-08
PKD2	1.28992	4.35485e-08
ZIC5	-1.81711	4.37438e-08
DNAJA4	2.98876	4.38751e-08
CYP1A2	7.70543	4.40035e-08
MMAA	1.10764	4.54999e-08
SLC25A30	-1.17641	4.57479e-08
PTHLH	5.92129	4.62082e-08
FOXN3	-1.38291	4.77032e-08
CEP57	-1.10857	4.78939e-08
ZNRF2	1.14532	4.81982e-08
HYI	-1.61481	4.8313e-08
PSMC3IP	-2.59238	4.8313e-08
TSEN15	1.39559	4.8313e-08
PAPSS2	1.89128	4.84053e-08
C8orf58	-1.60088	4.89279e-08
CDH15	-5.16361	4.91721e-08
MYL6B	-1.64935	4.92104e-08
CNOT1	-0.747216	5.00642e-08
GBP1	-0.967317	5.02505e-08
HIF1A-AS3	-6.97412	5.0539e-08
FLCN	-1.33447	5.05682e-08
CALM3	-1.09092	5.07107e-08
RPS6KL1	2.12499	5.08557e-08
PPP1R3G	-2.2698	5.18629e-08
CCNG1	-1.183	5.19809e-08
STON2	1.91896	5.20457e-08
MZT2B	-1.21032	5.25445e-08
RNF14	1.01236	5.28604e-08
MRTO4	-1.08889	5.29746e-08
MUC13	8.65131	5.29746e-08
EPG5	0.911216	5.34884e-08
MPPE1	1.56444	5.38082e-08
IGSF9	-3.209	5.446e-08
ORC5	0.91124	5.48318e-08
SNRPD1	-1.26116	5.57479e-08
RIPK3	2.44934	5.58507e-08
WDR11	0.741442	5.66985e-08
KNG1	2.05472	5.67443e-08
ITGB2	-2.92316	5.68343e-08
RPL7P6	-2.08334	5.6891e-08
CERS4	-1.21181	5.88566e-08
ASAP1	-1.04125	5.89436e-08
SLC35C1	1.49643	5.98341e-08
BMP8A	3.9443	5.99587e-08
TLX1	-2.25207	6.04098e-08
GSTM4	-0.815175	6.16953e-08
MASP2	-1.75329	6.20139e-08
SLC48A1	2.21527	6.31522e-08
TRIM62	2.47969	6.40332e-08
BRCA1	-2.08321	6.42607e-08
PHLPP2	1.31862	6.44347e-08
USB1	1.51517	6.46112e-08
DRC7	-3.51101	6.62794e-08
FKBP11	-1.14216	6.68109e-08
CPT1A	2.78479	6.86149e-08
GAPDH	-1.66275	6.90925e-08
TM7SF3	0.61159	6.97325e-08
FER1L6	5.54899	7.00127e-08
SDSL	2.66681	7.0493e-08
SNHG14	-0.943113	7.06866e-08
PI4K2A	1.54978	7.15006e-08
GEMIN5	-0.846617	7.15561e-08
ST13P13	-1.44149	7.15561e-08
KCNJ11	-2.01528	7.2374e-08
PGAM1	-1.5526	7.26103e-08
EMC7	0.973281	7.37423e-08
TMEM243	-1.00005	7.43502e-08
CCZ1B	0.899774	7.43892e-08
HSPA4L	0.724696	7.47306e-08
PAIP2B	4.3943	7.49789e-08
LMCD1	-0.842992	7.5088e-08
PPM1B	0.910356	7.5088e-08
SH3BGRL3	2.09988	7.5088e-08
ZNF329	1.12834	7.55813e-08
RPL17P34	-2.19466	7.70936e-08
HPS1	-0.856426	7.7405e-08
FHIP2A	1.26012	7.94875e-08
SYNPO	2.39473	7.95883e-08
MRPL11	-1.54165	7.97901e-08
BBS4	0.810455	8.03632e-08
TF	-1.37643	8.11554e-08
LINC00886	2.79081	8.19901e-08
ZIC2	-2.82149	8.19901e-08
ACTR3	0.85554	8.27819e-08
DHFR2	1.12938	8.34653e-08
PRKAR1A	0.638184	8.44221e-08
RPS6KA2	3.57951	8.63038e-08
CCZ1	0.90835	8.67903e-08
RPS26P8	-1.16427	8.68207e-08
TUBB1	-7.22047	8.79059e-08
CSRP1	1.85006	8.80644e-08
POLR3A	-0.742058	8.9743e-08
MTARC1	-1.48951	9.02966e-08
CENPI	-3.37086	9.03769e-08
SERBP1P1	-1.12003	9.03769e-08
KIAA1549	1.44105	9.057e-08
ANXA10	3.24662	9.09619e-08
KIF23	-2.14243	9.12149e-08
SLC22A18	1.99922	9.18012e-08
LINC02404	7.91289	9.38424e-08
NOP14-AS1	1.10042	9.47787e-08
WDR12	-0.959612	9.47787e-08
CYP2D7	-2.1006	9.54128e-08
MTHFD2	-1.31363	9.54916e-08
FAM216A	-1.89164	9.58719e-08
RPSAP14	-2.33781	9.58719e-08
TRIM22	1.68297	9.68886e-08
VWA5B2	4.78107	9.71169e-08
CHGB	3.14321	9.89494e-08
GASK1B-AS1	-6.62484	9.95335e-08
TSPYL2	-1.33019	9.9575e-08
DUSP18	1.85883	1.03116e-07
DBNDD1	2.4713	1.03198e-07
MTHFD1	-0.975256	1.03334e-07
CPN2	-1.33299	1.05e-07
NEU4	-1.62017	1.06382e-07
DNASE2	1.31245	1.08452e-07
ABHD2	2.12837	1.0883e-07
RNASE2	-4.80689	1.10376e-07
LPAR1	6.27549	1.10598e-07
ABCA7	2.18036	1.10751e-07
UBE2E4P	1.00722	1.10859e-07
FAM171B	6.95033	1.10893e-07
DKK4	-2.35857	1.10987e-07
LDHAP3	-1.62866	1.13633e-07
DDX60L	2.41651	1.1477e-07
MRRF	-0.721701	1.15111e-07
REEP3	0.829072	1.15249e-07
FANCD2	-2.09309	1.1664e-07
MIDN	1.11643	1.16765e-07
KRT8	1.31472	1.17298e-07
SHB	1.28894	1.18441e-07
MCM3AP-AS1	-2.27606	1.19172e-07
SETD6	1.11047	1.20073e-07
TP53I11	5.62718	1.24744e-07
GULP1	4.97712	1.24917e-07
SLC13A2	4.68202	1.27033e-07
SNRPB	-1.14729	1.29809e-07
ZFP1	-1.0543	1.31244e-07
TK2	1.05497	1.31692e-07
KRT15	5.04826	1.32412e-07
RABEPK	-1.01825	1.33153e-07
PLXDC2	5.47322	1.36742e-07
PDZD2	-6.3105	1.36761e-07
WSCD1	1.51295	1.38026e-07
OTOP3	7.7134	1.39109e-07
CENPF	-4.88603	1.40363e-07
ZFHX2	1.95676	1.40604e-07
FBXO9	0.683215	1.42753e-07
LMNB2	-1.15682	1.46214e-07
SNHG32	-0.912791	1.46214e-07
MPZL1	0.690466	1.4698e-07
NDUFAF1	1.39759	1.4728e-07
MIA3	0.960645	1.49444e-07
HOGA1	-1.36675	1.49992e-07
NSUN6	1.05068	1.52225e-07
KLF12	-0.957919	1.52283e-07
PNMA6A	-1.31516	1.55895e-07
AGMO	0.949494	1.56829e-07
BICDL1	2.25313	1.56829e-07
LRG1	1.20041	1.58408e-07
SCML2	-1.46167	1.59952e-07
OAS3	-1.4502	1.61219e-07
IFIT2	1.69982	1.61572e-07
FAM110A	-1.96904	1.62668e-07
UCKL1	-0.901438	1.63406e-07
CYP1A1	4.55936	1.64107e-07
OMA1	1.33255	1.64107e-07
VPS39	0.802272	1.66804e-07
HSP90AB1	-0.899474	1.67204e-07
ARL6	2.03569	1.69212e-07
FLNA	2.20368	1.69562e-07
SHLD2	-0.797899	1.70072e-07
HOOK1	0.820974	1.72852e-07
RPL9P32	-1.84514	1.73612e-07
ORMDL2	1.18684	1.74669e-07
PGAM4	-1.58569	1.77332e-07
TCF7	-1.37624	1.77649e-07
ERCC6L	-4.75549	1.79574e-07
VSNL1	-1.49283	1.81395e-07
LINC00654	2.40046	1.82115e-07
EEF1A1P8	-2.35528	1.8304e-07
RFC2	-1.07208	1.83707e-07
KRT8P3	1.35697	1.83712e-07
FUNDC2	-1.54533	1.87025e-07
RPS26P31	-1.21114	1.88789e-07
NUP160	-1.19449	1.89438e-07
PUS7	-1.05549	1.92875e-07
NUP155	-0.759013	1.93885e-07
MTMR6	1.37844	1.94107e-07
ZDHHC18	0.90886	1.94365e-07
PRR5	-1.56076	1.96163e-07
POC1B	1.20582	1.98467e-07
FAM99B	-4.12332	2.02269e-07
TIMM44	-0.979612	2.02569e-07
TINAGL1	-2.25527	2.03873e-07
INCENP	-1.00855	2.04034e-07
TLL2	4.23369	2.04601e-07
MCM8	-1.5582	2.05684e-07
SH3YL1	1.2479	2.074e-07
SVIL-AS1	0.646221	2.07884e-07
BCAR3-AS1	-1.69489	2.08246e-07
RAB37	2.56341	2.14758e-07
MAP2K4	0.719256	2.16991e-07
MGAM2	2.23633	2.17102e-07
KIF14	-3.57732	2.17918e-07
PRMT1	-1.10095	2.18862e-07
SH3RF1	1.35559	2.21203e-07
RPS10P3	-1.99951	2.21286e-07
CELF5	-1.98888	2.24192e-07
FAM120B	0.702415	2.24192e-07
SNTG1	-4.98099	2.24786e-07
BHLHE41	4.595	2.2885e-07
ENO3	-3.13869	2.29812e-07
ST6GAL1	-0.725577	2.32512e-07
MRPS27	-0.996319	2.33987e-07
SET	-0.82156	2.36101e-07
TMEM198	-1.7846	2.39941e-07
CAPN8	5.63924	2.40308e-07
PPIC	1.81824	2.42813e-07
ADAMTSL2	-3.34648	2.46054e-07
TMBIM4	0.972213	2.47387e-07
CLIP1	1.36711	2.49166e-07
SLC41A2	1.39267	2.54666e-07
MDN1	-0.700257	2.56248e-07
RIF1	-0.876724	2.56248e-07
IARS1	-0.74013	2.58586e-07
MMS19	-0.72297	2.69382e-07
PDE6D	1.73256	2.76826e-07
TPT1	-1.21807	2.78877e-07
TNFAIP3	-1.33382	2.81798e-07
RPS15AP12	-1.73018	2.82034e-07
PIK3R1	-0.957101	2.82947e-07
CCM2	0.852366	2.84795e-07
OTUD5	0.741449	2.87093e-07
SYTL1	-1.5226	2.87311e-07
ESRP2	1.68315	2.88269e-07
SP140L	1.51631	2.8859e-07
RPL23AP18	-1.39343	2.88686e-07
GDI2	-1.13878	2.96535e-07
STAM2	0.913382	3.02095e-07
UNG	-0.9047	3.07264e-07
SATB1	5.39555	3.08681e-07
ZFAND5	0.748414	3.08716e-07
UTP14A	-0.950196	3.0935e-07
VEGFB	-1.45916	3.10033e-07
QPCTL	-1.04174	3.10833e-07
LRRC28	0.849478	3.11867e-07
CRTAP	-0.932692	3.13628e-07
RPSAP17	-2.10711	3.13744e-07
CBR4	0.981884	3.14801e-07
MSN	1.32361	3.16287e-07
PLA2G15	1.23457	3.17582e-07
GPR107	0.604642	3.22214e-07
DMTN	-1.67969	3.2426e-07
FBXO25	1.09488	3.2578e-07
STMN2	8.53159	3.27485e-07
CCT8	-1.46991	3.2765e-07
VEGFA	-1.32845	3.28187e-07
PPP1R36	3.62327	3.28579e-07
POMGNT2	1.56194	3.28877e-07
DOP1B	1.81425	3.29572e-07
TTLL4	-0.661669	3.30478e-07
HELLS	-1.73304	3.30618e-07
E2F2	-6.12951	3.3247e-07
F7	-1.15738	3.35538e-07
CENPH	-2.02317	3.35723e-07
LYPLAL1	0.957377	3.38401e-07
SMAGP	-0.911995	3.38401e-07
KCNK6	4.02521	3.39643e-07
UBLCP1	0.96191	3.4522e-07
ABHD14B	-0.933218	3.547e-07
ITGB1	0.988309	3.547e-07
ADAM9	0.931067	3.54863e-07
RPS26P47	-1.13496	3.59748e-07
EEF1AKMT3	-1.26601	3.63194e-07
AGA	0.760044	3.64892e-07
BMP4	-1.09156	3.65433e-07
SIL1	0.682878	3.65433e-07
TBILA	3.8589	3.66141e-07
SAFB	-0.665109	3.69315e-07
TENM1	-1.58566	3.77936e-07
TM2D2	0.827159	3.811e-07
RNF144A	-1.58426	3.81579e-07
CYB5R1	0.778545	3.85997e-07
SRSF7	-0.798523	3.85997e-07
PCNA	-1.35169	3.86463e-07
NAT10	-0.908809	3.92275e-07
EIF2S3B	-1.19484	3.9414e-07
PLA2G2A	4.38959	3.9414e-07
LINC01239	2.99546	4.01463e-07
OCIAD2	1.83235	4.073e-07
SPPL2A	0.65503	4.12623e-07
MOAP1	0.992339	4.15403e-07
TOR3A	-1.44987	4.15634e-07
CAV2	5.11412	4.18195e-07
STAT1	0.853673	4.18945e-07
GNL3	-1.00736	4.19995e-07
CAMK2D	0.581745	4.4093e-07
HTATIP2	1.63338	4.42038e-07
RBM15	-0.889933	4.42742e-07
GPI	-1.56568	4.45315e-07
CFAP70	2.05229	4.47145e-07
TMEM167A	1.19464	4.51775e-07
SIGIRR	-1.14109	4.56122e-07
INPP1	1.39519	4.56327e-07
ATR	0.913424	4.63047e-07
SLC9A3R2	1.32754	4.6828e-07
CEP250	-1.07614	4.71925e-07
EPHB6	2.82921	4.74797e-07
NBL1	2.60705	4.782e-07
ANGPTL8	-2.40559	4.79245e-07
C4orf48	3.45838	4.79867e-07
TRAK1	1.08278	4.82566e-07
FAM107B	0.79919	4.85052e-07
DARS1	-1.2703	4.92721e-07
GEMIN4	-1.04409	4.9491e-07
CTNND1	0.725196	4.96808e-07
MITF	4.28812	4.97307e-07
PLCH1	1.38801	5.08881e-07
EXOSC9	-0.958577	5.10357e-07
TCEAL4	-0.74664	5.13784e-07
SPTBN5	-2.57006	5.18321e-07
GYS2	3.75964	5.26028e-07
CPT2	1.19794	5.2846e-07
IL13RA1	1.19232	5.29438e-07
GBP3	2.06663	5.35218e-07
PDCD11	-0.658285	5.36864e-07
ABCA6	1.33579	5.37485e-07
EGR1	1.07713	5.38521e-07
PTPRB	-5.2949	5.40497e-07
REEP1	1.3398	5.47575e-07
C3orf52	2.6154	5.5248e-07
HNF4A-AS1	-2.59992	5.54804e-07
TSR1	-0.692057	5.57064e-07
GAPDHP1	-1.67557	5.57704e-07
FAM136A	-0.789714	5.60318e-07
SUGCT	-1.10459	5.6852e-07
ADPRH	1.65028	5.69652e-07
CDKN2B-AS1	3.49573	5.69961e-07
CLTA	-0.83287	5.69961e-07
OAT	-1.71502	5.73256e-07
ZNF641	0.983814	5.75146e-07
KHSRP	-0.85876	5.76063e-07
ARF3	0.771216	5.83829e-07
ERLEC1	0.757328	5.84835e-07
LYRM9	1.72182	6.03832e-07
RCBTB2	0.998173	6.08497e-07
RALBP1	0.637163	6.10607e-07
EEF1A1P29	-1.82543	6.12959e-07
SERPING1	3.49742	6.23255e-07
BNIP3P1	-2.13011	6.25441e-07
MBD4	0.68889	6.27187e-07
AKR1B1	2.67189	6.28094e-07
BNIP3	-2.08851	6.30128e-07
PHF19	-2.01583	6.30128e-07
EFNA5	7.22131	6.35471e-07
CYTH2	0.976674	6.40963e-07
CAB39L	1.40811	6.47851e-07
TMED6	-3.02323	6.48356e-07
TECPR2	1.142	6.49562e-07
NUPR1	2.01847	6.49946e-07
C14orf132	3.01843	6.54084e-07
IL6ST	0.942765	6.54084e-07
DDC	-1.52975	6.64132e-07
NUP188	-0.670222	6.64132e-07
YPEL3	1.85686	6.64445e-07
APOF	1.66449	6.64506e-07
FERMT1	-1.48903	6.66895e-07
TLE3	-1.29029	6.7725e-07
STAT3	0.881609	6.78373e-07
ABHD4	1.11267	6.99373e-07
SNHG19	-2.5351	6.99373e-07
HIF3A	-6.81739	7.00484e-07
LAPTM4B	-0.816706	7.02655e-07
ARIH1	0.622898	7.07428e-07
ANLN	-5.70159	7.27429e-07
FAM72D	-3.01287	7.33252e-07
FAM117A	-0.783814	7.39959e-07
ATP6V0B	1.10613	7.47954e-07
MT1E	1.18065	7.54297e-07
HABP4	0.706242	7.58134e-07
BTBD1	0.704437	7.58371e-07
AHCY	-1.25405	7.60191e-07
CTNNA2	-4.56476	7.69731e-07
FAM131A	1.23311	8.06686e-07
CTSF	1.82823	8.08462e-07
APLN	-6.79097	8.11859e-07
CDH17	5.86228	8.27603e-07
CCDC148	1.84406	8.29973e-07
FABP1	1.10568	8.30896e-07
RAB8B	1.11461	8.32548e-07
SRPX2	2.62675	8.4185e-07
LINC02609	-1.68046	8.4473e-07
ABHD3	1.3246	8.48681e-07
GPHA2	-3.23737	8.50967e-07
MELK	-1.629	8.53472e-07
POFUT1	-0.70265	8.53776e-07
DBF4	-1.40272	8.59321e-07
TMEM97	-1.79417	8.64878e-07
HK2	-1.99092	8.68834e-07
SLC19A2	-0.863692	8.70294e-07
SCARB2	0.601427	8.74657e-07
AKAP6	1.36019	8.80842e-07
TST	1.37375	8.88801e-07
CLDN15	-1.03237	8.89238e-07
SNAP23	0.996776	9.25467e-07
RGS12	-1.05996	9.27728e-07
FAM72A	-2.31843	9.28159e-07
MBTPS2	0.598415	9.28159e-07
SLC16A12	3.41087	9.30768e-07
RPS3AP25	-2.02484	9.32077e-07
MAP4K4	-0.880542	9.3276e-07
CACFD1	1.18121	9.36034e-07
ERICH5	3.41937	9.40075e-07
CENPU	-2.20513	9.43237e-07
JUNB	1.50237	9.46811e-07
UXS1	0.844124	9.46962e-07
CTSL	0.973296	9.47256e-07
MAZ	-0.852119	9.51266e-07
UBE2C	-6.15101	9.5219e-07
KREMEN1	1.38483	9.58825e-07
PTPRH	-1.7928	9.59973e-07
TCOF1	-1.11036	9.64102e-07
UGT2B10	2.01118	9.73257e-07
EFNA3	-2.44402	9.92326e-07
ZNF280C	-1.10905	9.93999e-07
GABRA2	7.29162	9.96051e-07
LBP	2.94653	1.006e-06
RPL4P2	-1.93346	1.01848e-06
PIGV	0.69925	1.02175e-06
GINM1	0.828525	1.0356e-06
RNF135	1.63062	1.0356e-06
PDX1	5.01877	1.04219e-06
CYP1B1	4.66703	1.04879e-06
RAB4B	1.53701	1.05278e-06
POLR1C	-0.771003	1.06968e-06
[truncated: 13,616 more rows]

## Sheet: log2FC DM-org duc vs DM-org hep
gene	log2FoldChange	padj	p values derived from Wald test; DESeq2
MUC5AC	9.78334	1.40723e-74
IGF2	-5.55461	1.79719e-45
SLC7A8	-5.6618	3.25764e-43
MAPK4	7.27101	6.67859e-42
SLC38A11	-2.98296	2.59256e-41
ARHGEF4	3.9884	1.90743e-39
CCK	8.53853	1.90743e-39
ABTB2	-1.51929	6.95193e-38
CLTRN	-6.40048	2.53163e-35
GPC3	-6.77227	4.13342e-35
MBOAT2	3.46436	2.78248e-34
HSD3B7	-1.58786	3.47447e-33
FAM107B	1.99116	1.81836e-31
COL27A1	-2.12268	2.41348e-30
PBX1	4.91512	4.14115e-30
PDE3A	6.22351	4.14115e-30
TRIM71	-7.92422	4.94405e-29
PALM3	-3.33836	5.46136e-29
HMOX1	-3.18864	5.67696e-29
ANXA1	3.09878	5.86551e-27
APOE	-6.90362	1.64857e-26
WNK2	-2.47547	4.90515e-26
FARP1	-1.26798	6.82461e-26
SLC38A7	-1.68826	6.82461e-26
SFMBT2	4.3173	8.12484e-26
NPL	-4.73003	7.19531e-25
KLK13	5.83462	2.41066e-24
LGR5	-2.41319	2.46661e-24
SIK1	4.98624	3.46658e-24
CNTN1	11.7435	5.68858e-24
MET	2.63997	1.10377e-23
FBXO17	-6.85624	1.3099e-23
FBXO32	4.6197	2.23008e-23
MUCL3	7.62075	2.8375e-23
GPX8	5.91845	4.36792e-23
KRT17	4.97833	7.2069e-23
KRT16	4.32368	1.80791e-22
DCLK1	9.14062	2.06722e-22
APLP1	5.2265	2.41177e-22
OSGIN1	-2.12139	6.96538e-22
ZNF532	-3.4465	7.25023e-22
NRCAM	-4.33932	1.32136e-21
DCDC2	-6.86324	1.60653e-21
DUSP4	2.83851	9.60079e-21
A2M	-11.0081	9.6817e-21
CD55	5.87696	9.6817e-21
TTR	-4.54741	1.03817e-20
LGR4	2.65869	1.03943e-20
LAP3	-1.01961	1.47693e-20
ARSL	-3.06942	3.47635e-20
C9orf152	-2.03748	1.23734e-19
PAQR8	-2.72715	3.32379e-19
SUSD1	-2.37929	4.919e-19
LINC02499	-9.75384	7.10362e-19
AFM	-11.8826	7.2675e-19
CTSL	1.41843	1.34363e-18
GATM	-3.20429	5.8657e-18
ZNF195	-1.20754	1.74177e-17
AKR1C1	-3.55911	5.555e-17
EFNA5	5.29737	5.555e-17
ARRDC2	1.85408	6.27397e-17
GDNF	-4.84176	6.43113e-17
ODAM	-5.83811	6.61329e-17
ITGB4	1.75872	6.94919e-17
ST6GAL1	-2.60305	7.00092e-17
SERPIND1	-8.68096	7.64376e-17
HLA-E	1.18246	9.02599e-17
AFP	-10.6412	1.01489e-16
MALT1	-2.11231	1.14992e-16
HLA-C	1.72547	1.38394e-16
TRIM24	-1.91676	1.98717e-16
NR3C2	3.07237	2.36045e-16
BAAT	-5.46217	2.40693e-16
AHSG	-9.62242	4.68133e-16
PIK3R1	-1.18893	6.56387e-16
PPP3CA	1.88413	7.817e-16
B3GNT7	5.079	8.20625e-16
FLCN	-1.24571	9.62976e-16
CBX7	3.54884	1.18082e-15
TNNT2	2.56608	1.23357e-15
H1-10	1.58885	1.36922e-15
PPM1H	-2.40917	2.14348e-15
HMGN2	1.18765	2.49785e-15
SLC2A10	4.83889	2.60717e-15
ALB	-10.3997	3.9264e-15
CLCN5	-1.34023	3.9264e-15
FGGY	-1.95418	4.63072e-15
MEAK7	1.35274	4.85773e-15
COL16A1	-2.42672	6.87016e-15
NR4A2	6.55476	7.19536e-15
LTBP4	3.02536	8.81175e-15
APOA2	-9.95127	1.8067e-14
NOTUM	-8.38994	1.8067e-14
STXBP6	-4.08297	1.87247e-14
FKBP10	-4.09378	3.07732e-14
LINC00313	5.99324	3.19094e-14
TTLL4	-0.873696	3.86163e-14
MITF	4.97739	4.89066e-14
RAI1	0.771836	5.97967e-14
STMN3	1.60135	6.48907e-14
KIAA0895	3.09802	7.05909e-14
PTDSS1	-0.743683	9.62398e-14
UNC5CL	-1.77466	1.0492e-13
RASGRF2	-4.44181	1.17974e-13
PLA1A	-3.85961	1.20183e-13
PRKAR1B	-2.02603	1.2318e-13
ADH6	-3.5588	1.28015e-13
PHYHIPL	-5.19089	1.41203e-13
PANK1	-1.68444	1.62389e-13
GLDC	-4.41005	1.65964e-13
ZDHHC14	2.75391	1.65964e-13
ADRA2C	-3.67097	1.68874e-13
CAPN9	4.79664	1.73675e-13
LMNTD2-AS1	1.9641	1.73675e-13
GADD45B	3.04004	2.51654e-13
LMO7	1.22362	2.73609e-13
PEAK1	-0.733091	2.93611e-13
FBXO41	2.12526	3.03193e-13
FNDC10	2.42313	3.34383e-13
H1-0	1.20586	3.58013e-13
RPS6KA2	3.62666	4.4042e-13
PLA2G6	1.2134	4.56168e-13
CTSF	4.88472	4.57644e-13
TBX18	-3.68932	4.61188e-13
AIFM1	-1.05483	4.74433e-13
GPAM	-6.76995	5.63202e-13
TNXB	3.60805	6.55242e-13
ZNF483	5.58325	6.55242e-13
ABCA3	2.8889	7.03699e-13
HSPA2	3.17838	7.30106e-13
VWCE	-3.70247	7.80258e-13
PPIP5K1	0.733421	8.58056e-13
SAT2	-1.46951	8.61477e-13
TMEM151A	5.03229	8.61477e-13
MYO1E	2.01003	1.03421e-12
GIPR	4.03291	1.142e-12
UAP1L1	-2.32565	1.18739e-12
CDH16	-3.05467	1.34893e-12
C2CD4B	-5.1652	1.47633e-12
CAPN6	-6.12329	1.50813e-12
GABARAPL1	3.29246	1.61193e-12
PER2	1.83105	2.1942e-12
TULP4	-1.6022	2.20967e-12
PPP2R2C	4.02782	2.4624e-12
TRAK2	1.70576	2.62412e-12
BAG1	1.81827	2.82083e-12
BEX2	4.5597	2.82083e-12
GDNF-AS1	-4.91526	3.038e-12
LPCAT2	2.63499	3.04406e-12
IQSEC2	1.71671	3.55434e-12
MEF2D	1.2287	3.80689e-12
CTSC	-3.43679	4.8607e-12
TRABD2B	-3.85888	5.2687e-12
TMEM132B	2.85839	5.92277e-12
DPY19L1	1.84656	6.12422e-12
LSP1	5.83804	6.16597e-12
REG3A	-6.32045	6.82132e-12
SPINK4	8.90795	6.82132e-12
ATP9A	-2.62951	7.06105e-12
AKR1C2	-3.71069	7.06684e-12
PPARGC1A	2.58608	7.17969e-12
LINC02404	5.23134	7.91103e-12
LOXL1	3.26518	8.09781e-12
CTSA	-0.881275	8.15264e-12
KLHL26	2.39984	8.32996e-12
GLDCP1	-4.57542	8.52197e-12
EPS8	1.54275	1.09379e-11
CCN3	4.08068	1.14226e-11
PIR	-2.20093	1.42122e-11
AMBP	-5.50094	1.50465e-11
ENO3	-1.83504	1.92567e-11
GEM	4.93049	1.95645e-11
EHD2	4.00402	2.00963e-11
LRRC61	-1.78992	2.95917e-11
ASPH	1.47946	3.18589e-11
ANXA10	3.96348	3.70092e-11
FGF3	-23.3865	3.70092e-11
PARVB	-1.4513	3.70092e-11
ZSWIM5	-1.88621	3.70092e-11
SULT2A1	-5.7155	4.17441e-11
TRMT9B	4.07445	4.17441e-11
SERPINA10	-6.04309	4.22027e-11
NKD1	-6.80998	4.4383e-11
OTUD1	2.79695	4.56577e-11
DPY19L1P2	1.64741	4.6519e-11
PITPNM3	2.0871	4.66452e-11
LARGE2	-3.66422	5.21711e-11
LGI3	3.39189	5.46003e-11
ZNF124	-1.18578	6.24033e-11
MLF1	4.42718	6.81851e-11
CNN3	-2.21493	7.32992e-11
CBX2	-2.04099	9.43783e-11
FOS	4.97511	9.51825e-11
KLF2	4.17511	9.51825e-11
TIAM1	3.52296	9.83899e-11
DIP2C	1.18233	1.00433e-10
ADAM15	1.47632	1.0372e-10
MSLN	2.39674	1.09063e-10
ZER1	1.38774	1.22413e-10
ARC	8.16648	1.45393e-10
SMTN	-1.37586	1.49933e-10
LYPD1	-4.66641	1.5478e-10
MMP7	-3.43025	1.62003e-10
NCK2	-0.931866	1.99464e-10
CCDC28A	2.58676	1.99928e-10
PLCB4	-4.77771	2.11471e-10
DYNLL2	0.630729	2.33007e-10
XYLB	-1.46833	2.33007e-10
RENBP	-7.52877	2.35288e-10
VSIG10L	-1.78065	2.35288e-10
GNPDA1	-1.68391	2.57373e-10
PAH	-7.18364	2.71443e-10
CARNS1	4.33517	2.7174e-10
NR4A1	5.14409	2.81003e-10
CLSTN1	0.978268	2.92103e-10
CDCA7L	1.52478	2.98723e-10
B4GALNT3	1.6644	3.15455e-10
PLEC	0.987251	3.23646e-10
GLUD2	-1.72919	3.24974e-10
ARHGEF19	-2.06586	3.99471e-10
SMPD3	1.46703	4.19579e-10
COL4A3	6.3641	4.29254e-10
RAP1GAP2	1.50722	4.4928e-10
GLI3	8.95612	5.07969e-10
KANK1	-2.57344	5.12243e-10
ZBTB38	1.15944	5.24613e-10
SLC26A1	-2.69346	5.28747e-10
RAB3IL1	-3.97082	5.67198e-10
DNM1	1.54062	5.75617e-10
RELN	-7.01264	6.76026e-10
NUAK1	1.91329	7.08609e-10
LINC02600	-3.78536	7.11362e-10
PRKCB	11.1179	7.1995e-10
GASK1B	-4.5276	7.41353e-10
ANKRD13A	1.12737	7.56536e-10
CST1	-12.651	7.56536e-10
AMIGO2	-4.28993	7.62568e-10
MTMR2	-1.67369	7.62568e-10
OXCT1	2.70598	7.81831e-10
PKLR	-4.30083	7.92738e-10
GACAT2	3.46648	8.37844e-10
QPRT	-2.27385	9.40155e-10
AKR1A1	-1.08029	9.5651e-10
HKDC1	-2.44319	9.59654e-10
LINC02035	2.51821	9.722e-10
F11	-3.79294	9.95328e-10
ALDH18A1	-1.33374	1.00391e-09
ATP1A1	-0.813585	1.08392e-09
JAK2	1.43238	1.09266e-09
TSPAN12	2.50089	1.26787e-09
SPRING1	-0.98373	1.27047e-09
HPS1	-0.889502	1.30417e-09
ENPP7P8	-2.48958	1.47285e-09
TNFRSF19	-4.77503	1.54806e-09
KIFC3	2.08142	1.7828e-09
GSTM1	-3.84579	1.82557e-09
ISG20	3.27809	1.90258e-09
FYTTD1P1	-5.81897	1.98006e-09
TGFBR2	1.66913	2.03018e-09
FMNL2	-1.24782	2.12126e-09
TNK2	0.926852	2.19656e-09
ADGRG6	2.64655	2.40414e-09
DGAT2	-2.60933	2.48903e-09
TDRKH	2.92859	2.50733e-09
CCDC91	1.432	2.54641e-09
PNPLA2	1.36507	2.63003e-09
TPM2	4.93241	2.83347e-09
LINC00589	3.60655	2.89945e-09
ARMCX2	4.06404	2.9199e-09
TMEM117	-1.83857	3.00545e-09
POLR3GL	1.20758	3.14252e-09
RRN3P1	-1.37394	3.29279e-09
SMAD7	-1.70395	3.38014e-09
LHX2	6.06481	3.47867e-09
DUOXA1	3.21879	3.63557e-09
FN1	-4.13353	3.79219e-09
KLKB1	-4.09098	3.89219e-09
ANKRD24	2.01266	3.91775e-09
PEAR1	2.72074	3.92706e-09
ZNF185	3.30141	4.15987e-09
CHPT1	-1.02368	4.2867e-09
CAV1	2.7981	4.29222e-09
CACHD1	-3.89665	4.48793e-09
CLIP4	-1.55001	4.54504e-09
MLPH	2.30362	4.55929e-09
RAPGEF3	2.91511	4.55929e-09
ME1	-2.7443	4.61196e-09
ZNF704	-2.78622	4.7796e-09
HAS2	-4.53333	4.81691e-09
HPRT1	1.06022	5.16733e-09
CLUHP3	-1.13775	5.36499e-09
MPP1	-2.22538	5.57591e-09
MEX3A	-2.44592	5.72661e-09
DLL1	3.25554	5.87329e-09
STARD13	-3.17178	5.87329e-09
ADSL	-0.500058	5.95185e-09
ADCY9	1.26602	6.09898e-09
PLPP3	-1.63909	6.64124e-09
INSIG2	-0.828154	6.6653e-09
FOSB	9.49048	6.7878e-09
SLC44A1	1.59391	6.86476e-09
ABTB1	2.57076	6.88226e-09
TICAM1	-0.810159	7.17505e-09
IKZF1	4.52211	7.2357e-09
ARRB2	1.77796	7.50125e-09
MAML2	-1.61112	7.81432e-09
ESYT3	3.79372	8.09671e-09
TNS3	-1.56015	8.25131e-09
FAM167A	3.63432	8.35439e-09
TPK1	3.14267	8.41221e-09
ABCA7	2.4507	8.82831e-09
MTCL1	1.21304	9.17498e-09
GNB5	1.79716	9.26567e-09
LINC02616	-8.88064	9.59199e-09
AP5Z1	-0.987001	9.85124e-09
STRADB	1.35402	9.85124e-09
AVPI1	2.74109	1.00032e-08
CIRBP	0.619394	1.00032e-08
ULK2	1.02685	1.07617e-08
FKBP9	0.91707	1.09443e-08
CHSY3	-2.70877	1.09918e-08
SCARA5	5.50768	1.11743e-08
F7	-2.84614	1.21399e-08
TTC7A	1.51965	1.24702e-08
MYLK	4.49012	1.30054e-08
HTRA1	3.52248	1.38835e-08
SALL4	-7.14415	1.42091e-08
GAREM1	2.18672	1.43222e-08
GARRE1	0.974737	1.43222e-08
ZDBF2	2.81364	1.43544e-08
SHROOM2	-1.40412	1.48947e-08
EVA1C	4.57929	1.52193e-08
SLC9A1	1.30815	1.71226e-08
BAD	1.05598	1.72992e-08
LIN28B	-8.02232	1.72992e-08
OGG1	-1.29598	1.7738e-08
SP5	-4.37891	1.83322e-08
ITGB1-DT	4.23767	1.91123e-08
LPCAT4	1.09941	2.05996e-08
DAGLB	0.664959	2.09272e-08
PYCR1	-2.05282	2.1956e-08
AHR	1.25803	2.50826e-08
SCARB1	-1.74567	2.50826e-08
TTN	-3.02102	2.50826e-08
LRRC20	1.07045	2.63981e-08
SLC6A19	-1.28127	2.63981e-08
GUSB	1.03463	2.66656e-08
CHKA	-1.033	2.73432e-08
AKAP13	0.819573	2.73614e-08
ACSL1	-1.28914	2.75447e-08
SERTAD1	1.39688	2.79526e-08
SPOCK2	3.22292	2.91267e-08
GLMP	-1.59449	3.04576e-08
TMEM38B	1.11125	3.07739e-08
FLYWCH2	2.56586	3.12869e-08
ITIH2	-6.66037	3.17559e-08
EPHA10	2.28585	3.25063e-08
NES	-4.81717	3.25101e-08
PDE3B	-2.16729	3.32089e-08
OAS3	-2.70166	3.38359e-08
SND1	-0.913115	3.38359e-08
COA3	-0.847536	3.44297e-08
ZNF731P	-0.627813	3.46573e-08
MUC5B	7.818	3.53597e-08
TRAF5	-1.69543	3.55079e-08
TMEM8B	1.97822	3.74498e-08
ARL2BP	0.91571	4.06063e-08
JMY	2.44798	4.18882e-08
MAFF	2.93057	4.28692e-08
PHF1	1.16269	4.3047e-08
DNAJC12	5.05899	4.31616e-08
GAL3ST1	1.50108	4.35685e-08
SPSB3	1.24348	4.64481e-08
ZNRF3	-2.72512	4.64978e-08
RASAL2	-1.44262	4.76348e-08
CTNNA2	-5.65518	4.76997e-08
ALDH1B1	-2.17538	4.8249e-08
GSKIP	1.13507	5.41857e-08
PAIP2B	5.81482	5.44366e-08
PIM3	0.988208	5.98702e-08
TMEM178A	1.59657	5.98702e-08
EPHA2	0.915174	6.08599e-08
AMZ2	1.23985	6.32585e-08
LRRC56	2.56163	6.47492e-08
FAM83G	-0.908863	6.57618e-08
SEZ6L2	1.91334	6.6065e-08
MAT2B	0.86111	6.81431e-08
LRRC36	-4.49645	6.94783e-08
ASGR1	-4.34208	7.0027e-08
CACNA1F	3.67285	7.4075e-08
PHLDB3	-1.03103	7.48245e-08
PRR27	-7.75742	7.61311e-08
COBLL1	-2.89549	8.87966e-08
YPEL4	8.00975	8.92672e-08
GSAP	-1.73631	9.024e-08
CYP2B7P	2.67583	9.05099e-08
TCTN1	1.6259	9.34976e-08
COMP	-6.30957	9.39733e-08
MAFK	1.26756	9.39733e-08
SLC16A14	4.05338	9.39733e-08
POLR2J4	1.81243	9.42246e-08
HUNK	-4.83343	9.84656e-08
STRCP1	2.74812	1.01791e-07
PROX1	-2.85157	1.02054e-07
MAF	-1.2777	1.02469e-07
GRN	0.84132	1.0253e-07
MAP3K3	1.44098	1.09596e-07
ACTR3C	-1.65471	1.09651e-07
RGN	-4.83819	1.09651e-07
MCUR1	-1.06919	1.12591e-07
KHK	-2.18088	1.21699e-07
MAPK11	1.82341	1.2229e-07
SLC25A23	1.05835	1.23585e-07
STRC	2.63083	1.25137e-07
STK32B	4.94809	1.32221e-07
VEGFA	-0.737343	1.3672e-07
ITGB1P1	0.920901	1.37435e-07
NUDT16L2P	1.02882	1.38808e-07
LINC00342	3.1984	1.41784e-07
DUSP1	4.09296	1.41816e-07
NUB1	1.05768	1.43456e-07
PDK4	4.23911	1.55419e-07
HAO1	-6.74941	1.64573e-07
GLG1	1.02301	1.72257e-07
HINT1	-0.624052	1.73798e-07
RAB26	2.32498	1.77655e-07
SORBS1	-2.88514	1.79128e-07
RARRES2	-2.4002	1.80259e-07
AGAP1	1.02467	1.8183e-07
CA5B	-2.95234	1.84574e-07
SLC19A3	-6.71906	1.87044e-07
RASSF10	1.65234	1.92849e-07
MIDN	0.893431	1.93211e-07
RELB	-1.09306	1.93211e-07
ITGB1	0.946851	1.96581e-07
ISX	-8.49447	2.01113e-07
MOGAT1	-6.24578	2.05586e-07
PZP	-7.38178	2.05586e-07
CDKN1B	1.23707	2.11836e-07
FTL	-1.0208	2.13766e-07
GOLM1	1.80095	2.14072e-07
ANTXR1	5.35904	2.16302e-07
AMOTL1	1.27238	2.23945e-07
DRAM1	-1.75187	2.25245e-07
THBS1	-3.15027	2.41593e-07
HGSNAT	1.14405	2.45774e-07
FJX1	-1.75509	2.56396e-07
DENND3	2.30223	2.57255e-07
HS3ST4	-8.21467	2.59985e-07
TRPM6	-7.13614	2.75687e-07
CHMP5	0.815082	2.77197e-07
NR4A3	7.05531	2.7897e-07
C11orf96	10.0101	2.90403e-07
SEC13	-0.758895	2.91151e-07
VPS35	-0.852474	2.91151e-07
FRMD4B	3.59531	2.92368e-07
ZNF697	-1.45477	2.94919e-07
GAS2L1	1.58587	3.01906e-07
VAC14	-0.672683	3.20416e-07
PRUNE1	0.936481	3.23751e-07
SGK1	2.7513	3.27467e-07
CTNS	-0.799065	3.29932e-07
ACAA2	-1.99937	3.43869e-07
FOXJ2	0.707712	3.54632e-07
PEX7	1.20571	3.59104e-07
RPS6KA6	3.2995	3.80011e-07
NANOS1	1.50222	3.8541e-07
DUSP3	-0.598074	3.8725e-07
CDK2AP2	1.0334	3.8848e-07
DENND6B	1.27739	4.1128e-07
ZFP90	1.58095	4.20722e-07
ZBTB7A	0.560124	4.21967e-07
DBP	2.60209	4.38135e-07
LFNG	1.48908	4.52305e-07
TMEM242	1.07698	4.54298e-07
LOXL1-AS1	2.66802	4.54833e-07
ATP8A1	1.64426	4.56087e-07
HIPK1	0.707855	4.59484e-07
VSNL1	-7.13363	4.59484e-07
MAP3K5	2.1974	4.83097e-07
SLC36A1	-1.22976	4.83097e-07
NSMCE3	1.12216	4.89426e-07
NIPAL3	1.64798	5.05025e-07
AXIN2	-3.51108	5.10087e-07
RTKN	-0.79559	5.10087e-07
APOD	-4.51391	5.19111e-07
RBP1	-7.21219	5.28061e-07
GDPD5	-1.76642	5.28841e-07
ITM2C	2.3825	5.32866e-07
MYRF-AS1	2.15647	5.80585e-07
SLC5A9	-3.04983	5.98057e-07
MFSD5	-0.626132	6.09587e-07
RAB11FIP2	-0.648248	6.35e-07
NPTX2	4.50906	6.43981e-07
RACK1	-0.6979	6.50163e-07
TMEM164	1.27906	6.50163e-07
RTL8A	0.694414	6.55836e-07
NOL3	0.990497	6.96959e-07
ZDHHC9	-0.595068	6.96959e-07
EREG	2.32766	7.1267e-07
SMLR1	-2.53283	7.13021e-07
PFN2	1.23878	7.27617e-07
USP20	0.826013	7.28268e-07
STARD8	2.34528	7.35594e-07
RPL12P6	-0.970053	7.59796e-07
SPRY1	1.3355	7.61507e-07
MOXD1	4.69222	7.61559e-07
GALNT6	-2.90435	7.79757e-07
HMGN2P3	1.09915	7.8468e-07
LAMB4	-7.43099	7.8975e-07
RNASEL	1.09265	8.1723e-07
UGT1A6	-3.13473	8.30517e-07
DOCK11	-2.14882	8.51947e-07
GRAMD1A	-1.98113	8.61312e-07
SIPA1L1	-0.898817	8.64956e-07
DUOXA2	5.78372	8.78198e-07
GCA	1.24187	9.12087e-07
NSUN7	3.79714	9.1265e-07
TFDP2	1.54217	9.1265e-07
EVA1A	-3.07923	9.14689e-07
INKA2	-0.868991	9.14689e-07
SLC37A4	-0.838361	9.20982e-07
CDH17	2.74114	9.22314e-07
CLTA	-0.936509	9.32474e-07
ABHD12	-1.01645	9.78272e-07
SHC2	-1.43659	9.84811e-07
MTURN	3.60897	9.9869e-07
KCNJ5	-7.21909	1.01484e-06
PELI2	3.31474	1.03029e-06
TMEM63A	-1.02824	1.03276e-06
UBALD1	1.34504	1.04383e-06
WASHC2C	-0.906585	1.05092e-06
PEG3	-8.79141	1.05114e-06
RPL12	-0.986841	1.05657e-06
ARHGEF10	1.05239	1.09405e-06
STIM2	1.06388	1.09405e-06
FER	1.04463	1.12138e-06
GTPBP1	0.88794	1.146e-06
LYRM9	1.89751	1.146e-06
CDK4	-0.87172	1.14859e-06
SOX6	-2.66668	1.14859e-06
RRN3P3	-1.08151	1.16736e-06
MAP4K4	-1.26637	1.19362e-06
TF	-3.78815	1.20035e-06
EDEM3	0.777672	1.214e-06
MMD	-1.08964	1.21557e-06
SLC45A4	1.16503	1.21841e-06
VPS33A	-0.893518	1.24836e-06
MAGI2-AS3	2.67056	1.26086e-06
GSTM4	-1.95661	1.31748e-06
NXPE3	2.11533	1.31748e-06
PHF10	0.735357	1.31748e-06
MLLT3	0.895204	1.34359e-06
TMPRSS5	-3.488	1.34474e-06
MN1	2.20035	1.36594e-06
DAB2	-2.33361	1.42532e-06
IFFO2	-0.915842	1.42532e-06
LHPP	1.15454	1.42532e-06
ZNF561	-0.699209	1.42624e-06
MSX1	-2.61138	1.44705e-06
CACNA1E	4.80509	1.51391e-06
SEC11C	-1.29103	1.54122e-06
EEF1A1P13	-0.773898	1.55427e-06
KIAA1671	-0.766863	1.63897e-06
PIM1	1.17074	1.64115e-06
TMEM163	2.67882	1.689e-06
VSIR	1.83479	1.70399e-06
HEATR4	3.18414	1.70842e-06
EIF4E3	1.44249	1.71729e-06
FXYD2	-5.07829	1.72484e-06
AGMAT	-2.26429	1.72563e-06
HLTF	1.19657	1.72563e-06
RNF24	1.00524	1.80013e-06
BGN	-7.8474	1.81022e-06
JAK3	2.99551	1.81022e-06
INPP5A	-1.15939	1.83493e-06
SGMS2	2.37033	1.83493e-06
FRAT1	3.44472	1.86843e-06
CYLD	1.76712	1.88396e-06
WASHC2A	-0.875869	1.91172e-06
GSTA1	-3.45105	1.92904e-06
AMACR	-4.02921	1.98695e-06
CDKN1C	-2.43201	1.98695e-06
FOXK1	1.36959	1.99268e-06
AMPD2	-1.4218	1.9961e-06
EEF1A1P19	-0.728018	2.03042e-06
RFX5	-0.796459	2.08484e-06
C6	-4.19422	2.20781e-06
WDR12	-0.893937	2.20781e-06
TBC1D16	-0.931577	2.29739e-06
UNC5B	1.53048	2.31802e-06
ATP6V1B2	-0.955204	2.38746e-06
GPR153	1.4609	2.46889e-06
GCNT2	-2.4648	2.47332e-06
PLEKHH1	-0.996902	2.51428e-06
MICAL3	-1.20304	2.51931e-06
TOMM40L	-1.44881	2.52951e-06
ZNF780A	-0.735391	2.52951e-06
ASGR2	-6.45903	2.58801e-06
LINC02532	-5.79607	2.58801e-06
SC5D	-1.02448	2.59156e-06
OGA	0.791067	2.62116e-06
ABCC4	-1.9626	2.62697e-06
CD74	-2.16347	2.64621e-06
PHLDB1	1.10112	2.7104e-06
OBSL1	-1.84601	2.72947e-06
ST3GAL4	1.87477	2.77339e-06
WWP1-AS1	-2.04895	2.789e-06
TMEM217	-2.52479	2.81441e-06
COLGALT2	-6.19577	2.88796e-06
GLI2	2.44089	2.94209e-06
MICAL1	-1.17265	2.99185e-06
PTER	1.66111	3.04036e-06
FTCD	-4.45699	3.11652e-06
LZTFL1	1.22774	3.13213e-06
ZMAT1	4.68002	3.14452e-06
PUS10	-1.37778	3.17071e-06
ZFYVE26	-1.03841	3.34153e-06
RASGRF1	-6.11117	3.34427e-06
SLC25A12	3.41446	3.34427e-06
COL4A5	1.53742	3.3754e-06
CYP2U1	2.51253	3.52148e-06
DHDDS	-0.618985	3.54196e-06
GTF3C6	-1.36565	3.71147e-06
EEF1B2	-0.956004	3.72784e-06
CCNJ	-0.997221	3.75725e-06
SMIM14	1.62746	3.80859e-06
RAB37	3.73071	3.83468e-06
EGFL7	2.0257	3.87264e-06
SREBF1	1.08837	3.87264e-06
PSPH	-1.21707	3.88338e-06
CHST1	5.07918	3.94834e-06
MAGEE1	4.64869	3.95601e-06
GINM1	0.888177	4.03048e-06
SLC30A4	2.21446	4.17624e-06
DUOX2	4.69955	4.20972e-06
PTGER2	-3.75115	4.2218e-06
MRPL37	-0.567267	4.30287e-06
RPL14P1	-0.872646	4.30287e-06
HPN	-2.34143	4.33955e-06
HSPA1A	0.964062	4.34087e-06
EPB41L4A	3.60866	4.43139e-06
MORC2	-0.64944	4.43404e-06
EGR3	5.34704	4.65349e-06
GPX2	-1.27631	4.65349e-06
GREB1	-5.36325	4.72167e-06
RPL12P8	-0.999426	4.77537e-06
WTIP	1.35543	4.81525e-06
RTCA	-0.659375	4.89955e-06
ODF3B	2.01455	5.00146e-06
PLA2G12B	-3.14327	5.06838e-06
RPL32P18	-0.834097	5.10144e-06
ATP10A	-5.15639	5.31405e-06
CCNDBP1	0.648953	5.33641e-06
DPF3	3.57918	5.45576e-06
FTLP3	-0.947363	5.54103e-06
CPM	2.76595	5.76867e-06
KIF12	-1.31008	5.87138e-06
CREBRF	1.54572	5.94997e-06
FKBP9P1	0.938832	5.9527e-06
ZNF540	2.14278	6.19321e-06
TMOD3	0.616188	6.21905e-06
RETSAT	0.52464	6.26885e-06
CPEB3	1.78132	6.2689e-06
RNF141	0.94154	6.28691e-06
MYO7A	-2.78323	6.29819e-06
RIMKLB	2.76581	6.42839e-06
PHKA1	2.44124	6.47074e-06
SLC25A36	1.26551	6.47074e-06
TCF7L1	1.57542	6.50335e-06
ASCL2	-7.25168	6.56804e-06
COMMD9	-0.68707	6.62489e-06
KMT5C	1.22006	6.80328e-06
PSIP1	1.36873	6.80558e-06
ABHD15	0.741633	6.95722e-06
GPRASP1	1.56846	6.99073e-06
TEAD2	-3.86443	7.01921e-06
MEIS3P1	1.64389	7.16764e-06
EIF2S3	-0.713765	7.20687e-06
BICDL1	1.40296	7.3365e-06
DIRAS3	4.15842	7.34947e-06
PTGS1	4.13869	7.3621e-06
TSHZ1	1.03595	7.40141e-06
CHP1P2	-1.50419	7.55983e-06
DUSP8	-1.34046	7.59092e-06
BASP1	4.7571	7.67459e-06
FNBP1	1.02873	7.88745e-06
PPM1J	1.46166	7.90856e-06
SEC61A1	-0.462185	8.12228e-06
GANC	-0.88082	8.17513e-06
GPRC5B	-2.86068	8.26042e-06
ADD3	0.792589	8.33365e-06
RAB15	-1.39579	8.3385e-06
BBS2	0.84782	8.73935e-06
DPEP1	-7.72104	8.76621e-06
EEF1A1P6	-0.771194	9.02347e-06
CHN2	-1.60359	9.07143e-06
SLC8A3	6.67027	9.08348e-06
FBXO8	0.853536	9.21198e-06
LAMP1	-0.754703	9.21198e-06
ZNF189	-1.03264	9.21198e-06
NPC2	-0.972149	9.23026e-06
TRANK1	2.24284	9.42749e-06
MRPL50	-0.685016	9.61671e-06
SLC4A7	-1.26871	9.61671e-06
SLC22A17	3.73951	9.68882e-06
HCP5	2.2936	9.71564e-06
ELOVL4	4.32029	9.72963e-06
FAM177B	2.09187	9.7796e-06
OLFML3	-3.83804	9.81118e-06
SMIM10L2A	3.60075	9.89959e-06
SOCS3	3.64756	9.99949e-06
PODXL2	1.74235	1.00083e-05
HNF1A-AS1	-1.05586	1.0112e-05
CHST13	-2.05837	1.04059e-05
UGT2B7	-2.55617	1.04092e-05
C10orf82	-2.94855	1.05456e-05
RPS6KA5	2.78978	1.05456e-05
SPON2	-2.57883	1.06497e-05
GPT2	-0.995183	1.0841e-05
NAGPA	-0.938802	1.09383e-05
PAQR3	1.30732	1.09546e-05
SERPINE2	-1.63209	1.1132e-05
STUM	-3.6088	1.11803e-05
ANKRA2	0.661547	1.12233e-05
FZD8	1.39808	1.12322e-05
SRI	1.66173	1.12624e-05
CST4	-12.341	1.13938e-05
PSMB5	-0.693083	1.16089e-05
AASS	3.9375	1.17853e-05
RAB29	-1.18031	1.18277e-05
IGDCC3	-7.49071	1.18718e-05
GSTM2	-2.87686	1.19683e-05
NR1D2	1.09918	1.19683e-05
ABI3BP	3.83752	1.21273e-05
NEK7	1.03046	1.21273e-05
MDN1	-1.38242	1.24147e-05
WDR31	1.29165	1.24939e-05
CHST12	1.67047	1.28746e-05
RBMS2	0.954062	1.28961e-05
FUT9	-1.66938	1.29432e-05
SSTR5-AS1	3.42067	1.29912e-05
TMBIM6	0.444059	1.31846e-05
IL27RA	-2.6837	1.33099e-05
EFCAB12	2.26197	1.3453e-05
KCNJ11	-1.6433	1.36219e-05
PHLDA1	-1.38519	1.36219e-05
SOGA1	1.18193	1.36219e-05
TM4SF4	3.11979	1.37408e-05
ADAMTSL2	-9.7444	1.3848e-05
TMEM79	-1.43318	1.39216e-05
PABIR3	2.56776	1.41456e-05
TNFRSF21	1.31223	1.42656e-05
PAG1	2.18103	1.43522e-05
TBCEL	2.28746	1.45704e-05
EFNB1	0.844985	1.4721e-05
TRAF3	-0.760593	1.4807e-05
MED29	0.474398	1.48846e-05
RHBG	-5.82004	1.49579e-05
SNX9	1.02155	1.49737e-05
AMZ2P1	1.09945	1.50614e-05
PTPRJ	-1.26025	1.55004e-05
PPP6R2	-0.691952	1.55012e-05
EEF1A1	-0.770556	1.56195e-05
IRAK1	-0.438804	1.56195e-05
SPECC1	-0.784865	1.60158e-05
ABCC2	-1.60416	1.60396e-05
C1GALT1	-0.906385	1.61516e-05
APBB1	2.11965	1.61854e-05
APC	-0.665982	1.64006e-05
KIAA0513	1.8472	1.64281e-05
ZNF608	-1.55375	1.64943e-05
PHLDA2	0.759065	1.6562e-05
NFE2	-4.83195	1.70496e-05
CREB3L1	4.40538	1.70908e-05
RPS7P11	-0.800706	1.73322e-05
CARD6	-2.72698	1.76807e-05
CETN2	0.579397	1.76807e-05
GRAMD1B	1.49117	1.76807e-05
HDAC5	1.67316	1.78813e-05
TMEM237	1.44191	1.78973e-05
ST6GALNAC6	1.13167	1.78991e-05
CCDC113	4.79213	1.79027e-05
PHYHIP	2.94357	1.79027e-05
INF2	0.668722	1.79907e-05
IGF1R	2.2024	1.8316e-05
ZNF658B	1.32927	1.83739e-05
MAP3K1	-0.745323	1.85363e-05
SEMA4B	0.971492	1.86413e-05
C7	-4.2491	1.89495e-05
NAAA	1.49035	1.92169e-05
SGCB	0.922518	1.92169e-05
TFB1M	-1.44681	1.92169e-05
LINC01134	-2.70622	1.98808e-05
CABLES1	-2.92147	2.00543e-05
PSTK	1.03527	2.06835e-05
KLHL36	0.612498	2.07784e-05
STRIT1	-5.40451	2.08379e-05
TBC1D15	1.19878	2.08379e-05
KREMEN1	-2.4659	2.09661e-05
TPD52L1	-3.03694	2.10222e-05
NAPEPLD	-1.08353	2.1112e-05
SLC4A8	-5.16218	2.13919e-05
ZKSCAN8P1	2.24831	2.14864e-05
APOC1	-4.31974	2.17352e-05
RBM43	2.8617	2.24341e-05
EIF3L	-0.662053	2.26515e-05
INHBB	-2.26185	2.26652e-05
IGFL2	-3.84833	2.28769e-05
KCNMB2	4.82268	2.30564e-05
FAH	-1.20261	2.3502e-05
RABEPK	-1.01083	2.41795e-05
HDGFL3	5.04631	2.42161e-05
SMAGP	-2.15494	2.45361e-05
MUC7	-4.58876	2.46605e-05
SCML4	-3.55958	2.46605e-05
AMIGO1	2.01782	2.48584e-05
LDLR	1.21436	2.5179e-05
EEF1B2P3	-1.09549	2.53225e-05
SPTBN5	-3.14411	2.54011e-05
ANO6	-1.05515	2.57633e-05
SEC24A	-0.688262	2.58142e-05
CELSR1	0.762749	2.60086e-05
AQP3	2.17001	2.68316e-05
ITGB8	-2.24694	2.68899e-05
NOTCH2	0.776464	2.71431e-05
RHOBTB2	1.16629	2.75955e-05
APOLD1	1.90973	2.7696e-05
IL17RC	1.47955	2.7769e-05
UFC1	-0.807952	2.7769e-05
DAAM1	-0.840177	2.79254e-05
CAMKK1	2.06467	2.79806e-05
BEX4	4.91641	2.81726e-05
PDLIM5	1.0249	2.83842e-05
ERP27	-3.01835	2.84189e-05
LAMC1	-1.19309	2.86565e-05
LRATD1	-2.07493	2.87836e-05
CHST3	1.88089	2.89284e-05
FUCA1	0.893886	2.89284e-05
BTRC	0.953328	2.90041e-05
LIN7A	-2.98213	2.91441e-05
CCDC66	0.921988	2.94078e-05
BMP8B	2.23925	2.9626e-05
PNPLA8	0.653007	2.99574e-05
COL4A4	5.39654	3.01615e-05
GPR161	-3.30998	3.02706e-05
GALC	-1.3708	3.0348e-05
KLHL24	1.2577	3.0562e-05
GDF15	-1.63757	3.05833e-05
SVIP	0.740655	3.12389e-05
DUSP2	4.55651	3.13662e-05
EMD	0.50869	3.13818e-05
FBXL3	0.762478	3.16291e-05
APOH	-5.096	3.18096e-05
FYB2	-4.42612	3.21528e-05
ARHGAP18	-1.1988	3.21812e-05
HMGN2P5	1.11639	3.23399e-05
CD82	1.80471	3.31781e-05
HTR1D	-1.76592	3.31781e-05
ERLIN2	0.735666	3.34769e-05
SAV1	0.878967	3.34769e-05
KCTD12	3.6627	3.37022e-05
PAX8-AS1	-2.23897	3.37141e-05
HMGN2P17	1.3644	3.43117e-05
ALDH3B1	2.36253	3.44116e-05
BDNF-AS	1.66188	3.45146e-05
LPIN3	-1.01646	3.48066e-05
TTC30B	1.22757	3.49903e-05
FOXO1	1.60163	3.54039e-05
IL32	-2.73983	3.5404e-05
PLAGL2	-0.780956	3.5404e-05
METTL7A	-1.72103	3.57942e-05
TMEM150A	-1.15603	3.60868e-05
PABPC1	-0.640878	3.61176e-05
PCGF5	0.886316	3.66968e-05
TSPAN11	-4.96468	3.74312e-05
IFITM2	2.22492	3.75152e-05
KIAA1522	0.612462	3.75152e-05
SLC16A10	-3.81209	3.76645e-05
HSPB11	0.797563	3.77993e-05
ALDH4A1	-1.93085	3.82212e-05
ATP2A2	0.400023	3.82971e-05
BPIFB1	4.99122	3.84731e-05
DIP2B	-0.671992	3.87456e-05
ADAMTS9-AS2	3.80885	3.91534e-05
HBEGF	3.37662	3.99301e-05
ARHGAP12	0.583772	4.06917e-05
RPL41P2	-0.822149	4.07105e-05
FBXO21	0.867751	4.10034e-05
EEF1A1P5	-0.776978	4.15658e-05
HPSE	1.94953	4.22295e-05
SEMA3E	-2.78385	4.22295e-05
SSH3	0.861763	4.22295e-05
CARD19	1.00294	4.36208e-05
SEMA4A	3.62247	4.74097e-05
SLC25A38	-0.768024	4.78029e-05
ZNF114	-4.52255	4.85053e-05
NFIA-AS2	-8.42075	4.86675e-05
BLOC1S3	-0.955748	4.8861e-05
AMDHD2	-1.13662	4.93484e-05
ANGPTL3	-3.44581	4.96393e-05
H2AZ2	0.930071	5.10658e-05
ULK4	-1.76176	5.12343e-05
UBE2L6	3.90486	5.22637e-05
ABHD8	1.81813	5.26918e-05
ERLEC1	0.703954	5.31576e-05
FAR1	1.80166	5.37598e-05
MIEF2	0.775282	5.37598e-05
ANKRD36C	2.41397	5.55088e-05
SERPINI1	-3.91616	5.67271e-05
SOX4	-1.11185	5.67889e-05
C1orf226	0.939287	5.68801e-05
NGEF	1.35092	5.83606e-05
FAM153A	6.89124	5.84825e-05
KCNC4	1.33054	5.84825e-05
MIR122HG	-6.83565	5.84825e-05
PDE10A	8.19694	5.84825e-05
LAMTOR1	-0.607442	5.91302e-05
DAB2IP	-0.753505	5.93862e-05
MAPK8	0.989776	5.93862e-05
RRAD	-3.44162	5.93862e-05
ZNF358	-1.43021	6.10609e-05
ATG2B	0.8696	6.13222e-05
ANKAR	-1.43559	6.16002e-05
PIGS	0.939169	6.26163e-05
DCDC1	-4.98821	6.32778e-05
FOSL2	1.26683	6.47775e-05
PDCD4	1.34943	6.47775e-05
LRRC23	1.35309	6.52984e-05
HERC3	0.900655	6.57817e-05
MINDY1	-0.91708	6.62577e-05
CD72	2.25827	6.65484e-05
ATIC	-0.672822	6.6817e-05
SUV39H2	-0.644836	6.68572e-05
HDLBP	-0.412988	6.82666e-05
RPL32	-0.817783	6.83484e-05
ARHGAP42	1.01821	6.86674e-05
CALD1	-1.49474	6.86674e-05
PLSCR4	3.63759	6.89661e-05
FTLP2	-0.982808	6.9057e-05
ZNF287	4.93735	6.9057e-05
HSD17B14	-5.04747	7.02758e-05
MTCH2	-0.491429	7.03092e-05
TMEM179B	0.381492	7.07727e-05
IFT140	0.80337	7.24868e-05
HCFC1R1	1.1608	7.27909e-05
PPL	0.982556	7.32343e-05
C4orf36	1.12159	7.40451e-05
OTC	-3.95537	7.41257e-05
THEM4	1.33123	7.46392e-05
MCOLN1	-1.26475	7.47999e-05
SNTB1	-1.33068	7.52636e-05
H1-10-AS1	1.43932	7.59216e-05
GMCL1	1.17863	7.63655e-05
MERTK	-5.44762	7.63655e-05
XYLT2	0.717647	7.63655e-05
CSF1	-2.2689	7.7185e-05
TFCP2L1	3.5518	7.73115e-05
ZNF3	-0.512694	7.7363e-05
ARVCF	-1.05285	7.75289e-05
ZNF444	-0.850518	7.76316e-05
LIFR	2.60136	7.80953e-05
APOL4	-7.71267	7.89898e-05
SEMA4F	1.75915	7.92043e-05
ABCC6	-1.96981	8.0699e-05
CDH6	-2.93561	8.10639e-05
SNHG16	-1.01865	8.10755e-05
NAT9	-0.872443	8.12133e-05
TP53I3	-1.60272	8.16282e-05
EEF1A1P11	-0.816804	8.1769e-05
PLCXD1	-0.987767	8.19101e-05
RPL41	-0.839917	8.28491e-05
PIEZO1	-0.932895	8.4427e-05
RTL6	0.376736	8.47582e-05
AKR1C3	-1.20489	8.51926e-05
CLN8-AS1	1.20267	8.70548e-05
COL6A4P2	-4.39108	8.73261e-05
SLC2A8	-1.18116	8.94072e-05
ANO8	1.55224	8.97349e-05
DACT1	-6.31906	9.0075e-05
PLEKHM3	1.52774	9.01018e-05
ZHX2	-0.858418	9.10466e-05
GPC4	2.31851	9.19129e-05
BBX	1.49608	9.25898e-05
HSDL2	-0.469315	9.28388e-05
CCDC18-AS1	0.73385	9.35741e-05
CYP27A1	-2.4396	9.35741e-05
TCP11L2	2.34037	9.44035e-05
B2M	0.820743	9.54498e-05
CCDC97	-0.679226	9.5683e-05
RTN3	0.751833	9.57637e-05
THOC5	-0.641787	9.60362e-05
ZNF587	-0.761673	9.60362e-05
COL4A6	2.43629	9.64658e-05
PQBP1	-0.487982	9.65795e-05
LATS2	1.24807	9.66656e-05
PEX26	-0.476038	9.69812e-05
LRRN1	-2.4012	9.7366e-05
TMEM184B	1.08314	9.75301e-05
SHBG	-3.2998	9.7932e-05
SLC11A2	-1.26297	9.80497e-05
ATF3	5.16662	9.81247e-05
CD24P4	-1.85801	9.84941e-05
RORA	1.09086	9.84941e-05
TWSG1	1.19781	9.84941e-05
RPL37A	-0.779989	9.84965e-05
RPL14	-0.817082	9.8517e-05
STK36	-1.02922	0.000100431
C22orf46	0.86356	0.000100774
RPS4X	-0.659006	0.000101723
TDRD3	-0.502462	0.00010237
NR3C1	1.27844	0.0001025
TRPM7	-0.562964	0.00010416
SPRYD4	-0.56904	0.00010483
SLC5A12	-7.39304	0.000104913
RPL32P16	-0.790374	0.000105459
RGL1	-1.37565	0.000106175
EHBP1L1	1.13975	0.00010646
TCF7L2	1.13004	0.000107216
COL10A1	-3.98357	0.000109783
KIF26A	1.82506	0.000110005
LMO4	0.797573	0.000110056
TMEM106A	-1.64857	0.000111267
PRSS23	-2.45073	0.000111985
RNF213	-0.440459	0.000112213
ATP1B3	-0.683559	0.000112684
DAZAP2	0.582999	0.000113223
HDAC2-AS2	-3.30388	0.000114347
BTBD11	2.55989	0.000115279
CITED4	2.07214	0.000117108
GPR160	-1.59772	0.000117187
GOLGA4	-0.644596	0.000119218
CAD	-0.862171	0.00011995
CDK5	-0.957027	0.000120116
AGMO	-3.34873	0.000121764
ADRB2	6.98462	0.000121879
CPT1A	1.28194	0.000123433
USP6NL	-0.609221	0.000123593
MEN1	0.579286	0.000124051
NUTM2A-AS1	-0.778587	0.000124051
HLA-H	0.866313	0.000125188
RPL31	-0.727341	0.000125188
DOC2A	2.38096	0.000125239
FGFBP1	3.82281	0.000125239
FUT10	0.517076	0.000125239
NDUFA6-DT	0.979097	0.000126129
RALGDS	1.19967	0.000130487
RPS7	-0.748429	0.000130547
ALG1	-0.545242	0.00013108
LMO2	2.84757	0.000131254
NOB1	-0.67042	0.000131413
UBB	0.384625	0.000133883
FSTL4	3.4231	0.000134571
DKK3	-6.33003	0.000136038
LIPE	2.6634	0.000136039
DNAAF3	2.51754	0.000136177
INPP1	1.35059	0.000136358
GPATCH4	-0.656152	0.000136935
H2BC12	-1.34163	0.000141143
CMTM3	-1.58085	0.00014731
KBTBD11	1.20019	0.000147502
EPHX2	-1.14598	0.000148254
IRS2	2.01452	0.000148254
RFXAP	1.19982	0.000148802
LINC00865	-1.25311	0.000149755
RPS27AP16	-0.758517	0.000150251
TMEM199	-0.599822	0.00015095
EHBP1	0.887559	0.000151282
PLEKHG5	1.73913	0.000151807
CDKN2D	1.55313	0.000152462
COQ10A	0.780442	0.000152715
A4GALT	1.97021	0.000154079
NBL1	1.4132	0.000154857
ANO9	-1.30914	0.000155643
LINC02365	-4.71163	0.000155794
KDM5D	-0.893389	0.000157413
SHC3	-3.83919	0.000158623
DOCK5	0.846283	0.000158685
SUOX	-0.73066	0.000158685
MAGEH1	3.86268	0.000160312
ATXN2L	-0.583971	0.000160857
CHMP1B	1.11703	0.000162642
EEF1A1P12	-0.810731	0.000165423
TMEM37	-1.4658	0.000165527
MYO9A	1.09603	0.000167911
CPT2	0.642359	0.00016886
VANGL1	0.990674	0.000169158
IGFBP1	4.16899	0.000169964
SEC16B	-1.97275	0.000169964
HCN2	1.30669	0.000170096
SLC4A2	-0.893141	0.000170703
HES4	1.09819	0.000171267
GTF2H1	-0.642322	0.000171589
LRP11	1.16967	0.000171634
HMGN2P46	1.21763	0.00017172
DUSP16	1.01596	0.000172201
FGL1	-7.42731	0.000174563
SPATS2	-0.791809	0.000176189
AKR7A2	0.410234	0.000176381
LINC00937	-1.62505	0.000181295
TMEM59	0.547724	0.000182952
MTRFR	0.964141	0.000183346
SPIN4	1.25836	0.000183346
ARHGAP39	1.17299	0.000183953
DIO3OS	3.27845	0.000187673
PRKAR1A	0.653158	0.000187673
PHC1	0.947855	0.000188691
EEF1A1P9	-0.768113	0.000189947
MYD88	-0.666186	0.000189947
TIMP2	2.0863	0.000189947
CNNM4	1.2833	0.000192943
TENT5A	1.5875	0.000193076
RBL2	0.467021	0.000199232
TMEM120A	-0.575806	0.000201365
ERICH3	-3.01485	0.000201753
HMGXB3	-0.540304	0.000202767
GTF2IP7	2.7188	0.000203043
JPT1	0.69401	0.000204105
SCAMP5	-2.61522	0.00020532
ZNF708	-0.775707	0.00020565
RPL37	-0.744154	0.000206226
EPOR	1.09594	0.000207623
MYO15A	2.22634	0.000208123
MTARC2	1.60745	0.000208361
MSTO2P	-0.961391	0.00020918
PLIN2	-1.36111	0.00020918
SLC45A2	-5.84391	0.00020918
UNC93B1	1.79936	0.000209883
CIBAR1	1.15025	0.000211407
ROBO2	-3.40545	0.00021328
C7orf50	0.856177	0.00021383
TFF1	3.15835	0.00021383
OFD1	-0.795341	0.000216659
POT1	1.05015	0.000216659
BNIP3L	1.18901	0.000218028
MAP2K3	0.81281	0.000219179
AUH	0.934159	0.000220176
MAP4K3-DT	0.927567	0.000220687
LRFN3	1.11494	0.000220722
NTPCR	0.749491	0.000225331
APCDD1	-6.27045	0.000226584
GCHFR	1.14609	0.000227131
EPHB1	-6.96296	0.000228223
ST6GALNAC2	1.54879	0.00022895
DCHS1	1.54545	0.000230265
GABPB2	0.894931	0.000230265
RIN3	-1.71105	0.000230886
ZNF219	-0.579927	0.000232127
NUDT4	-1.20142	0.000232158
SLPI	3.59898	0.000233736
APLP2	0.581097	0.000233825
REPS2	3.19241	0.000234768
AQP7	1.66292	0.000235441
COL9A2	-3.33516	0.000235441
EIF2S3B	-0.762754	0.000235441
DANCR	-1.05936	0.000237039
STX5	0.586012	0.000237039
RPL12P4	-0.924103	0.000237281
PNMA1	0.857144	0.000237315
HOXA3	-4.22193	0.000239594
LINC02015	-5.11472	0.000239594
RP9	-0.678736	0.000240154
ACSM2B	-7.12539	0.000240418
TDO2	-6.7406	0.000240418
GALNT12	2.07799	0.000241507
SLC46A1	1.25155	0.000242031
CYBRD1	4.31308	0.00024219
CHST14	0.996039	0.000242609
INHBE	-5.03982	0.000242892
NAP1L2	6.19852	0.000243145
TRIM22	1.76996	0.000243396
SYTL5	3.9533	0.000245147
ADGRF2	-6.65673	0.000245423
NXPH3	-6.15278	0.000245423
CRABP2	1.54898	0.000246539
STRA6	-7.23858	0.000246856
JADE1	1.48286	0.000248269
TBC1D8	1.13748	0.000249178
PODXL	1.53779	0.000251038
POLR1A	-1.09733	0.000251609
MSTO1	-1.08252	0.000254244
LRG1	-0.671739	0.000256636
C2orf69	0.748434	0.00025684
ZNF669	-0.717759	0.00025684
FIGN	-4.66532	0.000256977
BAIAP3	1.08598	0.000258757
KHDRBS3	-1.61932	0.000259605
RAVER2	-1.13944	0.000260111
ACADM	0.916417	0.000260632
CLYBL	1.02259	0.000260961
FBLIM1	-0.76905	0.000262329
COL1A1	1.75462	0.000263221
ATP6V1C2	2.86563	0.000263599
RPS6	-0.828251	0.000265403
RPL39P3	-0.729642	0.000270671
SNAP25-AS1	-7.63667	0.00027101
POMGNT2	1.41529	0.000271485
OGFRL1	1.3267	0.000272925
RPS9	-0.671239	0.000273154
ASB4	4.63127	0.000274298
TRAK1	1.27074	0.000276957
GOLGA2P5	1.22815	0.000277909
SDR16C5	3.56064	0.000281351
REG4	5.27907	0.000283588
CSK	-0.654701	0.000288283
GVQW3	1.27606	0.000290354
RITA1	-0.733987	0.000293557
DOCK7	-0.587179	0.000293678
STX4	-0.518015	0.000293678
TMEM254	0.620941	0.000293678
PSD4	-1.85695	0.00029525
ABCC6P1	-1.97625	0.000296408
RPS3AP49	-0.963246	0.000296408
TRPC1	1.84548	0.000297638
AXL	3.34584	0.000300483
RPS27AP5	-0.899681	0.000301669
DGCR6	0.95614	0.000303159
KIF3A	1.30256	0.000304123
ARG2	-1.57643	0.000304305
MST1R	1.31708	0.000309161
NEK3	-0.955706	0.000311303
PSORS1C1	1.25591	0.000315158
ACTN1	-0.74305	0.000317399
SLC25A13	-0.451543	0.000317581
SDSL	1.05569	0.000320786
EVI5L	1.20299	0.000322786
MME	-4.89857	0.000323688
RBM24	-2.98553	0.000326907
TMEM225B	2.31804	0.000326907
KLHDC9	1.36549	0.000328547
TMEM97	-1.51408	0.000329978
ERGIC1	0.917591	0.00033313
CAPN2	1.18479	0.000333424
CDKN2C	1.40948	0.000333922
SMAD3	0.774352	0.000334328
BLVRA	2.1331	0.000336763
MARVELD1	2.83539	0.000336763
EPHB2	-2.70201	0.000340526
CXCL2	2.45065	0.00034391
SPATA5	1.4258	0.000346961
CSRNP1	2.24979	0.000350952
DAB1	-3.1936	0.000352036
TNRC18	0.923255	0.000354423
WASL	0.502948	0.000357867
PPP1R9A	-0.737662	0.000359112
WDR47	0.898122	0.000359112
MYO1B	-1.6384	0.000361478
ATG4A	0.929797	0.000362941
PIK3C2A	-0.555932	0.000365231
LINC01146	-5.02874	0.000365277
PLAG1	1.38866	0.000373097
ZFTA	-0.667385	0.000374923
ARSLP1	-3.16846	0.000379393
JAG2	1.05978	0.000382624
CATSPERG	1.63133	0.000385091
F3	2.50883	0.000385192
DBNDD1	-1.35592	0.000386108
MYRF	0.961068	0.000386166
NAALADL1	-5.03867	0.000387334
KLK11	4.60864	0.000389744
MCM3	-0.69091	0.000389744
TET1	-2.69197	0.000395232
SMYD3	1.3672	0.000396839
WHRN	2.78552	0.000396953
PITPNM2	-1.63124	0.000399305
MANCR	-2.75416	0.000399318
PEPD	-1.27838	0.00040365
SLC5A6	-1.22655	0.00040411
BMP7	-1.51888	0.000405515
SMIM5	2.69055	0.000405562
CCT3	-0.657537	0.000408506
DAPK2	-1.90752	0.000408506
EHD1	0.943454	0.000408506
TNFAIP3	-1.62404	0.000408506
CACNA1G	2.8076	0.000410007
SLC9A4	-3.29667	0.000411046
VPS18	-0.492419	0.000411184
RASA4CP	0.946996	0.000411556
VPS35L	-0.86263	0.000413213
SNHG26	-3.97315	0.000415357
RPL39	-0.743262	0.000415433
NR1I3	-2.9127	0.000415477
UBR4	-0.528031	0.000417343
ZNF385A	-1.89767	0.000417343
PSD3	1.1237	0.000419892
TRAF3IP1	0.869229	0.000426173
NBR1	0.606293	0.000426644
ERAL1	-0.387363	0.000427282
TGFBI	-1.90163	0.000433388
JUNB	1.74021	0.000433677
DOCK4	-2.15044	0.000434869
DUSP5P1	1.45551	0.000437035
HSPA1B	0.821132	0.000439993
SMIM24	-1.3084	0.000439993
STRIP2	1.34424	0.000441348
PLCD3	0.998087	0.00044313
ZFP36L2	1.78848	0.000452445
BCORL1	0.597592	0.000452525
DIP2C-AS1	1.60633	0.000452525
SMIM10L2B	1.6019	0.000454101
LARGE1	0.664554	0.000454252
DUOX1	2.79636	0.000457252
VAMP4	0.932961	0.000465662
SAMD8	0.702061	0.00046604
MIR3142HG	-3.28585	0.000469781
MUC12	1.73324	0.000471985
SHLD2P1	-0.934624	0.000476883
PRRT1	1.72066	0.000477663
XRCC1	-0.608158	0.00048011
DHX40	0.802584	0.000481457
PHF7	1.11546	0.000482563
RPL41P1	-0.843842	0.000483324
BMP4	-1.99249	0.000487273
LAMA1	-2.39759	0.000490266
HACL1	-0.713632	0.000490743
HAP1	2.40466	0.000494636
GOLM2	0.879558	0.000496186
ACE2	-4.36227	0.000497454
RNF44	0.641045	0.000505042
CITED2	2.00123	0.000505528
OSCP1	1.70814	0.00052111
PDE9A	1.29919	0.00052111
SLC31A2	-0.900156	0.00052111
EEF1A1P8	-0.830136	0.00052163
DUSP9	-4.66117	0.000522215
ONECUT3	1.12986	0.000531341
TTC26	2.39305	0.000531341
CFAP70	2.3039	0.000533622
GRK4	1.20038	0.000533622
PER1	2.05808	0.000533622
TMEM205	0.617395	0.000533766
FMOD	-1.55499	0.000535717
LYRM1	-0.922709	0.000535822
MIR3189	-2.03086	0.000535822
POLD4	1.2033	0.000536208
CMTR2	0.758344	0.000539338
FHDC1	0.739613	0.000539338
PPP1R1B	-8.95865	0.000542499
WDFY2	-0.884714	0.000543817
EXT2	0.502798	0.000550049
DLC1	0.941708	0.000552378
RBM19	-0.699502	0.000552729
ORM2	-6.58804	0.000557607
NBDY	1.08154	0.000559089
RPS26P11	-0.747711	0.000560357
BTG1	0.946538	0.000561075
FSIP2	-1.81647	0.000563565
POLR1D	-0.670817	0.000563565
SMTNL2	-8.13066	0.000566166
RPS29	-0.80759	0.000571365
TAF3	0.786378	0.000571365
PCDH9	1.47284	0.000576657
ANXA4	1.40275	0.000579251
HLA-J	1.22437	0.000579251
ACP5	-2.59251	0.000580365
SH3RF3	-4.25912	0.000580803
KCNJ16	-3.97551	0.000584127
LINC02119	-3.01671	0.000586358
IL11RA	1.15128	0.000587909
WWC1	0.651023	0.000592816
BCAT1	4.45783	0.000593458
GPANK1	0.517432	0.00059435
STK25	-0.583282	0.00059609
NOL11	-0.333945	0.000597083
SDC1	0.714055	0.000608379
ZNF431	-0.813458	0.000610304
RPS7P10	-0.688277	0.000610753
DTNA	-1.83162	0.000614557
M6PR	-0.427212	0.000616277
C9orf64	0.88965	0.000626155
IRF7	1.35035	0.000629843
CCL24	-5.73081	0.000629944
C4BPB	3.87823	0.00063263
TTYH1	-2.47051	0.00063263
E2F3	-0.849128	0.000633838
HECTD2	-1.79127	0.000633838
CAV2	1.5368	0.000634105
CYP2B6	-3.74276	0.000636058
FBXO33	1.27557	0.000640645
UBE2H	0.562488	0.000640645
TMEM69	-0.445291	0.000640895
SMPDL3B	-1.57622	0.000641251
SDCBP	0.478075	0.000641571
LINC02882	4.20414	0.000644532
SMCR8	-0.564285	0.000650643
ANAPC1	-0.335856	0.000654465
ACAD8	0.409356	0.0006562
NFKBIE	-1.11225	0.00065837
C4orf19	-2.13538	0.000658577
UGCG	1.08951	0.000664216
GAS6	0.875323	0.000665239
C17orf107	1.51401	0.000667701
OSMR	2.14159	0.000671976
CRIP3	-3.32535	0.000672221
STAP2	-1.86814	0.000673516
ANTXR2	1.34666	0.000674866
COLEC12	-4.33682	0.000677128
SH2D5	-3.30893	0.000677888
DCAF7	0.44137	0.00068317
MAP7D3	1.07876	0.00068317
TTC31	-0.512245	0.000683865
POLR3A	-0.373519	0.000683874
IKZF2	3.82549	0.000687132
PON3	1.81026	0.000687958
SCARF2	1.66179	0.000689858
LDB2	-7.29186	0.000696068
OASL	2.01807	0.000706779
LEF1	-3.08121	0.000707629
CATSPERB	1.96999	0.000708434
CNTRL	1.16559	0.00071206
PTPRM	1.30951	0.000720111
HMGN2P4	1.19068	0.000738221
ENOPH1	-0.638374	0.000745355
COL9A3	-2.11069	0.000745905
PARD6B	1.11567	0.000745905
CCT6A	-0.594176	0.000746589
RALYL	-2.77644	0.000747016
MKLN1-AS	-1.42487	0.000747893
IRAK2	-1.49199	0.000748267
SLC29A2	-0.635844	0.000748527
ARHGAP33	1.46458	0.000748967
PGAP3	0.478046	0.000750236
HERC2P3	-0.802132	0.000751125
HMGCS2	-1.7903	0.000751157
WDTC1	1.00497	0.000751157
CNNM3	0.476271	0.000752246
INPP5K	0.863293	0.000752698
LINC01376	1.35191	0.000752698
SLAIN1	1.19603	0.000752698
PLLP	1.30147	0.000754007
ARHGAP21	1.0291	0.000756875
SEC14L6	2.54562	0.000757104
FHL3	-2.1109	0.000757265
ARPC4	-0.481701	0.000768492
SMIM6	1.36104	0.000768492
CPB2	-10.4582	0.000772179
TTPA	-3.48296	0.000777024
SLC2A4RG	0.95657	0.000784017
ZFYVE28	1.55343	0.000785408
MEMO1P1	-0.483523	0.000787816
HEXIM1	0.556405	0.000788824
NHSL1	-1.7909	0.000792501
VSIG1	5.1707	0.000801047
KANK4	-3.83401	0.00080654
SCN9A	2.83582	0.000806831
AREG	1.92591	0.00081082
PPP4C	-0.573767	0.00081082
RHBDD3	-0.741658	0.000811425
TOM1	-0.479577	0.000816276
TLE4	-0.888636	0.000822239
SLC3A1	-3.13907	0.000827572
GOLGA8Q	2.21406	0.0008557
GOLGA8N	2.12513	0.000863046
CPQ	-1.80773	0.000865137
NAB1	1.22718	0.000865137
ASPSCR1	-2.30224	0.000868531
HERPUD2	0.629491	0.000868531
SLC7A7	-2.03495	0.000868531
SMARCA2	0.724854	0.000868531
MAFG	-1.16553	0.000871793
EZH1	0.57524	0.000873091
PLXDC2	5.87273	0.000873147
TCF7	-1.33436	0.000873316
CRTC1	0.927127	0.000877184
NUDT7	0.630071	0.000882741
RNF2	0.706003	0.000882741
MYCBP	0.62367	0.000884079
WNT7B	2.33169	0.00088609
SELENOP	-1.59768	0.00088805
PPP1R36	1.71688	0.000897568
PPP1R32	0.930827	0.000898579
CDON	1.57608	0.000899498
VPS51	-0.546051	0.000899498
ZMIZ1	0.707558	0.000899498
ATP2B1-AS1	1.77255	0.000899635
ST3GAL6	1.90946	0.000907096
LONRF2	2.30625	0.000908374
C3	-1.73328	0.000921204
CPAMD8	1.60887	0.000925084
SNHG7	-0.540531	0.000925084
DDX60	0.928979	0.000928094
HIRIP3	0.620468	0.000930632
EML5	1.48822	0.000933231
NUP160	-0.527566	0.000933231
PRXL2A	-0.4987	0.000933231
SARAF	0.876829	0.000933231
RPL41P5	-0.803691	0.000933363
KIF1C	-0.607637	0.00093793
ALS2CL	1.36952	0.000939417
GLUD1	-0.997288	0.000939417
PRLR	-3.89124	0.000939417
RPL23	-0.73839	0.000939417
ODC1	1.41452	0.000949773
SH3BP4	-1.00844	0.000949773
ATP7B	-0.839385	0.000959929
SPSB2	0.721323	0.000959929
STRBP	-0.561497	0.000959929
COX6B2	2.75624	0.000960686
PKHD1	-3.46496	0.000963476
DHX9	-0.310514	0.000974295
FBN2	2.47898	0.000976272
PARP4	0.561765	0.000978202
LURAP1L	-1.51712	0.000980383
RPSAP19	-0.738704	0.000980974
SMPX	-3.47202	0.000987135
GATA2-AS1	-0.796924	0.000990175
MITD1	-0.78698	0.000990175
NT5E	1.57253	0.000997958
ZNF581	-0.892819	0.000999527
MIDEAS	1.05034	0.00101232
SLC16A13	-1.27021	0.00102322
GJB3	1.77085	0.00102481
AGRN	0.66681	0.00102961
MYH7B	-6.40269	0.00102961
CLN5	0.621266	0.00103503
RPSAP9	-0.790231	0.00103503
VPS26B	0.342586	0.00103716
GYG2P1	-2.20403	0.00103863
DUSP6	1.47983	0.00103997
SLC25A21-AS1	3.54871	0.00104155
ZBTB5	0.405228	0.00104441
OXCT2P1	2.5854	0.00104822
DHRS13	0.759958	0.00105704
DUSP18	0.624601	0.00105704
LINC01315	-3.04748	0.00105704
MFSD6	1.11844	0.00105704
RPL30	-0.725942	0.00106465
RRAGC	-0.684894	0.00106928
ZSWIM8	-0.704463	0.00108109
PLAGL1	1.15524	0.00109423
ENPP4	1.0759	0.00109444
SORBS2	-3.0278	0.00109444
BCRP2	1.08086	0.00109523
CYP2A6	5.95786	0.00109974
LINC00641	0.944305	0.00110321
RPL12P38	-0.822952	0.0011036
CCL28	2.02795	0.00110451
NEB	-1.55432	0.00110451
JAML	-2.97514	0.00111056
LY6E	1.11606	0.00112194
SSR3	-0.573166	0.00112468
OAS1	-2.23322	0.00112533
RPL6	-0.599313	0.00112643
POP1	-1.06974	0.00112793
THAP9-AS1	0.795194	0.00112801
SUCO	-0.855522	0.00113039
STT3A	-0.576263	0.00114253
NELL2	2.76862	0.00114313
EGLN2	-0.519708	0.00115455
RAB28	0.793498	0.00115455
RPL6P27	-0.619656	0.00115455
ATF4	-0.240088	0.00115656
KLF4	1.91779	0.0011669
TTBK2	1.88847	0.00118049
XYLT1	1.14203	0.00118478
HS1BP3	-0.85265	0.00118944
DRAP1	0.587026	0.00119387
RANGRF	-0.731017	0.00121043
CYP2D6	-1.2131	0.00121213
PDPR	0.858399	0.00121285
RPL3	-0.706183	0.00122682
KBTBD3	1.04158	0.00123258
R3HCC1	0.561345	0.00123578
MYO5A	1.46771	0.00123958
LYST	1.20994	0.00124013
LRRC8D	-0.406092	0.00124197
PDZD2	4.57739	0.00124663
CAPRIN1	-0.403651	0.00125294
PIP5KL1	1.67902	0.00125359
DHX37	-0.77908	0.00126473
LYZ	-1.88151	0.00127033
RPS23	-0.676527	0.00128183
FILIP1L	-2.70853	0.00128396
REXO4	-0.554834	0.00128599
NUPR1	-4.5311	0.00128862
WASF3	-0.909092	0.00129627
BTNL8	-1.22656	0.00130921
SMC6	0.442816	0.00131069
PCBP1	-0.420611	0.00131358
NEK9	0.495472	0.00132151
NT5DC2	-0.953557	0.00132216
RPS23P8	-0.746578	0.00132216
UTP14A	-0.554179	0.00132833
ITIH1	-4.96319	0.00133171
CPNE2	0.906777	0.00134265
PRKAA1	0.616422	0.0013496
GASK1A	3.74635	0.00135581
RPL35A	-0.635505	0.00135581
QTRT2	-0.513815	0.00135701
OSBPL5	1.66602	0.00135737
FYTTD1	0.569914	0.00135818
C9orf72	1.46857	0.00136968
C4orf47	1.81611	0.00137015
WDR48	0.849012	0.00137189
HPF1	1.34979	0.00138244
ACOT4	1.95089	0.00138421
F2	-3.01933	0.00139735
LINC01996	-7.56962	0.00139735
LYPD3	2.02206	0.00139735
FHIT	-0.942894	0.00139749
MED22	-0.560076	0.00139781
EHHADH	-0.9931	0.00140483
ERP44	0.674285	0.00140784
MPZL2	-1.5787	0.00140989
SPTSSA	0.794378	0.00140989
PHACTR2	-0.62727	0.00141226
SHLD2P3	-0.898149	0.00141927
DSEL	1.24949	0.00142305
EPHB6	2.05709	0.00142518
GGT1	-1.41282	0.00142518
RSL1D1	-0.62892	0.00144283
MAP3K6	0.760432	0.00144306
YPEL1	2.22344	0.0014449
LONRF1	0.487096	0.00145401
RPL12P35	-1.0338	0.00146113
SEPTIN3	1.84128	0.00146113
PLA2R1	1.56318	0.00146637
FAM169A	-2.89652	0.00146785
TMOD2	2.92798	0.0014713
MORN4	2.65457	0.00147138
GOLGA8R	2.25091	0.00150234
LINC00957	2.28893	0.00150312
LMNA	1.01555	0.00150312
RAB30	-1.99971	0.00150312
SLC66A2	0.457395	0.00150536
ERO1B	2.6814	0.00150829
NEK1	1.62194	0.00150829
KCNE3	-1.27334	0.00151384
ADCK2	0.586636	0.00152491
SLC7A9	-1.93817	0.00152532
TMEM98	-1.49639	0.00152728
FECH	0.642686	0.00154023
RECK	4.47995	0.00154723
UBALD2	1.79183	0.00154959
LRP4	-2.19828	0.00155835
ANKRD40CL	-1.64431	0.00156115
PPP2R1B	-0.594106	0.00156115
RPL11	-0.603381	0.00157268
MSANTD3	-1.39847	0.00157297
SLC23A1	-3.71356	0.00157297
RPS11	-0.982235	0.00157412
DDX58	-0.731537	0.00157543
PTGS2	2.64278	0.00157574
AKAP6	-3.69198	0.00157897
CCDC107	1.23339	0.00158942
RPSA	-0.702869	0.00161864
RNF8	-0.63099	0.00161949
MXI1	0.750009	0.00162036
F8	2.72309	0.00162332
GDA	-1.4503	0.00162332
EIF2B5	-0.420242	0.00163507
TESC	1.25756	0.00163713
AKR7A3	1.84782	0.00163863
ESPN	1.09873	0.00163877
SAMM50	-0.504579	0.00165433
TSTD1	0.821974	0.00166524
CTSS	-2.08594	0.00166776
CA9	2.11358	0.00167405
NHS	1.55959	0.0016793
MAPT	2.35361	0.00168194
REEP4	0.73315	0.00168651
STX2	1.40833	0.00168651
SNPH	2.58248	0.00169636
ZNF317	-0.677675	0.00169992
HMGN4	0.649979	0.00170583
ADSS1	1.96473	0.0017088
STYXL2	5.26685	0.00171301
THAP8	-0.910343	0.00171768
GTF2E1	-0.536612	0.00172313
DYNC1H1	-0.610284	0.00172564
CAVIN2	-4.89017	0.00173086
SRR	1.01834	0.00173864
C1orf43	-0.644122	0.00174028
SLC35D1	-0.692043	0.00174028
PPARA	0.420071	0.00174106
MSRB2	-0.832241	0.0017452
LINC02693	1.21152	0.00175934
SLC7A6	-2.68956	0.00176445
HERPUD1	0.832548	0.00176689
METAP2	-0.530426	0.00177254
IFT27	1.2006	0.0017735
PIK3R3	-0.990976	0.00178312
RAPGEF5	1.83272	0.00178681
MPND	-0.896265	0.00179625
OXA1L	-0.621792	0.0018311
CCDC28B	0.947324	0.00183337
CYB5R3	0.509715	0.00183892
ARHGEF17	1.38001	0.00185196
PARN	0.460134	0.0018585
RAI14	-1.57763	0.00186668
RNA5SP111	-3.0127	0.00186668
UMAD1	0.879413	0.00186668
STX3	-1.06947	0.00187026
ACACB	0.778625	0.00187643
AP3D1	-0.56786	0.00187643
RPL5	-0.595459	0.00187643
UPF3B	-0.685042	0.00187643
HIGD1AP1	0.779573	0.00188231
TNFRSF25	1.61839	0.00188859
TONSL-AS1	-2.25471	0.00189053
CREG1	0.508154	0.0018933
PDCD11	-0.621864	0.00189819
GM2A	0.825863	0.0019024
ENPP3	-5.73586	0.00190487
CAPN3	-2.12025	0.00191108
PAK1	-1.39734	0.00191981
SKIL	-1.41894	0.00191981
ANXA9	-1.83072	0.00192006
POLR3C	-0.565966	0.00192796
SLC38A6	-1.0376	0.00192796
IGF1	-9.61421	0.00192884
WWP1	-0.79194	0.00192884
CPN2	-3.53201	0.00193581
RPS27A	-0.685826	0.00193581
PDP2	-0.638858	0.00194368
SERPINH1	-0.707092	0.00195534
CCN2	2.58492	0.00195556
GSTA2	-3.25326	0.00195556
PMM1	1.02638	0.00195746
NXPH4	1.95058	0.00198042
CDKAL1	-0.526839	0.00199848
ZC2HC1A	2.76876	0.00199848
GPR146	1.44557	0.00200635
SARDH	-3.50567	0.00201739
NUP88	-0.67275	0.00203954
RPS4Y1	-0.614289	0.00203954
SLC17A3	-3.80342	0.00204681
TCEA2	1.08406	0.00204914
CA5BP1	-1.19762	0.00205937
CAMK2G	0.79062	0.00207135
CNPY2	-0.495121	0.00207262
DCST1-AS1	1.4623	0.00208144
UTRN	0.733872	0.0020819
MRPS15	-0.446316	0.00208483
EGFR	1.15872	0.00209026
HLA-A	0.708814	0.00209026
SEC14L2	-1.13031	0.00209236
ZNF91	-0.645505	0.00210265
PTCD3	-0.761503	0.0021068
RPLP0P6	-0.908485	0.00210863
TCN1	-2.1254	0.00210863
RELL2	-1.10139	0.00211315
TAF9B	0.896012	0.00214477
BACH2	3.07835	0.00215019
SART3	-0.335462	0.00215019
FAM110B	-2.35146	0.00215286
ZSCAN2	-0.695489	0.00215286
ATP1B2	2.1927	0.00215355
USP31	-0.699614	0.00215355
TSPAN4	2.13154	0.00216802
ANXA7	0.494754	0.00217012
PHC1P1	1.10315	0.00217012
AGTPBP1	0.93815	0.0021714
UQCRC2	-0.625368	0.00219351
MED13L	0.437303	0.00220183
ACRBP	2.00306	0.00220772
ZNF25	1.06227	0.00221565
NR1I2	-1.33795	0.00221606
SIRT7	-0.928902	0.00222509
PTHLH	2.50206	0.00223002
DNM1L	-0.381036	0.00223298
COL26A1	-5.72724	0.00224103
SPTLC3	1.56121	0.00224103
NR1H3	-1.20291	0.00224171
SNHG3	-0.916942	0.00224171
WRN	0.613824	0.00224246
CTBS	1.17094	0.00225318
ACAD9	-0.523581	0.00225363
ZADH2	0.859368	0.00225439
PGM5	-6.72159	0.0022633
ANKRD33	-7.18373	0.00227704
CD226	-5.14069	0.00228862
RAB40C	0.487798	0.00228883
CHFR	-0.777421	0.00230862
ABCG1	2.18248	0.00231365
VWA1	0.83397	0.00233831
RAB3A	1.34289	0.00234288
ANAPC1P1	-0.655427	0.00234393
ITGA7	1.87099	0.0023456
TNFSF11	-2.50605	0.00234761
RPL5P23	-0.657749	0.00234814
NUDT4B	-1.2248	0.00236474
FBF1	0.966928	0.0023931
GSK3A	-0.600509	0.00239922
GNS	0.46153	0.00240007
RBMS2P1	1.15001	0.00240007
RPS3AP5	-0.6399	0.00240007
MTSS1	-1.56064	0.00240535
STOM	0.936694	0.00240535
MRPL43	0.404029	0.00240596
SSPOP	2.89444	0.00241852
AMPD3	1.33775	0.00242024
GRINA	-0.627927	0.00242024
MAP9	3.08606	0.00242131
SHMT1	-0.540471	0.00242455
TMBIM1	-0.671001	0.00245881
SS18	0.504157	0.00248984
MIR23AHG	2.41446	0.00250008
EPB41L2	0.451983	0.0025078
CADPS2	-1.09644	0.00251649
LINC00511	-0.776421	0.00252809
CHRM3	-2.26184	0.00253227
FKBP15	-0.35033	0.00253227
P4HTM	1.49822	0.00253227
SUMF2	0.625479	0.00253227
TMEM91	1.21322	0.00253227
ADI1	0.330422	0.00256001
CDK2AP1	-0.587096	0.00256464
GC	-2.58305	0.00256922
S100A6	0.84055	0.00257439
RPLP0	-0.905343	0.00257515
VPS13D	0.360342	0.00258398
RUFY2	0.467841	0.00259909
HSPD1	-0.612249	0.00260831
SOD2	0.781822	0.00261156
DCBLD2	1.06854	0.00261327
ZSWIM4	1.21927	0.00261447
ARMT1	-1.44657	0.00263229
TOP3B	-0.747371	0.00263787
SLC50A1	0.843101	0.00264654
AP1M1	1.15171	0.00265384
PDK3	1.16436	0.00265384
TMEM42	0.820447	0.00265384
ERN1	-0.942076	0.00267773
TMEM150B	-1.60464	0.00268333
KDM1A	-0.400479	0.0026846
NUP62	-0.492153	0.00268991
CAMK2B	3.41024	0.00270409
SERPINF2	-4.38987	0.00273848
SIN3A	0.575898	0.00274525
PNPLA4	0.618074	0.00275001
GMIP	-0.776948	0.00276408
MYO1A	-0.599721	0.00277049
RRN3P2	-0.615657	0.00277049
TNRC18P2	1.61543	0.00277049
IER5	0.941797	0.00277275
TMPRSS2	-2.58511	0.00277409
ZNF440	-0.724392	0.00279727
TIPARP	1.50692	0.00279851
FAM111A-DT	-1.15321	0.00280388
CNOT1	-0.346959	0.00280696
PLEKHH2	2.56071	0.00280696
RGCC	2.9938	0.00280696
LYPLA2	-0.596881	0.00280863
KRT8P36	1.17204	0.00281168
TRIOBP	0.732144	0.00281168
SLC41A1	1.26081	0.00281227
ZDHHC1	-1.1648	0.00282497
COL5A1	3.1808	0.00284623
COQ2	0.882036	0.00284623
TMEM134	0.724892	0.00284802
IGF2BP1	-0.849921	0.00286279
AKR1D1	-5.22412	0.00286549
ITIH3	-4.01395	0.00287483
TRIQK	0.578657	0.00287483
SH3RF1	0.390253	0.00288433
ZNF542P	-2.48643	0.00288444
CCPG1	1.21035	0.0029066
FOXC1	1.67202	0.0029066
CENPX	-1.3216	0.0029074
RMND1	-0.984263	0.00290768
FLRT3	-1.3928	0.00291627
ATP1B1	0.765944	0.00292268
GDI2	-0.47838	0.00293275
FRYL	0.367954	0.00293685
HARS1	-0.417653	0.00293987
TBC1D9	-1.73257	0.00294527
TRO	2.51435	0.00294789
KIFAP3	2.67069	0.00295158
MIR22HG	0.540272	0.00295158
PHGDH	-1.63475	0.00295236
ADGRG1	-1.20044	0.00296285
PTP4A2	0.691914	0.00296431
DBI	-0.535116	0.00296665
CEP170B	0.50737	0.00297413
RPS26P15	-0.709137	0.00297413
EEF1B2P6	-1.14421	0.00297497
RSPH3	0.555294	0.00297627
LAPTM5	-3.72792	0.0029802
RAD51B	0.982322	0.00298868
SRSF5	0.728457	0.00299844
CCDC170	-4.39257	0.00300592
AKR1C5P	-5.36423	0.00300739
EEF1D	-0.53428	0.00301313
CYP3A43	-4.81996	0.00302438
TSPAN33	-0.9381	0.00302438
SERPINA1	-2.4206	0.00303671
BBOX1	-6.98119	0.00304187
TMEM109	0.812987	0.00305561
METTL13	-0.44099	0.0030721
LRRC29	2.38354	0.00307401
SLC2A11	0.7421	0.00307412
ZBTB37	0.904291	0.00307659
GPR180	0.934568	0.00308393
TMEM104	-0.642782	0.00308393
PLOD3	-0.733024	0.0030878
FAR2	-1.95466	0.00309056
LPAR6	-0.850382	0.00309479
WFS1	-0.889421	0.00309657
SLC35E4	1.3293	0.00309699
CCT2	-0.437232	0.00310098
WASL-DT	1.40644	0.00310098
SNX29	0.644615	0.00310782
DNMT3A	-1.18658	0.0031385
PPP1R3G	1.25884	0.0031385
MACROH2A1	-0.285881	0.00314651
RPTOR	-0.479694	0.0031468
SUN2	1.00217	0.0031632
ARMCX1	1.74544	0.0031798
PDE4DIP	0.6095	0.0031798
CPPED1	-0.902786	0.00318146
SEC24C	-0.407113	0.00318315
IFT81	0.854228	0.00318344
TPT1-AS1	0.686497	0.00318418
ZNF260	-0.68266	0.00318418
PCBD1	-0.682683	0.00319061
TMEM9	0.873888	0.00321136
ARHGEF39	1.24647	0.00323513
EGR2	2.99019	0.00323513
TNFRSF10C	0.592567	0.00323513
SHANK2	-1.06129	0.00324934
CADPS	-2.70384	0.00325626
IGF2-AS	-5.14749	0.00325814
RPL15P3	-0.4972	0.00326009
PCYOX1	0.550876	0.00327054
PPP3CC	0.834144	0.00328058
SLC34A2	2.23954	0.00328058
CD70	-3.54611	0.00331126
LOX	2.7478	0.00331398
EIF3A	-0.410947	0.00331995
BCAS3	1.62281	0.00333057
RUSF1	0.421172	0.0033454
DPY19L1P1	1.02566	0.00334572
GOLGA8O	2.04709	0.00335764
PFAS	-0.770101	0.00337305
LAYN	-2.58021	0.00337712
SUN1	0.762695	0.00337845
UPF3A	-0.481913	0.00340288
NFXL1	-1.2906	0.00341114
GTF2IRD1	-0.780286	0.00341549
KIAA1217	-0.986422	0.00342477
AIF1L	1.31356	0.00342998
FAM50B	0.951333	0.00342998
RPL10P16	-0.616186	0.00342998
GEMIN8P4	2.71786	0.00343141
LINC02637	-5.73157	0.00343141
NPW	-3.33936	0.00343483
SLC22A4	1.41638	0.00343483
ARMH1	1.71552	0.00343872
CLK3	-0.659188	0.00343872
CLPTM1L	-0.286613	0.00343872
FAM136A	-0.493832	0.00343872
PRDM10	-0.626288	0.00343872
PRNP	0.498641	0.00345902
MFGE8	-1.41672	0.00350218
ELF2	0.658481	0.00350579
ANKRD1	-3.19564	0.00350916
KCNJ12	3.55965	0.00351985
GNPDA2	1.05792	0.00352438
LRRC31	-4.65093	0.00352531
TJP3	0.987116	0.00354424
COA8	-0.79784	0.00355395
ZNF692	-0.717386	0.00355933
NOS1AP	0.823227	0.00357921
STMN1	0.995895	0.00358179
FAHD1	-0.520255	0.00358996
LEO1	-0.397008	0.00360149
TACC2	0.786439	0.00360534
KCNS3	2.09297	0.00361093
MXRA5	7.76753	0.00361093
KLF5	0.745424	0.00362619
PHLDB2	-1.97833	0.00366017
RTL8B	2.23238	0.00372083
DIAPH2	-0.643371	0.00374542
TMEM229B	-2.01607	0.00376822
GET3	-0.655405	0.00379566
TEDC1	1.01908	0.00380351
MROH1	-0.706104	0.00381429
SLK	0.808524	0.00381946
RPS10	-0.56804	0.00383336
SUGCT	3.77322	0.00383689
UNC13B	0.951446	0.00383689
ID3	-1.40713	0.0038686
NR1H2	0.592229	0.00386903
ITPR2	-2.10751	0.00387493
KCTD3	0.675168	0.00387493
RPS3AP6	-0.595028	0.00387493
TM4SF1	2.05359	0.00387493
TMEM107	1.60182	0.00387493
CATSPER2P1	0.950669	0.00390015
CSGALNACT1	-1.24497	0.00391283
RPL12P1	-1.23864	0.00391283
CCDC153	1.6648	0.00391558
RPL26P19	-0.728856	0.00392401
ADGRG2	2.76602	0.0039313
MAOB	-1.89882	0.0039429
CD99L2	1.32277	0.00394399
HLA-V	1.65538	0.0039447
PCK1	3.23987	0.0039447
[truncated: 13,719 more rows]
