# Supplementary material for: Organoid models of fibrolamellar carcinoma mutations reveal hepatocyte transdifferentiation through cooperative BAP1 and PRKAR2A loss
Source: Nat Commun. 2023 May 3;14:2377. doi: 10.1038/s41467-023-37951-6 (PMC10156813; doi:10.1038/s41467-023-37951-6)
Supplement: Supplementary file 4 — Supplementary Data 2 [file 41467_2023_37951_MOESM4_ESM.xlsx]

## Sheet: Gene sets for pathways-cluster
Cluster 1	Cluster 1	Cluster 2	Cluster 3	Cluster 3	Cluster 4	Cluster 4	Cluster 5
TGFb signaling	Stress response/apoptosis signaling	Extracellular matrix organization	Drug metabolism	Cholesterol biosynthesis	Lipid and glucose metabolism	Mitochondrial organization	Wnt target genes
AKT1	TRAF3	CEACAM1	CYP3A7	CYP27A1	PDK1	PID1	AXIN2
TGFB1	TRAF6	CEACAM5	CYP2D6	CYP7A1	PFKFB1	LRRK2	DKK1
ATF3	JUN	COL1A1	UGT2B10	CYP8B1	PFKFB4	TIMM9	DKK3
CREBBP	FOS	RB1	UGT2B11	ACOX2	ENO1	TIMM13	DKK4
ETS1	BIRC3	COL17A1	CYP3A43	SQLE	ENO3	OMA1	MYC
SMAD3	TNFRSF1A	MMP1	FMO1	FDPS	ELOVL4	PHB	NOTUM
SMURF1	CASP2	MUC13	FMO3	HMGCS1	ELOVL5	TOMM20	CCND1
TGFA	JUNB	MUC1	FMO4	MVD	ELOVL6	TMEM70	TCF7
TIMP1	IKBKB	MMP7	GSTA2	DHCR7	ELOVL2	IFIT2	RNF43
	NFKBIA	COL4A4	GSTA1		ACLY	HSPD1	ZNRF3
	HRK	COL6A1	UGT2B7		APOA2	TRAK2	TLE4
	RIPK1	COL6A2	SULT1B1		APOB	CHCHD4	FZD3
	BBC3	MMP14	SULT1A2		PLIN2	IMMP2L
	CA9		ADH1A		LSS	GABPA
	ERBB3				HMGCR	TOMM70
	DDIT3				ABCG8	TIMM8B
	REL				ABCG5	PARP1
	RELB				LPIN2	NUBPL
					ABCG2	BNIP3
						MX2
						MX1
						AIP
						SIRT4
						TFB2M
						TFAM
						PYROXD2
						MTFR1
						SLIRP
						SPATA18
						SLC25A33
						SLC25A36

## Sheet: mean FC vs wild type of genes 
ECM organization	FC fusion-org vs wt-org	FC PRKAR2A-org vs wt-org	FC BAP1-org vs wt-org	FC BAP1PRKAR2A-org vs wt-org		TGFB signaling	FC fusion-org vs wt-org	FC PRKAR2A-org vs wt-org	FC BAP1-org vs wt-org	FC BAP1PRKAR2A-org vs wt-org		Stress/apoptosis signaling	FC fusion-org vs wt-org	FC PRKAR2A-org vs wt-org	FC BAP1-org vs wt-org	FC BAP1PRKAR2A-org vs wt-org
CEACAM1	1.13143	2.08049	0.619438	0.868173		AKT1	1.03868	1.03337	1.49145	1.56841		TRAF3	1.1511	1.26124	1.61096	1.65181
CEACAM5	0.905326	1.76131	159.359	562.657		TGFB1	1.31665	1.7568	5.57333	2.13923		TRAF6	0.839383	0.631518	1.46704	1.49674
COL1A1	3.30937	2.02066	48.3696	65.9896		ATF3	0.21606	0.589386	2.87836	0.688477		JUN	0.575625	0.857087	1.65066	1.268
RB1	1.01435	1.17991	0.979284	1.51238		CREBBP	1.014	0.912909	1.42011	1.30617		FOS	0.488462	0.731561	3.91271	2.00381
COL17A1	0.158421	0.049096	11.1594	66.1113		ETS1	0.778835	2.9102	26.5426	22.4578		BIRC3	1.27793	1.25247	2.1354	3.0283
MMP1	0	1.0569	210.905	7139.48		SMAD3	0.629708	0.432154	1.51584	1.28192		TNFRSF1A	0.702748	0.617137	1.41529	1.2295
MUC13	0.689074	0.676488	42.6316	260.686		SMURF1	0.984974	1.11488	2.59046	2.28888		CASP2	1.3744	0.951777	1.63087	1.46695
MUC1	2.48773	2.77862	49.406	115.177		TGFA	0.157553	0.14164	6.59376	8.39421		JUNB	0.884314	0.973496	6.56021	5.47195
MMP7	0.262669	0	33.3741	137.805		TIMP1	2.15966	3.2803	6.76091	4.20357		IKBKB	1.17325	1.12741	1.58021	2.00398
COL4A4	0.665712	0.184526	3.06063	26.4689								NFKBIA	0.573139	0.677205	2.25421	2.59114
COL6A1	0.590148	0.643973	3.2544	8.89858		Lipid/Glucose metabolism	FC fusion-org vs wt-org	FC PRKAR2A-org vs wt-org	FC BAP1-org vs wt-org	FC BAP1PRKAR2A-org vs wt-org		RIPK1	0.824768	0.745935	1.68422	1.30986
COL6A2	1.40478	1.25857	65.8768	218.545		PDK1	0.786067	0.412861	0.358338	0.454779		BBC3	0.685259	0.771114	3.47832	3.10606
MMP14	2.51892	3.95407	4.68228	6.13934		PFKFB1	0.613763	0.298416	0.151382	0.0305977		CA9	0.502053	0.49085	2.42557	1.06595
						PFKFB4	0.797702	0.511947	0.289045	0.224458		ERBB3	0.774796	0.489926	1.62689	1.6106
Wnt target genes	FC fusion-org vs wt-org	FC PRKAR2A-org vs wt-org	FC BAP1-org vs wt-org	FC BAP1PRKAR2A-org vs wt-org		ENO1	0.860587	0.745338	0.624544	0.52437		DDIT3	0.541472	0.606866	1.21421	0.836214
AXIN2	5.82866	9.84841	2.80723	12.6557		ENO3	1.29923	1.66795	0.746751	0.266651		REL	1.03192	0.522441	1.81485	1.36131
DKK1	9.10746	7.79972	0.12616	1.36632		ELOVL4	0.517618	0.84071	0.0100639	0.00864529		RELB	0.603059	1.12073	2.31086	1.74042
DKK3	6.19904	9.13095	1.17561	6.24241		ELOVL5	1.10452	1.49823	0.769643	0.523649
DKK4	1.08232	2.57402	0.037792	2.82196		ELOVL6	0.783284	0.81357	0.326763	0.179664		Mitochondrial organization	FC fusion-org vs wt-org	FC PRKAR2A-org vs wt-org	FC BAP1-org vs wt-org	FC BAP1PRKAR2A-org vs wt-org
MYC	1.24277	1.72533	1.16201	1.07746		ELOVL2	0.547645	0.540606	0.232519	0.00645305		PID1	0.656333	1.02274	0.511756	0.065544
NOTUM	7.00683	9.74587	0.639162	4.99234		ACLY	1.01286	1.00816	0.57794	0.583957		LRRK2	0.459	0.757209	0.160861	0.00748234
CCND1	1.80786	2.80221	0.62185	1.41947		APOA2	0.688929	1.29395	0.32322	0.0545897		TIMM9	0.604889	0.821046	0.643077	0.392108
TCF7	1.8476	1.99711	1.63242	1.75686		APOB	0.885849	0.997906	0.352783	0.0429375		TIMM13	0.861352	0.959298	0.655102	0.707683
RNF43	3.21476	3.85673	2.22287	7.53547		PLIN2	0.417191	0.653906	0.362346	0.222159		OMA1	0.783218	0.703552	0.573786	0.736347
ZNRF3	2.83738	3.99076	1.86815	4.96101		LSS	0.645329	0.644956	0.335337	0.319554		TOMM20	0.688461	0.84509	0.704203	0.558323
TLE4	1.76372	1.92793	1.32346	1.56761		HMGCR	0.714278	0.739332	0.587175	0.374612		TMEM70	0.998576	1.00295	0.634076	0.632483
FZD3	2.39409	2.56563	0.193707	0.555487		ABCG8	0.938915	0.549068	0.0937996	0.0114937		IFIT2	0.522347	0.576384	0.340134	0.121043
						ABCG5	0.871783	0.445324	0.156759	0.0191328		HSPD1	0.706164	0.702536	0.390517	0.356788
Drug metabolism	FC fusion-org vs wt-org	FC PRKAR2A-org vs wt-org	FC BAP1-org vs wt-org	FC BAP1PRKAR2A-org vs wt-org		LPIN2	0.710992	0.896618	0.673582	0.680621		TRAK2	0.866342	0.768243	0.352148	0.228105
CYP3A7	0.241784	0.16198	0.344006	0.374952		ABCG2	0.680025	1.67464	0.0237679	0.0414251		CHCHD4	0.900849	0.866222	0.558324	0.570113
CYP2D6	0.216175	0.201022	0.467516	0.199249								IMMP2L	0.718712	0.947185	0.725974	0.503649
UGT2B10	0.21907	0.213618	0.286153	0.0870974		Cholesterol biosynthesis	FC fusion-org vs wt-org	FC PRKAR2A-org vs wt-org	FC BAP1-org vs wt-org	FC BAP1PRKAR2A-org vs wt-org		GABPA	1.00468	0.964348	0.599671	0.717729
UGT2B11	0.0298532	0.0485094	0.834526	0.488517		CYP27A1	0.489057	0.437388	1.15145	0.396696		TOMM70	0.71431	0.747688	0.623729	0.422638
CYP3A43	0.394968	0.125227	1.71428	0.34258		CYP7A1	0.168397	0.232454	0.0430966	0.00366796		TIMM8B	1.05468	1.23517	0.675144	0.81593
FMO1	0.0381731	0.0373822	0.0739558	0.00409065		CYP8B1	0.199063	0.117582	0.322078	0.00460977		PARP1	1.30815	1.118	0.723423	0.56657
FMO3	0.0176696	0.0293144	0.0197	0		ACOX2	0.682831	0.44417	0.542068	0.0886984		NUBPL	0.816596	1.05195	0.415412	0.386464
FMO4	0.36558	0.348086	0.495398	0.169152		SQLE	0.524938	0.579991	0.489381	0.318732		BNIP3	0.892756	0.782522	0.39555	0.151138
GSTA2	0.22028	0.253767	0.286177	0.294323		FDPS	0.642214	0.684481	0.615354	0.385154		MX2	1.13741	0.867926	0.0293932	0.0493415
GSTA1	0.352376	0.460334	0.408571	0.24161		HMGCS1	0.413553	0.435737	0.471345	0.174567		MX1	0.983975	1.04443	0.184098	0.46494
UGT2B7	0.251777	0.707303	0.642686	0.66132		MVD	0.840304	0.696729	0.742484	0.443209		AIP	0.750198	0.908513	0.634817	0.631974
SULT1B1	0.25033	0.271859	0.108873	0.498386		DHCR7	0.580433	0.558987	0.662786	0.309277		SIRT4	0.895302	1.42081	0.427273	0.164321
SULT1A2	0.635358	0.325426	0.488672	0.823652								TFB2M	0.69161	0.744267	0.673146	0.449702
ADH1A	0.0420032	0.138116	0.463728	0.00785645								TFAM	0.976458	0.957008	0.728274	0.652181
												PYROXD2	1.25074	0.848776	0.269771	0.629166
												MTFR1	0.901549	0.898452	0.7029	0.572897
												SLIRP	0.886174	1.08285	0.595378	0.560163
												SPATA18	0.715403	0.754393	0.451738	0.600955
												SLC25A33	1.05492	1.04223	0.606322	0.222303
												SLC25A36	1.68024	1.24068	0.555444	0.586442
