# Supplementary material for: Organoid models of fibrolamellar carcinoma mutations reveal hepatocyte transdifferentiation through cooperative BAP1 and PRKAR2A loss
Source: Nat Commun. 2023 May 3;14:2377. doi: 10.1038/s41467-023-37951-6 (PMC10156813; doi:10.1038/s41467-023-37951-6)
Supplement: Supplementary file 5 — Supplementary Data 3 [file 41467_2023_37951_MOESM5_ESM.xlsx]

## Sheet: Gene sets hep and duc identity
Ductal/progenitor identity (C7, Aizarani et al. Nature, 2019)	Hepatocyte identity (C11, Aizarani et al. Nature, 2019)
ABCC3	A1BG
ABLIM1	A1CF
ACTG1	AADAC
ACTN4	ABAT
AFDN	ABCA1
AGT	ACAA2
AKR1C2	ACADM
ALCAM	ACADSB
ALDH3A2	ACAT1
ALKAL2	ACSL1
AMOTL2	ACSM2A
ANKRD1	ACSM5
ANPEP	ADH1A
ANXA13	ADH1B
ANXA2	ADH4
ANXA3	ADH6
ANXA4	ADI1
ANXA5	AFM
AQP1	AGT
ARRDC2	AGXT
ATF3	AHSG
ATP1A1	AKR1C1
ATP1B1	AKR1C4
BACE2	AKR1D1
BCL2L1	ALAS1
BEX3	ALB
BICC1	ALDH1A1
BIRC3	ALDH1L1
BMP2	ALDH2
C12orf75	ALDH6A1
C1orf198	ALDH7A1
C6orf132	ALDH8A1
CALM2	ALDOB
CAMK2N1	AMBP
CAV2	ANG
CCDC198	ANGPTL3
CCN1	AOX1
CCN2	APCS
CCND1	APOA1
CD151	APOA2
CD24	APOA5
CD59	APOB
CDC42EP1	APOC1
CDH1	APOC3
CDKN1C	APOC4
CFTR	APOC4-APOC2
CHST4	APOE
CHST9	APOF
CITED4	APOH
CKB	APOM
CLDN1	AQP9
CLDN10	AR
CLDN3	ARG1
CLDN4	ASGR1
CLDN7	ASGR2
CLIC6	ASS1
CLMN	ATF5
COBL	ATP5PF
COL27A1	AZGP1
CPM	BAAT
CREB5	BCHE
CRIM1	BHMT
CRYAB	BHMT2
CTBP2	BNIP3
CTDSPL	C11orf54
CTNND2	C1R
CXADR	C1S
CXCL6	C2
CXCL8	C3
CYP3A5	C4BPA
DCDC2	C4BPB
DDR1	C5
DEFB1	C6
DSG2	C8A
DSP	C8B
DSTN	C9
EGR1	CALD1
ELF3	CAT
EMP2	CBR1
ENAH	CDO1
EPB41L1	CES1
EPCAM	CES2
EPHA2	CFB
ERBB3	CFH
ERICH5	CFHR1
FAIM	CFHR3
FAM110C	CFHR4
FAM171A1	CFI
FGFR2	CFL2
FGFR3	CLU
FOXA2	CMBL
FSTL3	COBLL1
FXYD2	CP
FZD1	CPB2
GABRP	CPN2
GDF15	CPS1
GLIS3	CXCL1
GOLM1	CYB5A
GSTP1	CYP1A2
GTF2I	CYP27A1
HOMER2	CYP2A13
ITGB1	CYP2B6
ITGB5	CYP2C19
ITGB8	CYP2C8
KCNJ16	CYP2C9
KIAA1522	CYP2E1
KIF12	CYP3A4
KIFC3	CYP3A5
KLF5	CYP4A11
KRT18	CYP4F2
KRT19	CYP4F3
KRT7	CYP8B1
KRT8	DCXR
LAD1	DECR1
LAMA5	DHTKD1
LAMC1	DPYS
LAMC2	ECHDC2
LAMP2	ECHS1
LGALS3BP	EHHADH
LGALS4	ELL2
LIF	ENPP1
LLGL2	EPHX1
LRP10	ERRFI1
MAFF	F12
MAGI1	F2
MMP7	F5
MUC6	F9
MYADM	FABP1
MYO10	FBP1
MYO1C	FGA
MYRF	FGB
NECTIN2	FGG
NEDD4L	FGL1
NFIB	FMO3
NFIC	FMO5
NIBAN2	FN1
NR2F2	FTCD
NUAK2	G6PC1
OCLN	GADD45A
ONECUT2	GADD45G
PARD6B	GATM
PAWR	GBA3
PBX1	GC
PERP	GGH
PKHD1	GHR
PLEKHB1	GLUD1
PLXNB1	GLYAT
PLXNB2	GLYATL1
PMEPA1	GNMT
PPDPF	GOT1
PROM1	GPT2
PTPRD	GRHPR
PTPRF	GSTA1
PTPRK	GSTA2
PWWP3B	GYS2
RAB3IP	HAAO
RAP1GAP	HAL
RASSF4	HAMP
RBPMS	HAO1
RHBDF1	HAO2
S100A14	HGD
S100A6	HLF
SCD5	HMGCS2
SCGN	HP
SDC1	HPD
SDC4	HPGD
SERPINA5	HPN
SFRP5	HPR
SH3YL1	HPX
SHANK2	HRG
SHROOM3	HSD11B1
SLC12A2	HSD17B13
SLC12A7	HSD17B6
SLC17A4	HULC
SLC37A4	IDH1
SLC4A4	IGF2
SLC5A1	IGFBP1
SLC6A19	IGFBP2
SLPI	IL1RAP
SNHG14	INSIG1
SNRPN	ITIH1
SOD3	ITIH2
SORBS2	ITIH3
SOX4	KLF15
SOX9	KLKB1
SPATS2L	KNG1
SPINT1	LEAP2
SPINT2	LECT2
SPP1	LINC00261
SPTBN1	LINC00844
SYNJ2	LINC01554
TACSTD2	LIPC
TEAD1	LRG1
TESC	MAOB
THSD4	MAT1A
TM4SF1	MBL2
TM4SF4	METTL7A
TM7SF3	MGST1
TMPRSS2	MLXIPL
TNFRSF12A	MMUT
TNKS1BP1	MSMO1
TOB1	MST1
TOB2	MT1E
TP53INP1	MT1F
TPM1	MT1G
TPM4	MT1M
TPPP3	MT1X
TRNP1	MT2A
TTN	MTHFD1
VCAN	MTHFS
VEGFA	MTTP
VEPH1	MYO1B
WEE1	NADK2
WFDC2	NNMT
WNK2	OAT
WWC1	ORM1
WWTR1	ORM2
ZBTB20	PAH
ZFHX4	PBLD
	PCBD1
	PCK1
	PCK2
	PDK4
	PEBP1
	PGRMC1
	PHYH
	PIPOX
	PLG
	PLIN2
	PON1
	PON3
	PPARGC1A
	PPP1R1A
	PRDX3
	PRDX6
	PRG4
	PROC
	PROX1
	PROZ
	PSAT1
	PTGR1
	PTMS
	PTP4A1
	RARRES2
	RBP4
	RCL1
	RETREG1
	RGN
	RHOB
	RIDA
	SCD
	SCP2
	SDC2
	SDC4
	SDS
	SELENBP1
	SERPINA1
	SERPINA11
	SERPINA3
	SERPINC1
	SERPIND1
	SERPINE1
	SERPINF1
	SERPINF2
	SERPING1
	SHMT1
	SLC10A1
	SLC13A5
	SLC22A1
	SLC27A2
	SLC27A5
	SLC2A2
	SLC38A4
	SLC39A14
	SLC7A2
	SMIM14
	SOD1
	SORD
	SPP2
	SULT2A1
	TAT
	TDO2
	TF
	TLCD4
	TMBIM6
	TMEM176A
	TMEM176B
	TTR
	UGP2
	UGT2B10
	UGT2B15
	UGT2B4
	UGT2B7
	UPB1
	UQCRQ
	VNN1
	VTN
	ZFAND5

## Sheet: Gene sets fusion-FLC tumor
Upregulated genes fusion-FLC tumors (log2FC > 0.5 and p-adj < 0.01, Hirsch et al. J Hepatol, 2020)	Downregulated genes fusion-FLC tumors (log2FC < -0.5 and p-adj < 0.01, Hirsch et al. J Hepatol, 2020)	p values derived from Wald test; DESeq2
PLAC4	CPNE6
AL773572.1	CALML3
AC187653.1	AL118523.1
PAEP	TNR
CPLX2	BMP10
PCSK1	LINC01606
UNC5D	LINC00844
SFRP2	CLEC4M
DNER	AC007423.1
INSL4	MARCO
LPAR3	THRSP
CALCA	CACNA1B
NTS	AC096577.1
CYP19A1	HSD17B13
COMP	DBH
AC114786.2	CYP3A4
ECEL1	RNU1-75P
FDCSP	AKR1D1
MYH4	AL663023.1
SLC6A3	AP001783.1
KCNJ6	LINC02160
MUC13	CYP26A1
AGR2	CYP1A2
C1QL1	AC005550.3
DIO2	AC026371.1
SLC22A12	JAKMIP2-AS1
FSTL4	ZG16
LYPD1	AC004160.2
MUC5B	AL138749.1
PITX1	CLEC1B
AP003062.1	GSTM1
AL139125.2	DSG1
KCNK9	AL109838.1
AL162582.1	CLEC4G
CHST8	LINC01900
AC009014.1	AC125603.2
AC010457.1	INS-IGF2
TMEM163	AC005758.1
AC108517.1	GSTA2
AC007099.1	KRT17P8
BDKRB1	LINC00890
AL162726.3	NCOA7-AS1
VSIG1	HSD3B1
TMC5	LINC01612
CA12	AC099508.2
NPFFR2	CYP4A22
CDH17	AC004160.1
LHX3	AC108941.2
AC092691.1	LINC01018
FOXE1	AC004053.1
SLC16A14	LCE2D
KRT87P	CYP2A7P1
WNT1	NR5A1
SOX14	AC107396.1
EGFL6	HEPACAM
REG1A	CYP1A1
SCG2	FCN2
MYT1	FAM151A
LINC00473	LINC01093
NOX1	AC008125.1
TFF1	CYP4A11
TRIM40	NOL4
MUC5AC	HAO2
ARHGAP36	CYP3A43
AC111149.2	SLCO4C1
AC026785.3	SLC10A1
HOXD10	LINC01625
NKX2-3	LINC01322
CST2	SFRP5
LINC00601	SPP2
AC109486.1	AL359915.1
AC026336.3	GBA3
EEF1A2	AC109454.3
PGC	FP325317.1
LINC02188	PLP1
ASPHD1	RNU6-813P
SOX11	ITLN1
FA2H	FREM2
MROH3P	TTR
SMIM31	AL590483.2
AC091839.1	USH2A
CA9	AC015468.4
VAX2	AP006285.2
PRAMEF8	COLEC10
ASB15	RFPL1
TESC	AC011747.1
AC090541.1	SLC22A10
EPS8L3	UBTFL10
LY6H	FGF23
PRRX1	XPNPEP2
AC139749.1	FOLH1B
DNAH17	GAPDHP74
AC005858.1	SULT1E1
CREB3L1	AOC1
HES5	AC015468.1
APLP1	AC011365.1
STMN2	NCMAP
LINC00239	ADGRG7
LDLRAD1	AC092155.1
PAK3	AC005357.2
KRT16P2	KCTD9P4
FGF18	APOF
AL391845.2	CCDC196
C10orf90	SYT1
ZNF385D	AC020907.5
FAP	AC125603.1
TCF23	TERB2
GUCY2C	KCNH7
AC004870.2	SYT10
LINC00602	C3orf85
LINC02489	AHSG
UGT2B11	CYP2A6
CEMIP	AC135584.1
AC012236.1	FRMD7
ABCA12	FXYD1
PAX6	AL109933.1
LPAR4	IYD
EBF2	CYP7A1
GRP	UGT2B10
AL365181.3	PZP
OTX1	OIT3
C5orf46	AC092747.1
CCNO	AC006037.1
GNG4	PVALB
KRT86	LINC01818
STRA6	UGT2B7
AL365181.2	ASCL1
SFTA1P	GFRA1
HTR2A	MIR4290HG
OTOG	DHRS2
KCNF1	AL035706.1
PTPN5	CES3
PLPPR4	CYP2A7
SOX21-AS1	AL445686.2
TGM3	MOGAT2
MYH8	AC022784.6
AP000757.2	AVPR1A
AC009950.1	LPA
Z97200.1	FAM99B
TPBGL	MME
CTHRC1	FETUB
AC008163.1	LUZP2
GAD1	SLC39A5
GLDN	SLC25A47
PRR7-AS1	ELOVL2-AS1
AC010533.1	AC136601.2
PDE1C	CADM2
SFRP4	AC093725.2
HAGLROS	BHMT
AC026790.1	HSD11B1
HOXD8	ARL4AP3
AC016885.1	NDST3
LINC01307	PCOLCE2
SLCO1C1	GCK
PRSS56	CA14
APCDD1L	CRHBP
SEZ6L2	AC023051.2
LMO1	GSTA7P
BRSK2	STAB2
LINC01667	FABP1
PPP2R2C	C14orf180
HOXD9	SHBG
C2CD4D	AC008549.1
SIX1	CD5L
AP004147.1	AC083841.1
LINC01833	GPLD1
AC093903.1	CYP2B6
COL11A1	UROC1
AL133373.2	KCNN2
RMST	AC010280.1
GLP1R	CYP39A1
FAM133CP	UPB1
PRRG3	CNDP1
SLC26A9	GLYAT
AC027627.1	AC087164.2
ADAMTS18	IDO2
SND1-IT1	BBOX1
TESC-AS1	CWH43
AC114786.1	AC241584.2
VCAN	TRPM8
AL590302.1	AC004862.1
FIBCD1	AL157832.2
SERTAD4-AS1	ADRA1A
IL17D	AC068305.3
C10orf71-AS1	AP000355.1
CPA5	AC008537.2
PPP1R14C	MROH2A
DLGAP1-AS3	RPSAP47
RNY4P19	AP004782.1
LINC01475	CTNNA3
DPEP1	AL139011.2
SHISA2	MRO
FZD10	FAM99A
AK8	CHRNA4
AC138466.1	AC254562.2
QRFPR	CXorf66
AC090152.1	CYP2C19
AC093390.1	LGSN
C4orf48	DSCAS
KCNE5	AL121827.1
DPYSL4	LINC01549
SLC22A31	AC021744.1
EREG	GATM
AP000924.1	AL513323.1
CADM3-AS1	EXPH5
AVPR2	HRG
S100A3	CYP2D7
KRT7-AS	SLITRK3
CRLF2	AC006205.2
LINC01988	SERPINA11
AC005264.1	DNAH6
LINC01426	VIPR1
AC058791.1	COX6B1P4
HAPLN1	CTNNA2
IGDCC4	AQP7P1
OR51E2	CECR2
AC133644.2	MEIOB
GALNTL6	TTC36
COL15A1	AL117382.2
ZIC2	APOC1P1
DUOXA2	AL356056.3
UNC13A	AC010280.2
FRRS1L	NIPAL1
AL355102.1	GOLGA6A
AC108215.1	SLC2A2
AC010931.2	ST8SIA3
LINC01436	LINC01482
AC090192.2	SMUG1P1
SIM2	FADS6
AC113383.1	IL13RA2
AL161669.2	CCL23
AC106739.1	AC003988.1
AP003469.2	SERPIND1
FATE1	LINC02453
ADAMTS7P3	TRHDE-AS1
LINC01615	IL27
AL929288.1	LINC00885
CATSPERB	AC012555.1
FOXQ1	AL160408.6
CDH11	CYP4Z1
LINC02152	TSLP
OLFML2B	AADAT
MT3	CARMIL3
PLUT	FITM1
EGF	AL355096.1
SIX2	AC093901.1
SLC7A11	AC022816.1
VASH2	SLC15A1
AC002398.2	ACSM5P1
USH1C	CCL16
NKX1-2	AC062004.1
SETP21	ELOVL2
CPA6	SRD5A2
IGF2BP1	AC116025.1
LINC01235	GHR
PHLDA2	AC112206.2
NRG2	AMD1P4
AC008703.1	AC009812.2
SBK3	JAKMIP2
LINC02398	PDE4DIPP1
HIGD1B	IGF2
CPXM1	FAM9B
IRF4	CALN1
CAPN11	AC004540.2
CLCN1	RNU1-70P
BDKRB2	FCN3
AC026785.1	NUGGC
TUBB3	SLC22A1
LINC01711	LINC02275
AC105416.1	AL590004.3
WNT10B	CFHR5
S100P	GSTA8P
C9orf92	AKR1C4
CCT4P2	LINC02331
PAX2	AP003716.1
SOX21	LINC02362
WFDC2	DNMT3L
VN1R110P	AC119424.1
LINC00322	CYP2A13
GABRD	RFPL4AP6
HIST1H3B	PPP1R3C
SLC22A11	FAM3D-AS1
MYH1	MRPS36P4
GULP1	ACSM3
GAP43	SEC14L3
AC022075.1	ABCB11
AC078850.2	GNMT
HTR1B	DRD1
AC096708.4	DNASE1L3
AL356417.2	MLIP
SRXN1	HSD3B2
LINC02082	PHGDH
ADAMDEC1	ADCY1
AC129102.1	UGT1A3
NTM	RHBG
AC138466.4	LINC01863
BMP8A	ADORA2BP1
ADRA1D	VWCE
HOXD-AS2	COL25A1
AHNAK2	AC105202.1
MUC16	AL772337.1
MMP11	SOAT2
TMEM155	RDH16
MGAT3	SULT2A1
DCX	IGFALS
AC007792.1	CYP2C8
BDNF	U91324.1
MYO1H	AL357033.2
DGCR9	DCT
KIAA1324	DPP4
SLC6A11	Z99289.1
AL359313.1	ACSM5
HOXD3	IL1RAPL1
UCHL1	AL021920.2
GRIN2A	LYVE1
ALPI	AC005495.1
SERHL2	AC087392.1
SMKR1	AC008708.1
AC006141.1	SLC19A3
NOX4	ROS1
POLR3GP1	VNN3
AC145676.1	AC147055.3
LINC02389	SNORA81
LINC01468	GLYATL1
B3GNT3	DAO
ERFE	ASPDH
AC004264.1	CTD-3080P12.3
SYNDIG1	NAT2
RPL12P21	RSPO2
EBF3	SERPINC1
AL596211.1	AC245041.1
BCYRN1	LINC01767
CCDC80	AC046158.1
AC025031.3	MTUS2
KRT81	VNN1
SPP1	UGT2B27P
BEST3	DIO1
DRP2	AC002401.2
AC074327.1	KLKB1
IL11	B3GAT1
IQCA1	AP006285.1
AC061992.1	PRSS51
AC090519.1	KC6
KLHL30-AS1	AC104809.2
CNFN	BCHE
PDX1	GOLGA6D
LINC00896	XDH
NPTX1	AC114812.3
GSDMC	NR1I3
GNAZ	ALLC
CCDC188	TENM2
RFLNA	CALML3-AS1
NMRAL2P	ANXA10
RTBDN	HNF4A-AS1
LINC00498	LINC01702
MRAP2	AADACP1
AC099792.1	DPPA4
SHISA6	SLC26A5
AL358176.4	ABCA6
PLVAP	RANBP3L
TMEM178B	AC080128.1
AC087273.2	FCAMR
GAPLINC	UGT1A2P
ATP8B5P	SORD
C8orf87	LRP1B
SPRED3	TMPRSS6
ELAVL3	HPR
AC114316.2	PKLR
PRND	GAPDHP23
AC011472.2	ADGRA1
RN7SKP184	AC012668.3
AC078850.1	TPPP2
EPHX4	ESR1
MATN3	PCDHAC1
DPF1	SHD
AL138799.2	CDH4
AP000997.2	MPPED1
THY1	HLF
AL359851.1	DMGDH
AC093627.7	ART5
IRX3	TMEM27
PDGFA	SORD2P
GSC	PLG
AC114284.1	AC090844.2
AC079915.1	PLGLA
AC110285.6	AC005077.2
LINC01914	ART4
LINC01224	ALB
DKK2	LGI1
TMC1	SERPINA4
AC008758.2	PLEKHG6
AL590666.2	OTC
MUC2	CETP
PART1	SERPINA5
AC027117.2	SERPINA7
SLC2A3P4	NBPF13P
B4GALNT1	APOM
CTXN1	AL512366.1
DIRAS1	GPM6A
KNDC1	RIPOR3
AL138828.1	CYP8B1
ZNF703	CAT
AP000911.2	RET
DKK4	ADH4
AL136084.3	AMHR2
FAM19A5	POU6F2
LINC01704	AL161668.3
AC016575.1	GBP7
SLC6A8	AL353148.1
SLC12A5-AS1	TFF3
IRX5	PIGR
ICAM5	AL139254.3
SCX	RPL39P40
CKB	CYP4F2
C1QTNF1-AS1	HABP2
AC147067.2	CP
PTGER1	PGLYRP2
AL133523.1	GYS2
GHRHR	AC004832.5
MMP1	AP001065.2
HOPX	FSTL5
THBS4	FGFR2
AC024901.1	CCBE1
MISP	HSD17B14
AC007370.2	TMEM82
AL008582.1	LINC02029
AC092954.1	NR1I2
ACA64	SEC14L2
HCG20	TEX14
PDYN-AS1	IL1RAPL2
CCL26	LINC01073
CASP1P2	PADI1
LINC01067	FNDC5
TNFRSF4	TF
HAGHL	AC021074.3
LINC00592	ARID3C
AL162431.1	TPRG1
FGF7	CYP2J2
AL591848.2	PEG3
AC124067.2	PFKFB1
CCDC169	TIMD4
CLDN5	LRRTM4
PHEX	FBXW11P1
AL033527.3	ACOX2
AC026992.1	SLC22A9
AC007608.4	AFM
RASD2	CNGA1
ACKR1	OLA1P1
MDFI	AC245128.3
CACNA1S	ZNF30-AS1
AC000095.1	PLEK2
OSR1	PSAT1
DRGX	ABCG2
CERKL	CPED1
AC026992.2	KRT18P59
NETO2	NECTIN3
AL358473.1	CCND2P1
AC087280.2	MIR3681HG
AC008429.3	RPS6KA6
EMX1	COL26A1
DPP10-AS1	ACSL1
AC090527.3	ESPNP
AC141002.1	UGT2B24P
SFN	CYP27A1
CABYR	TSPEAR-AS1
ADRA2A	AL031274.1
KCNU1	PCK2
ACKR3	F9
KRT7	UGT1A9
ITPKA	BCO2
SYT8	DGAT2
AC120498.10	TMEM56
C2orf81	ITIH1
ATP8A2	VWA8-AS1
TTC39A	IDNK
LSAMP	UGT2B15
DUSP4	ABHD15
AC126389.1	AL109918.1
RASD1	DIRAS3
CD200	AGMO
FAM196A	SARDH
TAL2	ADAMTS13
OR51E1	AC134312.1
FOXF2	ADH1C
GPR150	CNKSR2
LDHBP2	TNRC18P1
AREG	SYDE2
SYPL1P2	PRG4
TMEM119	AL162727.1
AL390115.1	ADGRV1
PDPN	FMO4
AL512356.3	CTAGE3P
HKDC1	OSTN-AS1
NANOS3	IGLON5
AC137932.2	C6
AL732292.2	AL359541.1
LAMP5	HS3ST3B1
PLXDC1	IGSF9
HES4	AP003555.3
PSCA	NAT8
FAM131C	LINC02535
DGKI	GPAM
PODNL1	APOA1
HAGLR	CMBL
RPRML	SLC17A8
PMEPA1	LRRC3
SLC46A2	PRLR
NPTX2	CYP4X1
AL139002.1	TFPI2
RPL31P44	SLC6A13
KIAA1211L	AC006994.2
CREG2	KLHL6-AS1
AC002044.2	SELENOP
COL1A1	SORL1
C17orf99	CCDC162P
PLEKHN1	TMEM25
SCIN	FCGR2B
FZD10-AS1	CYP2D6
AC109927.1	GREB1
GCNT3	FAM217A
PFKP	PPP1R1A
ERC2	PTH2R
LINC00511	AC084357.3
DNAJC6	ACADSB
MALAT1	LRRC31
AP000997.3	AC131097.3
AL353743.3	GATA4
LRRC10B	ACADL
SYT13	LGALS4
SCUBE2	AC078864.1
MGAT5B	CFHR3
AL157700.1	PRR18
ADGRG3	AC104966.1
ANO4	VSNL1
ABCB5	C3P1
SLC22A17	U91319.1
TOX	LRRC55
RGS17	AGXT2
SPOCK1	AL135905.1
FAM167A	LRRC37A7P
LEF1-AS1	SLCO1A2
CRHR2	MBL2
LINC00887	AP000320.1
COL10A1	SIGLEC11
CDC20B	ACOT12
AC010913.1	ADH6
CCDC78	INSIG2
TMEM200A	AC012379.1
ATP6V0D2	DMD
PLA2G2A	AC026369.3
TREM2	NLRP14
F2RL3	LINC01744
AL109615.3	AC122713.2
PBK	AP000919.1
GRAMD1B	LYNX1
EML2-AS1	SLC2A12
GALNT5	FMO3
PRR7	ACAA2
HOXD1	ALDH1L1
MBOAT4	RGN
BX640514.2	AC019197.1
ARFGEF3	MYO15A
TMEM151A	FO393415.1
APLN	LINC01344
MOXD1	AC136475.3
LOXL1	AL626787.1
CCL11	SULT1A2
PRRX2	SLCO1B3
LINC01747	FAM3B
CIDEC	RCAN1
LINC02561	AC092597.1
RPLP0P2	RPL5P30
LPL	KNG1
GJA5	TNFRSF11B
EDIL3	PIK3AP1
AC109479.1	ADRB2
C3orf36	PPP4R4
AP001043.1	AL136317.2
FCHO1	TPRG1-AS1
CRMP1	LINC02565
OLFML2A	IL17RB
PRR16	CSNK1A1P1
HTR1F	INHBC
ADGRB2	BX842568.2
VAC14-AS1	AC083843.1
AC126603.1	AC069208.1
C9orf57	AC036176.1
AC083809.1	KIF1A
N4BP3	CBLN3
SRRM3	SLC27A5
TCF15	GNG12-AS1
AC023154.1	AC104667.2
CASC15	AL136040.1
AL079343.1	CAMK2B
AC080023.1	TSKU
C3orf80	AC080129.1
AC069200.1	AL160276.1
AP003419.4	LRRK2
BATF	RBBP4P1
LEF1	AC113368.1
CILP2	SLC6A12
ACAN	ALAS1
INAVA	AC005035.1
PTGES	SLC16A10
AC140912.1	ASPA
AP000688.2	CFP
FOXC2	EPHX1
ITGA2	NTN1
AC239809.3	CASC9
HIST1H3D	AF111167.2
FOXS1	GPR88
COCH	AF165147.1
NLGN1	PKP2
CEND1	GLOD5
NOTCH3	CFHR4
COL8A1	SULT1A1
LINC01088	BANF1P2
EBF1	CES1
SDCBP2	HNRNPA1P33
AC018553.1	TNFSF10
ZP1	CFHR2
DNAAF1	SLC38A3
SERTAD4	AADAC
CDHR2	PER3
FBXL21	AQP9
ANKS1B	MAT1A
COL22A1	CNTLN
GREM1	BMPER
AC091182.1	PTGES3P2
AC005972.4	SERPINF2
UNC5A	LNP1
HIST1H4H	SCP2
PTHLH	ENTPD8
ERVH-1	CHAD
AC009093.7	GSTZ1
WNT4	MSMO1
SLC6A17	GLUL
ZNF365	NFKBIZ
ATP6V1B1	LINC01620
SMOC2	CASC10
AC068675.1	ALMS1P1
AC080129.2	AC097639.1
OSR2	AC002401.3
HSPB6	AC012313.3
TTYH2	DPF3
AC131206.1	CDH2
ZNF878	ENPP7
BASP1	ESPNL
PRDM7	LINC00298
SNORA77	CAPN5
LINC01085	HM13-AS1
SHISA3	AC104564.4
STAU2-AS1	ETNK2
PEG13	LRCOL1
ABLIM2	SLC16A2
F13A1	FAM13A
SULT2B1	PHYH
AL445250.1	AC092802.3
SULF1	LCAT
CYBA	DCHS2
TRIM31	ADH1B
CRYBG2	A1BG
COL1A2	GSTT2B
SAPCD2	SRD5A1
APOA4	FAM35BP
LIPH	TCP11
RHPN1	KIAA2012
GRIK4	SOX5
AL355102.4	EPHX2
AL365203.1	RTP3
DNM1P46	ACSM2B
CD24	SPDYC
SPINK5	SPIC
SLCO5A1	MOV10L1
HAVCR1	COL19A1
FNDC10	SHF
NME5	TSPEAR-AS2
KCNT1	CES5A
PDF	RND2
KCNQ3	ANGPTL6
LRP2	AC099329.2
C9orf163	HAAO
BHLHA15	ETFDH
SOD3	SLC16A4
AC005899.5	GIPC2
MAFG-AS1	UGP2
TMEM59L	PTH1R
B4GALNT4	AC069209.1
BEND6	KDM8
MFAP2	AC025265.1
AC090409.1	GRHL3
AC108463.3	ECM1
AC137936.1	AL603750.1
KRTAP5-AS1	ATP13A4
AC005829.1	PM20D1
SH3RF3-AS1	AC105277.1
HRAT92	UGT1A4
AC021683.2	CCDC158
SPOCD1	ALDH5A1
HIST3H2A	DISC1FP1
C20orf24	N4BP2L1
CDKN2A	SKIDA1
MPZ	AKAP3
LRRC15	NR0B2
PHLDA3	PIK3C2G
ST8SIA5	MYCL
GPC2	PLA1A
CSGALNACT1	ABAT
PTGER4P2-CDK2AP2P2	AC107032.2
DYDC2	CAMK2A
NXPH4	IGSF10
EGFEM1P	ACAA1
SLITRK4	CDH23
AC010754.1	HMGCS2
TNFRSF18	SLC28A1
C10orf128	RNF212B
TP73	ACAT2
ADGRG1	F11
PDE3A	HOMER2
MSX1	ADGRA3
TMEM132A	PRRG4
MEDAG	STEAP3
AKR1B15	RNF165
FZD2	SLC38A4
CR382287.2	TTBK1
CKS1BP1	MFAP3L
LINC00513	ADH1A
SLC7A1	DCAF11
CRPP1	SCN9A
CLCNKA	AC079630.1
JPH1	COBLL1
FAIM2	AC137723.1
BACE2	ITPR2
GALNT17	MPDZ
NRK	PITPNM3
ADAM12	AL161669.1
GATS	AC244100.4
BAIAP2L2	SLC17A2
EVA1B	FOXA3
FAM155B	AC012409.1
NRXN2	GJB2
KIF5A	ADRA2B
PAPPA	CD4
GABRB3	AP001372.4
CACNA1C	DSC2
FAM43A	OXER1
DDIT4L	GPR75
SP6	LINC02484
RASL12	LIPJ
PLA2G4A	RMDN2
PDE10A	ALDH2
C11orf96	CIDEB
ARPP21	BDH1
MAPT	AP003119.3
ESYT3	LINC02068
SLC16A3	HSD17B6
MAP1A	AC002066.1
MMP28	GNE
SPX	PECR
HTRA3	KCNE1
FAM227A	GGACT
CABP1	TP53INP1
TRPC4	LINC01554
FNDC1	ENO3
LINC02361	TCL6
CGREF1	MAN1C1
CPNE5	AC243836.1
ROR2	CYP2C9
AC068491.4	ALDH7A1
TLE6	APOA5
AC107959.3	ANO1
CCL20	PLIN2
FXYD2	XYLB
MAP9	AP002761.4
GJC1	AFF3
FAM212A	P2RY2
COX4I2	NR5A2
FOXL1	AC021106.1
ATP2A1-AS1	CYP4V2
HCN2	KBTBD11
NRIP2	SCN2A
AC007611.1	RORC
CRNDE	AL359834.1
LINC00941	NPM1P25
STRIP2	CYB5A
PRR15	CHN2
KLHL35	EMBP1
SOX18	AC090164.4
GPRIN1	PIPOX
AC134312.5	IGSF23
MESP1	UBE2FP1
SOCS1	CLDN1
CACNG8	IRF6
LPCAT1	AL592424.1
PXDNL	AZGP1P1
AC126323.1	OSGIN1
EVA1C	DNALI1
RAP1GAP	CGN
PTGDS	SC5D
NEB	AC010203.1
LMTK3	CCL3
ERVMER34-1	AL365259.1
AK5	SERPINA6
ALPK3	PCDHAC2
IQGAP3	FAM149A
DTNA	MAGI2-AS3
EFEMP1	ANPEP
DCLK1	TRIB1
GOLM1	MYO16
TLL2	ENPP3
MUC1	TMEM14A
OLAH	ECI2
IL3RA	GPR143
LINC01669	ZCCHC6
APOD	PGM2
LTBP2	NCKAP5
HAPLN3	TRAM2-AS1
ADRA2C	SCN11A
TBX1	LRAT
SLCO4A1	CCDC150
CKMT2	SOWAHB
AL136164.3	LRIG3
ARTN	CGNL1
PCDHGA1	ACADM
CHI3L1	PHLPP1
AC009093.2	SALL4
TRPC6	AP001528.1
HS3ST2	KHK
AC110792.1	A1CF
AC040160.2	ZDHHC19
TMEM156	ALDH6A1
AC009041.2	AC138356.2
KCND2	ST6GAL1
AC092118.1	EHHADH
LRRN4CL	SLC5A9
GXYLT2	MERTK
AC110285.7	AC104170.1
AC015912.3	FENDRR
AC011287.1	LINC02028
IER5L	FSBP
CYTOR	DNAJC19P5
NQO1	AC079949.2
BOC	NSUN6
AC079209.1	IL1RAP
CHRNA5	COL28A1
LTC4S	AP000695.1
RHOF	ITIH2
COL4A2	IL1RN
LDHB	CPEB3
AC026356.2	GCKR
AC080188.3	AQP11
AC016773.1	GET4
AC090337.1	RPL24P4
CCDC85A	APOH
FAM182B	CXCR1
CRACR2B	PNMA6A
DGCR5	KMO
AC009093.1	ZFP1
CAVIN3	HAO1
RASEF	PDIA5
AKAP12	AC007906.2
NMNAT2	ELFN1
AC108676.1	ZNF470
GIPR	EXOC3L4
HK2	MGC27382
CORIN	TTPA
SNPH	ACVR1C
SLCO2A1	AL592494.1
ABO	SAT2
CU639417.5	ZNF658B
AC068506.1	C1R
RARRES1	PIK3R1
MAFK	ZMYND12
FAM81A	ADI1
MIR4435-2HG	PLAC8
RNF157	GTF2IP7
SPATC1L	AC124283.3
AC008105.3	AP001880.2
PARM1	C4BPA
MGP	AQP7
PLEKHH1	PYGL
ASRGL1	KLB
KCNA5	ACSL5
GYPA	GRM8
AL121839.2	ARRDC3
AC097634.1	DHRS1
SLC38A1	C8orf49
AC134043.2	KAT2B
TWIST1	ADGRG6
SHANK1	AL357055.3
AP000424.1	SIGLEC7
LHX6	PPP1R3B
FAM83A	LILRB5
C17orf82	AC063919.1
MAP1B	PANK1
TNRC6C	SLC45A3
NBL1	CCDC141
RAET1E	F2
ADAMTS14	AC138123.2
ANO2	AL449106.1
JAG2	CPN2
CYTL1	AL512791.2
AC145207.9	WNK2
DKK1	SLC2A9
GATA2-AS1	CD160
STC1	HSP90B2P
AC008592.5	TESK2
ACSL4	PEG10
PSORS1C1	MTHFD1
VWF	PEMT
PYCR1	AOX1
LZTS1	C8A
MN1	BTG1P1
FP565324.1	RALGPS2
BCL11A	CCL4L2
AC100827.2	FPR2
STK32B	TJP2
PTP4A3	ST3GAL1
CXCR3	SLC25A27
MROH1	SLC35D1
COL4A1	PID1
TMEM108	PNPLA3
REEP2	FTCD
CATIP-AS1	C2orf16
NDUFA4L2	AL354707.1
S100A2	ATF7IP2
HHIPL2	BACH2
MFAP5	APOB
KCNJ5	FOLH1
CD248	GLUD1
SBSPON	SLC10A5
TANC2	HMGCS1
RGMA	LINC02027
RUNDC3A	ZNF367
PTK7	KIAA1161
TNFAIP6	DACH1
HSPB8	APBA1
GPR68	CIART
ITGBL1	EPHB1
AL008727.1	FGF14-AS2
HSPA12B	ATP11C
CELSR3	AC009802.1
ST6GALNAC4	LIFR
ALDH1L2	PUS10
AC079360.1	CYP7B1
FAM71F2	EPB41L4B
FAM155A	TMEM97
CSPG4	DPYD
AC090197.1	SEC14L4
FAM27C	EFHD1
DNAH5	MYO1B
LENG9	PACSIN3
AC245060.5	AC092851.1
AC137936.2	AL592494.3
ITGA7	MASP1
CHRDL2	LIPG
LYPD5	MAOB
PCDHB2	STARD4
NPY5R	GJC3
MSC	PRODH2
CXorf36	ENPEP
CAPG	MUT
GK-IT1	SEMA4G
SCN4A	PDE11A
INSC	CRYBG1
DUSP15	IQGAP2
FHDC1	PLGLB2
GRAMD1A	TCEA3
SEMA3F	AL512408.1
IER3	THNSL1
TC2N	FRMD4B
SLC22A15	AUTS2
GLRB	PROX1
TBX2	MTTP
AC111000.4	TCTEX1D1
ANKRD13B	SMG1P7
AL513320.1	GBP1
IGF2BP3	ANG
C16orf59	PPFIBP2
AP001767.4	FNIP2
ARHGAP22	AC012651.1
DUXAP8	SLC46A3
PCDH17	GEN1
TNFAIP8L3	SLC25A13
SEMA3A	LMAN1
ST13P20	CCL15
SELENOM	SLC5A3
LCNL1	ABCA9
LOXL2	ST3GAL6
GLTPD2	GOLGA8S
ATP10A	LONRF3
FAM173A	RAG1
AC084125.4	CMYA5
CLSPN	FRRS1
SMCO2	ECHDC2
MIR34AHG	AMACR
ZNF215	B4GALT1-AS1
TMSB4XP4	FTCDNL1
DAGLA	DHCR7
SCARF2	MET
AL021807.1	PLEKHG7
LRP8	ADAMTSL3
MFSD7	ADGRE1
COX7A1	AGTR1
DUXAP10	FOXN2
GSN	SMO
F2RL1	AR
BCAT1	GRAMD1C
AATK	PLA2G12B
AEBP1	ATP7B
KIF5C	GPHN
SLC16A11	AC138430.1
SULT4A1	DHCR24
AL354719.2	AZGP1
MYOZ3	GSDMB
CERCAM	ARHGEF26
IGSF9B	ISPD
SFMBT2	PROC
TPGS1	AL121992.3
GALNT7	HNMT
TAX1BP3	BLNK
RASGEF1A	BPHL
C2CD4A	AMBP
PODXL	LPIN2
LINC01311	C9orf72
MMP2	TNN
GRIN2D	ID2-AS1
COL16A1	DHFR
SLC29A4	SCG5
AC020659.1	PDE8B
CFAP221	TMEM139
AL445524.1	ORMDL3
SLC44A3-AS1	UAP1
RBM20	SAMD5
GALNT12	AC009963.2
A4GALT	IL17RE
SLC35E4	PLCL2
SPECC1	FXN
FRMD3	FCAR
CSMD2	AGMAT
UCN	CD163
KCNN3	FAM69A
ZNF252P-AS1	RAD54L2
RAB6B	AC005225.5
MECOM	ADRA1B
KIF26B	HMGCR
AC239803.3	DEPDC7
TIMP1	CYP17A1-AS1
SEMA5B	PTK6
RPS6KA2	RNF144B
FOXC1	GREB1L
GJA1	AP002986.1
KLHDC7B	CHDH
AC026369.2	SMIM2-AS1
CCDC85B	EBP
SLC5A4	GRHL1
EPHA10	ALDOC
AC105219.1	FAM102A
PLPP2	TMEM220
PLCE1	SLC47A1
RASL11B	CLDN16
JPH2	ENTPD5
ADAMTS15	TADA1
COL5A1	PON3
MFGE8	ALDH9A1
LGALS3	MAOA
ZNF233	PRSS53
PDLIM4	C5
MT-TI	DHRS4-AS1
LINC00535	CTAGE5
EFNA5	BOK
PKN3	AC073343.2
TMEM246	AL021578.1
FBLN2	C8B
METRN	NAAA
FAM162B	AC004012.1
CD34	SCIMP
LINC00664	CCL4
LRRN2	AC145124.1
TENM4	ZNF311
SLC4A3	PLGLB1
STMN3	LEPR
KL	LTK
AL356275.1	ABCB4
LINC01021	LDLR
HACD1	TUBE1
TPM2	ANGPTL3
AC048341.3	GLYCTK
LHX9	SYTL4
ENOX1	DTX1
REM1	HPX
GAL3ST4	PGM1
PPP1R36	HOGA1
RFX8	SEC24B
ISG20	ACKR2
FAM169B	SERPINA10
NOVA1	SPATA18
CPLX1	AC107884.1
PDE4A	AK4
UBXN10-AS1	AC087752.3
ITGA11	BTD
TSC22D1-AS1	AC103740.1
DBN1	FAM213A
AC009093.8	GLO1
FAM212B-AS1	TAB2
ETV4	OSBPL6
CDC42EP5	SKAP1
KLHL30	ARRDC4
CPNE7	NHSL1
SH3RF3	SMIM25
NRIP3	ALAD
DERL3	SLC9B2
LRRC73	AC104971.2
FRZB	NDRG2
LINGO1	MS4A6A
TMED3	SLC30A10
LRFN4	SLC16A1
LYL1	TNFRSF19
NOV	LIPC
TDGF1	NADK2
MKI67	KAZN
AL807752.1	FBXO15
UNC5B	BHMT2
LINC02298	HPRT1
SLC7A5	SOX6
KSR1	PPARA
TEAD4	ACADS
SLC38A5	SLC37A4
ERICH5	CD83
LINC00702	RASGEF1B
RAMP2	PTGR1
EDA2R	DUSP10
AP001453.2	SHROOM2
AC092868.1	SLC27A2
FBXL22	N4BP2
AC124016.1	GNA14
PLN	FAM85B
ADAM33	KRTCAP3
MTCO2P22	SOD1
SNHG21	ITCH
CKLF	NFE2L2
U47924.3	ISOC1
LINC00475	AC022509.2
LAMA4	FANCC
AP1S3	ACAT1
CDH6	DHRS4L1
UBALD2	DMRTA1
PAQR4	PDK2
PDE4D	ACSS2
LINC01503	GALM
CRP	COBL
KIAA1024	AP001528.2
MCTP1	CFL2
KIF21B	APOL1
AC026356.1	WEE1
DCDC2	KLLN
ZMYND15	RND3
SLC35F1	HIBCH
CHST10	IFNAR1
HOXB-AS1	ATP23
MYEF2	F13B
CBX8	JUN
CYP27B1	DDC
SLC52A3	EHD3
MEX3B	MEGF9
XKR6	CPB2
CCDC102B	ABHD5
PDLIM7	TMEM232
ECSCR	ABCG5
CCM2L	DNAJB1
ULBP2	HMGCL
ACE	TLR3
KLHL29	AC100810.1
RASGRF2	PEBP1
BRSK1	FGD4
ZNF681	AC092045.1
AC233723.2	LINC01909
MAPK12	HSDL2
TMEM145	ID2
MCF2L-AS1	TKFC
TMEM225B	RMND5A
AC245100.4	APOL6
AC092171.4	AJUBA
RAB3D	BCKDHB
TMEM158	SH2D4A
LINC00900	P2RX7
VEGFD	RAB17
CDKN2B	TIPARP
AL391001.1	ACBD5
AC107375.1	GNPNAT1
SLC25A48	HLCS
TBX2-AS1	C11orf65
PRSS27	CFI
UBE2T	MIR99AHG
HS3ST1	PRKAR2B
SLC45A1	PGRMC1
GPX8	METTL7A
ZNF382	AL109936.2
LINC02202	FAM229B
UNC80	AL139383.1
AP000525.1	GPC6
NRGN	SERTAD2
CDH3	EVA1A
CCNE1	AC091948.1
LRRC1	C1S
PLCB4	AC006254.1
FAM171A2	DNAJC25
LRRC14	CXADR
SOX17	SLCO1B1
Z98257.1	NOS1AP
NFATC4	SLC25A20
PCDHB10	ABHD1
MMP24	CDC37L1-AS1
KIAA1755	SUOX
UHRF1	FABP3
CDCA7	C1RL
AL161772.1	TAB3
FAM110D	OLMALINC
ARG2	KLC4
GJC2	SIRT5
ARPC1B	TOM1L1
ITGB4	CD1D
ASIP	PROS1
AC004520.1	GRAMD2B
WDR54	FAM117A
NRSN2	ZC3H12C
DUSP9	TGDS
CBX2	PANK3
SOX4	FUCA1
TGM2	RUNDC3B
IL34	AGL
ISG15	ZNF680
THBS2	SMIM14
AL359510.2	KLF3-AS1
SCUBE1	THNSL2
E2F8	C3
MRVI1	ABHD6
SLC35G2	CTBS
BMS1P8	SIRT1
AC026366.1	DHTKD1
NCAPG	CDON
MXRA8	STK31
ERAP2	KLRF1
ID4	SMIM19
MELK	CYP2C18
ZNF423	C10orf25
SLIT3	FOXN3
ACVRL1	AC090912.1
MST1R	FAM110C
RPS6KL1	RNF125
SMARCD3	PMEL
TRAF2	CPT2
ABHD17C	CCNB1IP1
S100A6	FBXO7
NHS	PER2
COL3A1	TGFBR3
DNM3	ATP13A3
DCAF4L1	HK3
SLC39A3	ENPP1
USP54	BAAT
FAT1	LINC00888
ENTPD1	NMRK1
RTL8C	USP12
MINDY4	PLSCR4
AP002884.3	TMEM131L
AC102953.2	DDAH1
ADAMTS10	TLR4
LRRC77P	SFXN1
JCAD	PLD1
SNCG	CTPS1
RBP7	TMEM170B
ZNF296	PAH
SPARCL1	CCT6B
MEIS3	NTN4
IL32	FZD5
DLL4	F8
RAPSN	REPS2
SLC6A6	YPEL2
ADAM32	FERMT2
AL513497.1	MTMR4
RARA-AS1	AC079848.1
EPHB2	SGMS1-AS1
LIMK1	USF3
CHAC1	SNTB1
FBLIM1	AP000253.1
LAPTM4B	ARL6IP1
ADGRL1	PTPN21
PDGFRB	GRTP1
CPT1C	DBI
TEX22	AC020978.6
SCN4B	CNKSR3
COMTD1	RAPH1
CTU1	ERLIN1
ADAMTS7	SOCS6
PALD1	CD302
CHST1	IDH1
SLC7A6	PNPLA7
C9orf172	EBPL
FER1L4	AL606760.1
TNFRSF25	ACOX1
CPXM2	DHRS4
NOVA2	TFP1
NPAS2	TEF
SEMA6B	C11orf1
OSMR-AS1	KLF12
DLL1	LSS
AL133367.1	MORC3
PCAT6	PBLD
IL2RA	AP002387.1
AC108463.1	MYD88
GNAL	TMEM220-AS1
RTL8B	HMOX1
CDR2L	AC011450.1
PYY2	PRAM1
AL365203.3	CCDC15
THSD7A	C1orf115
TMEM136	LIME1
NEIL3	AC011700.1
NRARP	SLC30A1
TICAM2	PIGV
OXCT1	SORBS1
NT5DC2	ZADH2
YPEL4	SEPSECS
PCF11-AS1	HSD17B4
HIST1H2BJ	HDAC6
TM4SF5	CPOX
SOX8	CCDC90B
GLI1	SERPING1
AURKA	AC023632.6
HENMT1	ETFBKMT
AC125807.2	TTC31
CCDC112	VWA8
ZNF469	NT5DC1
ARMC9	AL035587.1
NME1	NAT1
AC018638.6	NHLRC3
ADAM22	GOLGA2P5
NEXN	PLPP3
AC027117.1	PAQR9
RHBDL2	MAN1A1
RUNX1	MREG
SLC45A4	FCGRT
BNC2	GANC
LGI2	BRWD1
MYO7B	DBT
ASPHD2	TSTD1
ZNF827	PROSER2
LAYN	IVD
DYNC1I1	CBR4
HSPA4L	ANO6
LXN	LONRF1
LINC01094	STX17-AS1
CDC6	CCDC110
KIAA1549	IL6ST
KCNMB1	PATL1
SAPCD1-AS1	RPL34-AS1
PLAT	MSRA
CACNA1D	ZNF274
MDK	ECHS1
MCTP2	REL
SRPX2	GCLC
CYP21A2	SIGLEC9
TP53I3	PIGP
WDR13	SAMD4A
ADSSL1	IL18R1
CALHM2	SFXN2
LINC00313	ZCWPW1
PVT1	AL117339.5
CCDC189	ZNF615
CDH13	NR1H3
TSPAN5	CRYL1
DOC2B	PPM1K
IQCD	P3H2
FOXM1	LYRM1
MFSD3	C19orf71
AL158152.2	EI24
SIX4	TAPT1
UBE2S	ERMAP
AL031432.4	ADK
FMNL1	NAPEPLD
FABP5	PLEKHA6
AC074212.1	XBP1
CTSK	C11orf54
FZD8	ECM2
SH2D3C	UHRF1BP1L
MTHFD2	XRN1
RGCC	L3MBTL3
DNAAF3	GPR180
SEMA3G	DCLRE1A
FLVCR1	EPB41L5
NOL3	MPC1
CACNB2	LARGE1
RNF144A-AS1	MBP
AC080080.1	MXI1
AL359220.1	PIK3R4
SNORD104	ARSD
TRIM7	DIXDC1
GAREM2	ZFAND4
BLVRA	RGS3
AC105285.1	LARP1B
ARHGEF15	DHRS4L2
SLC43A2	ANXA9
CPE	AL359715.4
PIMREG	AC018521.5
CACNB4	CREG1
IFI27L2	LRRFIP2
FJX1	SATB1
ASIC1	AIG1
DKK3	PCCB
GPRIN3	EIF4EBP2
KIF18B	TPMT
RTL8A	TXNDC16
GPR153	ZRANB1
FMNL3	DOPEY2
LOX	KNL1
MCAM	AHNAK
CNN1	RAPGEF4
AJ003147.3	ABCC9
AC099509.1	TBL1X
PBX1	GLT8D1
TK1	TSPAN12
IQANK1	ABCD3
LINC01134	SDC4
C1orf229	HADH
MND1	ZNF268
SNHG25	PCYOX1
SULF2	ZBTB10
LBH	MRPL37
SLC35F2	NEDD4
ZNF467	ARNT
CDT1	CENPC
CDH24	NUDT13
HEYL	ST13
PCNX2	EHBP1
CASQ2	SLC40A1
DEPDC1	HADHB
NPDC1	DDX60
OXTR	DCAF6
GAS6-AS2	CCDC120
EHD2	HSD17B8
KCNIP3	FOXRED2
TGFB3	PRPSAP1
LIMK2	PDLIM5
MALL	SFMBT1
MRC2	DHRS12
CDC45	USP13
PLXNA1	AL158064.2
DNM1P41	IL17RC
AQP1	SLC35A3
LINC00665	TMEM57
CASP12	MDN1
HSPG2	MCC
FBXL18	COL18A1
ALDOA	APLF
RASSF9	RIOK3
BICD1	TUBB2A
KCTD17	KLF11
TM4SF1	SEMA6C
FLYWCH2	RTTN
NPTXR	ZC2HC1C
TIGD5	LRRC28
PLAU	IFT46
TMEM55A	CLPX
ZNF579	ARHGAP42
SIDT1	NT5DC3
ADAT3	L2HGDH
TYMP	GCFC2
FHOD1	BEND7
TMC7	SETD9
NRSN2-AS1	FAH
RECQL4	C16orf70
CLIC5	AF127577.4
ITGA3	FARP2
AC147651.3	IL13RA1
IDUA	CAMK2D
RHBDL1	ZNF850
PRDM6	MAGI3
KIAA1614	REPS1
HRH1	OAF
PHPT1	SUGCT
SCN1B	SLC41A2
PITPNM1	TMEM117
AC008105.1	AL136116.3
ARHGEF16	TMBIM6
AGAP2	LINC00324
ADCY4	AC105345.1
IGFBP7	HESX1
PTRH1	GSTO1
PTPN14	MPLKIP
HIST1H1C	ST7
TMSB10	ADHFE1
FBXL2	FAM35A
PRDM15	BACH1
TNC	HADHA
MTHFD1L	PXDC1
ITGA8	CLYBL
ABCA7	GRHPR
PROCA1	MRPS6
SCAMP5	GCDH
PLEKHG5	VTN
ZNF219	SFXN5
FMNL2	BDH2
TEAD2	RLF
FAM171B	ZNF350
MTFR2	PANX1
CCDC102A	LZTFL1
MMP14	RNF185
PDZD2	DIAPH2
UFSP1	AP001033.2
C20orf204	HACL1
TOR4A	PTPN3
AC105760.2	SPATS2L
UBE2C	SMARCA2
SPAG4	HAUS4
ANKRD9	CSAD
PKM	PLPBP
PWWP2B	HHEX
AL161669.3	CDK14
NMB	HECTD1
CC2D2B	APLP2
ZNF580	NET1
PLCD3	ZNRF3
CLEC14A	KDSR
AC112722.1	RNF103
FHL2	NKIRAS1
IMPG2	KLF3
PRRT3	RBL2
TMEM74B	FAAH
FKBP10	C2orf42
GRAMD4	BACE1
C22orf34	SLC31A1
AK1	PGGHG
TOGARAM2	CDC14B
RNASE1	PCTP
TAGLN	SMC6
GPR4	AC092944.1
PRR26	CTSL
GEM	DDX19B
FLVCR1-AS1	RBM26-AS1
ATP5D	PEX19
SPARC	MAN2A1
AP001972.5	GPBP1L1
NUDT1	TMEM135
AC025175.1	YES1
P3H4	NAGA
CAPN10-AS1	RBMXL1
TGFB1I1	CCNL1
C12orf75	SKP2
TOMM40L	KANK1
SKA3	TSPAN6
KCNJ2	CNST
FAM167B	AL359075.1
AL590235.1	CTSO
AC018809.2	PNPLA4
G6PD	KLHL15
PECAM1	LRP1
NAT14	SYNE1
KLC2	ATXN7
TBC1D30	NCOA4
ARL2	JMJD1C
AGAP2-AS1	MED13
SLC52A2	MORC4
AC023908.3	NUDT6
CCDC107	THRB
JAM3	ANKS4B
GLI4	NRIP1
CDCA2	LONP2
AGA	NKX3-1
GATA2	ASTE1
OPHN1	MCEE
ORAI2	SDC2
GPD1L	AC008014.1
COL6A3	TRAPPC8
MYOF	OCLN
KCNQ1	FBXL5
SLC16A6	TCAIM
DANCR	AKAP6
LPAR2	CRLS1
ATL1	EIF4E3
ALDH18A1	GPRASP2
EXOC3L2	AC097359.2
YBX3	AGPAT3
MAPK11	NAB2
CORO2A	MICU1
HOXB6	OARD1
ACTA2	OTUD7B
ABCA3	ZCCHC11
RIN1	PPP6R2
TMEM204	TMEM254
PTGFR	LPCAT3
EXOC3L1	LSR
PLEKHG4	ELAC1
PLEKHG2	AC099508.1
FAM86JP	PPP4R2
AC021097.1	TMEM192
ITM2A	NBR1
AC008610.1	TTC21B
PRSS23	PRKAG2
C11orf84	PTP4A1
WIPF3	ZNF559
NUP50-AS1	RWDD2B
AC019069.1	STYX
ATP13A2	ESRP2
OTUD7A	HELZ
PLP2	FECH
SPIN2A	RNF169
GPR161	ELOVL5
SNHG9	C4BPB
PCDHB4	LRP6
SH3PXD2B	HDGF
EYS	MMAB
AC239868.4	NR3C2
CACNB3	ZNF329
PPP1R35	SCAPER
ZNF446	PHF3
CENPM	NUP153
PPP1R3D	PHLDB2
NAV1	KDM7A
AC011498.7	KDM6A
ARHGAP39	USP15
AP000347.1	USO1
PRELID3A	CMTM6
SDF2L1	CMPK1
ZNF668	PDGFC
CDKN3	COQ5
LINC00346	UTP14C
JPT1	TPP2
AC093278.2	PEX3
ERBB2	CNBP
ARHGAP23	SPRED2
RABEP2	LINC01128
STK39	SLC8A1
PFKM	C1GALT1
ADGRA2	FAM214A
ARNTL2	SLC6A16
RNF24	HIBADH
VLDLR	ERO1B
RGS5	MALT1
NECTIN1	GGCX
MTMR9LP	PSME4
GBGT1	EPM2A
DAPK3	AC018647.2
ATP1B1	FAM210B
TAF4B	AL353743.1
JAG1	SGMS1
TRO	C21orf91
ZDHHC1	NUBPL
SRSF12	NIPSNAP3A
SRGAP1	KLHDC2
AC139100.2	MRPL39
PABPC4L	ZNF654
ULBP1	CNNM3
NME2	UBB
AGRN	USP6NL
BSG	AFF1
DBNDD1	PARP16
CD300LF	XPC
DCLK2	SPAG9
SNHG3	EVI5
NPNT	DNAJC19
CSPG4P12	TBC1D9
SLC44A3	FRY
TMEM88	ZNF254
ATP5J2	PCNX1
PTPRU	RABEP1
AL138756.1	MLYCD
KIF20A	LRMDA
ATP8B3	TXNRD3
LINC01759	STAU1
SPOCK2	KDM1B
GOLGA2P7	PUS3
ARHGAP6	CTNNBL1
B9D1	C9orf64
MICAL1	PLEKHG3
TNFRSF12A	AC005332.9
GRIA3	TOR1AIP1
LINC01004	ACTR3C
CNTNAP1	SMG1
LINC00963	CABLES1
TROAP	ZNF790
MIER2	PEX11A
PLCL1	PDXDC2P
APCDD1	NDUFAF6
AC027682.7	PPM1A
ZNF431	HIVEP1
CDC7	MINDY3
CBX4	LAP3
JAK3	AC006333.2
BFSP1	RNF138
ARHGEF25	SHMT2
VASH1	CTSF
SPRY1	CCNG1
PCDHB7	KCTD3
HSPA12A	AGPS
GPC1	ABHD10
PDE4C	ELP2
PCDHB11	DNAJC28
SLC25A12	ESD
WWC1	DERA
VIM	Z93930.2
S100A11	STRN
EIF5A2	WDR59
HOMER3	AKAP1
GLA	POFUT1
FAM109B	SEC24D
AC093908.1	RAPGEF2
SERPINH1	MBLAC2
SPTBN5	USP32
TNFRSF21	PTEN
DLGAP1-AS2	TMEM53
TOP2A	TRMT1L
AC124798.1	CLINT1
HEY1	SMAD4
TSPO	PKD2
ATP1B3	TPRG1L
C8G	AKR1A1
CXCL16	NID1
SHCBP1	SNX4
KIF23	HMGN2
AL008729.1	RAP2C
MVP	MLLT10
IMPDH1	SLC25A22
ATP2A3	KLHL24
PRKACA	SAR1B
PCED1B	ERG28
ZNF366	JAGN1
CAVIN1	ZFX
TMEM165	PSMA2
RDH13	EML4
OSBPL5	DICER1
AL353708.3	FNDC3B
CUEDC1	ETFRF1
KIAA1522	CAPN7
APOLD1	VSIG10
CENPK	MGST2
STX1A	EIF4B
C9orf16	ATPAF1
BICDL1	FAM45A
MIDN	VKORC1L1
RAB31	CAMK1
AC103706.1	SIRT3
IRAK1	PDXDC1
FAM212B	ARHGAP35
MFSD10	C12orf29
TAGLN2	TOMM70
OTUB2	RMND1
E2F1	RNF121
CYYR1	LPIN1
TAF10	TMEM268
SGIP1	KIAA1191
NAALADL1	EIF1B
VEGFC	CD164
FAM27E3	PGRMC2
IQCE	B4GALT4
STK32C	ACOX3
ANXA2	MAP3K2
AC008536.3	CRADD
CAP2	ANXA6
C1orf198	GOLT1A
AC005056.1	MAP2K4
PTTG1	TBCEL
ZNF865	SLC25A44
SRM	TRAF6
RAB34	BIRC6
C2orf27A	PPP4R3B
AEN	TRIM24
ADAMTS9	CHKA
KIAA0895L	DENND4C
CHN1	MBTPS2
PPP1R16A	SETD2
AC092119.2	CALCOCO2
B3GNT9	THYN1
MRPS12	PDP2
SBNO2	LRCH1
CYCS	RPA3
PROCR	PDIK1L
CD320	ZNF330
SYT11	OSBP
CHD3	MOCS1
CCDC34	UBR3
UAP1L1	LTN1
PTPRM	SETD7
SH2B2	USP28
ATP2B4	ALKBH8
AC009061.2	ZFYVE9
RNFT2	TLK1
AC027796.4	SGK3
KIF7	CREBL2
CDK1	TMTC3
ATP6V1F	PLA2G15
USHBP1	PPCS
NES	SERINC1
AC132872.1	NIT1
LINC00672	CNPY3
AL513329.1	TPT1
CDKN1A	DDI2
CTBP2	DAG1
AC004477.1	ZYG11B
CD44	PPP1R21
TLCD1	DENND5B
C8orf76	TTC3
FBXL19-AS1	AC009506.1
MPP3	FBXO11
KIAA0513	TTC12
ARSG	CPSF7
EMILIN2	NCAPD3
SLC6A9	USP25
LINC00623	PATJ
TMOD2	STX17
B3GALT4	ST6GALNAC6
GLS	REV1
SLC9A5	BAG4
ADA	ZRANB3
PLK1	GOLIM4
RAPGEF3	TPD52L1
VILL	ATXN10
PHLDB1	MAGI1
TIE1	MKLN1
TBC1D16	PNPO
OSMR	PTPN4
STXBP1	NFATC3
ZNF738	RAB6A
PPM1F	HMGB1
INPP4B	PBRM1
LAGE3	MBTD1
PDGFD	FAM160A2
ATG4D	POLR3B
KIRREL1	MIOS
SMARCA4	ETFA
TRPS1	RITA1
CDCA5	LGALSL
CYSTM1	LMAN2L
FAM129B	HERPUD1
STXBP4	RAI14
WDR60	PSMF1
CYTH3	USPL1
AFAP1	DLG1
CCND2	INVS
RHBDF2	VPS54
RMI2	MTO1
CLIP2	ALDH4A1
AC124045.1	PPP3R1
AC008741.2	MCFD2
KIFC1	CEP63
PLAGL1	PJA2
PHF19	METTL14
AC012615.1	SLC24A1
SHROOM4	GLOD4
SH3BGRL3	ANKRD28
BCAR1	TMEM133
HELLS	DCAF5
FAM217B	SRSF7
GAPDH	TXNDC11
PNMA1	MRPL49
CARD6	PRKCZ
PRAF2	RAB33B
MIR194-2HG	EBNA1BP2
PIF1	PIK3CA
B3GNTL1	NHLRC2
URB1	TOP2B
DMPK	NR3C1
AURKB	HEBP2
AC122688.3	MTCH2
CENPL	GOLGA4
DDIT4	DOLPP1
LRP12	DIS3L
CARD19	CCDC126
LPCAT4	ACVR2A
UBTD1	DEK
ZNF714	CDK13
ZBTB46	TANK
SHC1	SPHK2
AC093788.1	DYNLL2
FKBP11	CRBN
GJA4	APH1A
NIPAL2	CTNND1
PGM2L1	SCAF4
CCDC28B	ZNF197
PAFAH1B3	TOPORS
ANKS6	KDM4A
CCDC113	WDR48
TES	BIRC2
NT5C3A	MTSS1
C15orf65	ZNF638
TUBA4A	LRRC58
PALLD	C19orf12
RHOBTB2	C14orf28
PPP1R13L	CUL3
MCF2L	RNF13
OSBPL3	TET2
HDAC7	NMD3
TPBG	CCDC82
C15orf52	RAF1
DUSP18	NDEL1
PTPRE	THAP5
AC016065.1	KRCC1
LINC01089	PCGF5
MPV17	LBR
TMTC2	AP4S1
FGD1	CEP120
PGP	ZBTB14
FAM53B	HCFC2
ARHGEF17	KBTBD3
DBNDD2	PPFIBP1
FAM189B	NUMB
GBP2	ABCD4
TNFRSF10C	TRIM44
AC007842.1	RBM7
DOHH	PEX13
JADE1	CAPRIN2
SLC2A1	ZW10
GADD45GIP1	SLC35F5
FBXW5	SPRY2
MFSD6	EEFSEC
LAMA5	UBE4A
FLNA	ITM2B
RELL2	MGEA5
KDELR3	SETD3
ZNF785	BAHD1
PRTFDC1	CLASP1
TTYH3	SLC39A11
CHST2	RNF139
LMNB2	TARS2
GPI	MRPS31
ANXA5	ANKMY2
BOP1	ARCN1
HIST2H2BF	TMEM123
AC090114.2	MGAT2
ZNF532	MMADHC
AC009962.1	PPP2R5C
ESAM	AKT2
TPM4	PRKRA
SEMA7A	PPIL4
GPT	NAB1
GMDS	ACVR1
NOTCH4	SPG21
FBXL19	FBXO3
AACS	ZNF644
PIK3R3	CEPT1
BCL6B	DENND1A
AC020915.4	FAM185A
PKDCC	PATZ1
TMC6	RBM47
CD93	SIN3A
HYAL2	FBXO48
PSMA1	CHTF8
CD3EAP	DDX6
ECT2	ZKSCAN2
IL27RA	TSPYL1
PCGF2	GCLM
EXOSC4	CAMKK2
ZWINT	ZNF22
PCYOX1L	FBXL3
DNAJA4	EPS15
COPE	CNOT6L
CYTH2	RNF130
ROBO1	RNF11
OXLD1	NDFIP1
CYB561	ZBTB44
CDCA4	LDLRAP1
PSMG3-AS1	RANBP2
ZNF628	APPL1
MYO5A	UBP1
WNT2B	KTN1
TKT	SCAF8
HIST1H2BN	SNX1
ZNF607	MTMR12
RACGAP1	SS18
MAP3K10	NASP
AC009948.1	DNAJC21
KIFC3	TUBGCP3
KIF3A	CGGBP1
C19orf24	RABGAP1L
CUBN	SECISBP2L
PORCN	LRRC42
EMC3-AS1	GDI2
BBC3	NCOA1
CYB561D1	GTF2B
TOMM40	VPS26B
ABCC1	NUP98
ADAM15	RIF1
CENPH	MSL2
CHEK1	CD47
RHOJ	TRAPPC6B
PYCR3	RRN3
PCDH12	ERCC6
RABAC1	ARL14EP
EVI5L	DYRK1A
GTSE1	SLC35A5
OSBPL7	PDE8A
RPUSD1	VTA1
SDSL	PRMT9
GPATCH4	WDR89
BCL9L	MKRN2
CDK2AP2	MYNN
LDLRAD3	LEMD3
GALNT18	EAPP
SSNA1	ATG5
DPCD	CWC22
[truncated: 467 more rows]

## Sheet: Gene sets BAP1-FLC tumor
Upregulated genes BAP1-FLC tumors (log2FC > 0.5 and p-adj < 0.01, Hirsch et al. J Hepatol, 2020)	Downregulated genes BAP1-FLC tumors (log2FC < -0.5 and p-adj < 0.01, Hirsch et al. J Hepatol, 2020)	p values derived from Wald test; DESeq2
LINC01667	AC096577.1
NLGN4Y	AC005550.3
SLC22A8	CPNE6
MCCD1	PZP
AC009014.1	AC011139.1
MYH4	CALML3
GP2	LINC00890
KDM5D	LINC01639
PITX1	CNDP1
AC114786.2	LINC00844
SIM2	NOL4
DUOXA2	SMUG1P1
ISX	CYP1A2
DDX3Y	LINC01018
FER1L6	FREM2
CPLX2	AL359915.1
TRIM50	MME
RPS4Y1	CYP2A7
ZIC5	SULT1E1
COL2A1	AC005357.2
IGF2BP1	AC009812.2
EPS8L3	AC108941.2
EEF1A2	AC008708.1
ECEL1	FGF23
CHRND	CYP8B1
LINC02188	SYT10
HOXC10	GMNC
SYT2	CCDC196
ZIC2	AL663023.1
SSTR5-AS1	RNU1-75P
COMP	NCOA7-AS1
TRIM71	AC008549.1
AC008060.1	HSD17B13
B4GALNT4	CYP26A1
SLC22A31	AC099508.2
VAX2	C9
BCAN	AVPR1A
MNX1	AC107396.1
PGC	GLYATL1P4
MUC13	HAO2
PRSS56	LINC01625
LINC01956	INS-IGF2
FSTL4	AL590004.3
SLC6A11	ADRA1A
GJA10	TPT1P12
AC008060.4	TRHDE-AS1
ELFN2	AC087564.1
DQX1	LINC01554
GRIN2A	C3orf85
DPYSL4	AC007423.1
AL365181.3	MOGAT2
HOXC6	AC026371.1
PRAME	AC104809.1
MNX1-AS1	THRSP
PPP2R2C	MT1CP
AL731684.1	ADGRG7
LDLRAD1	LINC01621
SLC4A3	TENM1
IGDCC4	LINC01818
ALX3	GYS2
SSTR5	APOF
HOXC8	BMP10
MUC12	MT1G
GLP1R	AC004160.2
HOXC9	AC004160.1
MYH13	MFSD2A
CST2	LUZP2
ACTL8	CWH43
AC105411.1	KCNH7
TGM3	CYP2B6
STMN2	FOLH1B
WNK4	SPOCK3
STRA6	MUM1L1
UBE2U	CYP39A1
AL032819.2	SYT9
SLC6A3	IL1RAPL2
PRRG3	CXorf66
AL365181.2	LINC01322
MYH8	AC092155.1
AL391845.2	TENM2
LINC01426	TAAR3P
PAX6	LINC02160
ESYT3	AC012379.1
MMP12	LINC01620
SULT1C2P1	AC005077.2
LHX4	PSG7
GNG4	LINC02037
PRKY	EXPH5
OTOP3	AC135584.1
KLK13	COX6B1P4
SMIM31	AC008250.2
DIRAS1	AC003988.1
MIR483	AC004862.1
EMX1	AC019129.1
AL032819.3	CYP2A7P1
LY6H	GSTM1
EN2	AP000439.3
SYT8	GCK
AL590666.2	LINC02158
POU3F2	GLYAT
PRND	POU6F2-AS1
AL132655.2	NAT2
DLX4	AC011824.1
BRSK2	AMD1P4
AC111149.2	SNTG1
AC120498.10	POU6F2
HOXA13	LINC01093
GAPLINC	HSD11B1
CEMIP	LINC02432
AL357060.1	FSTL5
KCNE5	LCE2D
MUC5B	KCNN2
MDK	TMEM27
HAGLROS	LINC02362
LINGO1-AS1	LINC01702
CDH16	AC008592.4
HES5	AKR1C6P
HS6ST2	AL590483.2
AC009955.2	AC010280.2
BDKRB1	PLP1
AATK-AS1	IL13RA2
AC011472.2	SLC1A2
AL031598.1	AL117382.2
HAGLR	AQP7P1
TRPC7-AS1	AOC1
SLC46A2	MT1F
DLK1	LINC02275
PTGDR2	AP001783.1
DPP10-AS1	C10orf126
PDIA2	NR5A1
AC119751.3	OSTN-AS1
SEZ6	PMP2
TPSG1	UPP2
CLCNKA	CTNNA2
DLK2	HNF4A-AS1
SLC29A4	AC020907.5
MYT1	TTC36
CCL20	CYP3A4
HOXA10	RDH16
KISS1R	AC008125.1
MMP11	IDO2
AC058791.1	MARCO
FAP	LRRC37A7P
IGF2-AS	AC015468.1
GNAZ	FAM99B
AC010616.1	LRRTM4
ADAMDEC1	AL157373.2
SCG2	AC090796.1
AC114316.2	AP006285.2
EBF2	CYP2A6
MYH2	KIAA2012
LINC00239	TMEM252
BPIFB2	TEX14
TUBB3	RPSAP47
VSIG1	COX6A2
FAM205C	CLEC4G
SLC12A5-AS1	KCTD9P4
AVPR2	FAM99A
GPC3	AL355974.2
DPEP1	GBP7
AC005264.1	MT1H
PNCK	AL356056.3
CCNO	MEI4
COL15A1	AC245041.1
LINC02152	GBA3
NXPH4	AL109933.1
PRRX1	SLCO4C1
ALPI	UGT2B7
ELFN1-AS1	AC092851.1
EN1	LINC00864
LINC01267	PIK3C2G
MYH1	AC112206.2
SOX11	DBH
BPIFB4	RETREG1
C4orf48	NDST3
OR51E2	ACADL
CRLF1	ADORA2BP1
SHISA2	TSLP
GABBR2	MT1M
GRIK4	ALG1L13P
CKB	TDO2
ACP4	ADH1C
PTGDS	RFPL1
MISP	GTF2IP7
FOXJ1	AL663070.1
IGDCC3	AL390205.1
MRPL23-AS1	UGT1A2P
KCNF1	ESR1
MROH3P	CCDC158
ENTPD3	AC116036.2
CLCN1	DNMT3L
SLC22A12	LINC01744
SFTA1P	ZG16
IL17D	SLC16A10
PSAPL1	SULT2A1
B4GALNT1	CYP3A43
KCNC1	ARPP21
AC012236.1	AC087379.2
AL391730.1	MFAP3L
MGAT3	HORMAD2
CNFN	BX842568.2
RPL12P25	UGT2B10
ADRA1D	CALN1
MYO7B	AL445686.2
C20orf204	FCAMR
PTHLH	NCMAP
DUSP13	AC009093.5
UNC5A	NRG1
PRR7-AS1	AC137723.2
TNNI2	AC022784.6
HKDC1	IL1RAPL1
ATP6V1B1	FXYD1
H19_1	FP325317.1
C1QL1	AL450405.1
EGFL6	PRAMENP
MAFA	AADAT
MDFI	LRRC19
LPAR4	SLCO1A2
HOXD8	SRD5A2
AC008132.1	AC011747.1
TTC39A	RANBP3L
FGF18	UGT1A3
CAPN11	FRMD7
LINC01468	MEP1B
TP73	AC092597.1
PPP1R14D	MT1E
KCNH2	ASXL3
LRFN2	AC137723.1
DUOX2	AQP4
CTHRC1	FITM1
AC093833.1	DSG1
CRYBG2	MYOT
SFRP4	AC136601.2
TM4SF20	AL353148.1
FBN3	SLITRK3
MYBPC2	AP003716.1
SFN	AC079598.1
DLX3	MT1X
AHNAK2	DCDC1
SRRM3	STAB2
BMP7	MT1A
BAIAP2L2	TERB2
HOXA11	SLC5A1
AC022432.1	AC010501.1
IL11	CLDN10
KIF5A	LINC02428
LINC00473	MIR1295B
GAL	FMO3
ADAMTS18	MORC1
ELAVL3	PCDHA13
AP003469.2	PPP1R3C
C1QL4	LRP1B
AC004080.2	COLEC10
DUSP9	BCO2
GPR35	PCP4L1
HOTTIP	MBL2
INHA	PCK1
AFP	CCL23
CPNE7	C3P1
SNCG	LYVE1
GRM4	AC023051.2
TMEM163	ACSM3
FIBCD1	CTNNA3
HOXD1	AC010273.2
GABRD	NUGGC
NPTX2	CYP2J2
AL008582.1	TSKU
OTX1	AC078864.1
CACNA1S	AC083843.1
BMP8A	NDNF
PI3	ABCB1
GSDMC	GLYATL3
AL356417.2	OIT3
QRFPR	AC068305.3
CHRNA3	GIPC2
RASAL1	FAM13A
S100A3	AC090150.1
TMEM72	BBOX1
AL353593.2	TRPM1
CERS1	LINC01485
CHST8	MUC6
SYNDIG1	RNU6-944P
SEZ6L2	AR
AC091133.3	CFHR5
CPXM1	LINC01780
AC009097.2	PFKFB1
TMEM155	ROS1
ADAMTS7P3	ABCC9
GCNT3	BMPER
FATE1	RPL39P40
PLXNB3	GLYATL1
LGALS9C	LINC02484
GAD1	AC053503.2
SLC8A2	ACVR1C
DMBT1	SULT1B1
DPF1	GAPDHP23
KLHDC8A	AC005077.4
DIO2	LINC02198
LINC01648	AL139011.2
TMEM266	ANKRD22
KNDC1	MRO
PLCH2	CYP2C19
S100P	DIRAS3
MIR9-3HG	AC099329.2
WNT4	AL359834.1
AC074327.1	AL139254.3
AL160290.2	CPED1
PLVAP	ETNK2
LINC01914	AC245128.3
TTC39A-AS1	VWDE
LINGO1	KCTD14
SSTR3	AC108748.1
REG1A	AC138356.1
ADGRB1	FBXW11P1
CACNA1I	DPPA4
LINC01615	SLC46A3
GPRIN1	MTTP
FZD10	COL25A1
FOXO6	AC114812.4
PHLDA2	LINC01831
SULT1C2	PPP1R3G
B3GNT3	AL772337.1
THY1	AC103740.1
TMC1	CP
AATK	PPP1R1C
ETV4	TNFRSF11B
LMX1B	SYDE2
DRP2	SORD2P
SLC4A11	DCT
OLFML2B	SLC22A10
TPSB2	C14orf180
HIGD1B	AP006216.2
LCNL1	GRAMD1C
AC010247.2	RPS6KA6
AP003419.4	GHR
ACSL4	FETUB
UNC13A	LINC01482
MIOX	S100A12
LINC01704	PSAT1
PTGER1	UBXN10
AC000095.1	DMD
AC110285.6	AC007495.1
DYDC2	LINC02029
SERTAD4-AS1	AL117382.1
SLC30A3	VIPR1
COL22A1	AC124242.1
SLCO1C1	ADH1B
AC127496.5	CLDN2
CRMP1	AQP9
DGCR9	AKR1C5P
AL445183.2	SOX6
RASD2	SLC1A1
TMEM151A	LINC02068
GUCY2D	PHYHD1
TESC	LINC01273
NANOGP1	SLCO1B3
CTNND2	DNAJC12
SRPK3	LGI1
CDH15	U91324.1
FBLL1	SYCE1
VWA5B2	PIGR
CDC20B	DEPDC7
SPRED3	RUNDC3B
GRIN2C	HAMP
ASPHD1	PTPRD-AS1
AP000911.2	AL359541.1
SNX18P12	AL365259.1
PRR36	GPR180
CREG2	ACSM5
CACNG4	AC021074.3
NPTX1	SEMA3E
COCH	MLIP
KRTAP5-AS1	SLC10A1
CD70	TTR
PLPPR4	HERC5
COLCA2	ALAS1
AC105446.1	KRT18P59
AC090152.1	KIAA0895
TMEM119	ZNF30-AS1
IQGAP3	AL359232.1
COL11A1	ACSL5
KRT86	XAGE3
EVPL	CYP2B7P
SIGLEC15	AL021920.2
SLC6A8	KCNJ8
SLC2A14	CCDC110
NTM	AP006248.3
SDK2	ADGRG6
APLP1	RPL5P30
TAC3	TMEM56
FAM19A5	COL19A1
LOXL4	SLC25A27
ATP8A2	CMBL
DGKI	AL161668.3
DNAH17	LINC00402
ZNF385D	LGSN
AC100803.1	SKAP1
SAPCD2	AC084357.3
NMRAL2P	ART5
KLHL38	RASSF6
MATN4	SORL1
TNFRSF4	AC087164.2
TRIM73	GBP1
SBK3	NR1I2
HAS1	SLC19A3
AS3MT	PPM1E
MOXD1	MTMR7
MMP17	AP000919.1
MYMX	AL160408.6
VAC14-AS1	LINC02453
KRT23	AC104966.1
ATP6V0D2	SYTL5
ACAN	TPPP2
TRIM17	HCN1
AMH	COL6A6
KCNT1	MYRIP
AC008703.1	AC012313.7
HAGHL	DRD1
PAPLN	FCGR3B
PAK3	FBP1
GAL3ST1	CXorf57
ACKR1	CES4A
CCDC188	NECTIN3
ADM2	NRXN1
ITPKA	MAGI2-AS3
OCA2	MYO16
BCAS1	PLEK2
TMC5	SPAG16
IGFN1	AP003721.4
PHLDA3	FOLH1
AATBC	ABCG2
FAM155B	FGF14-AS2
N4BP3	SAMD12
AC021683.2	AC079630.1
HIST3H2A	MT1L
NQO1	STEAP1
TREM2	TMEM25
NANOS1	CTH
CPA3	GOLGA6D
UBE2C	NKX3-1
NKPD1	AC093901.1
AL109976.1	FAM160A1
BEGAIN	GSTZ1
ADGRB2	PPP4R4
SPIB	AC005495.1
OLFML2A	DPF3
AP001626.1	AL133467.1
FER1L5	IL20RA
FOXF2	C6orf141
NAT8B	ACSM5P1
INPP5J	PAGE5
LOXL1	AL035661.1
ADRA2A	AC105942.1
MYBL2	IGKV3D-20
PLPP2	AC079949.2
LRRC37A6P	ACKR2
LINC00513	SLC17A8
PTP4A3	CNKSR2
LINC00982	MT1DP
TMEM178B	TTPA
LINC00511	COL28A1
PLXDC1	GPM6A
CYP17A1	CCBE1
TEX22	LRAT
CKMT2	OLA1P1
CCL25	SRD5A1
SHISA3	SLC28A1
EPHX4	AC007221.2
PGAM2	CETP
ST8SIA5	DNASE1L3
AL390719.1	AC003681.1
CD200	PTPRD
CCDC80	AC113368.1
SLC22A11	MT2A
CDCA7	XKR9
VANGL2	PTGR1
F13A1	ACE2
ADGRL1	DNALI1
RFLNA	SPTLC3
LYPD1	PDE11A
HS3ST2	IDNK
HCN2	LINC00987
FOLR1	SPATA18
SKA3	CCDC170
TPSAB1	MIR3671
PCDHGA1	SERPINA11
GLIS2-AS1	GNE
AC011294.1	ADRB2
FOXS1	SLC17A3
THBS4	CXCR1
C15orf59	RSPO3
CTXN1	MTUS2
REEP2	HLF
CDKN2A	C1DP5
UHRF1	AC090912.2
CDT1	AF165147.1
LINC00173	GPD1
ERP27	PLGLA
KIF18B	SLC13A3
FOXM1	SLC27A5
PCDHGC5	AC007906.2
SPHK1	AC245297.1
AC026740.1	IGFALS
RAB3D	AC134312.1
NOTCH3	CA13
FNDC10	EPB41L4B
TMEM132A	RND3
INSRR	PPM1K
E2F8	NCKAP5
TICRR	RCAN1
MFAP2	AC025062.1
MEOX1	INSIG2
DEPDC1	AC105202.1
DNAJC6	LINC01725
NRIP2	TSPAN13
HIST1H4H	FOSB
NPTXR	ABCB4
LRRC10B	DMRTA1
GALNT17	PON1
UCHL1	AC026765.2
CYBA	TRPV3
DERL3	SOX2-OT
TLL2	DMGDH
TROAP	ANGPTL1
CSMD2	AL603750.1
LPL	AC090912.1
OR51E1	PDK4
HOXC4	AC006994.2
CENPA	RIC3
C3orf36	TRIM9
ADRA2C	MCC
CDH17	GATM
SKA1	AL161645.1
EBF3	C8A
KCNH4	ANKRD35
GNAS-AS1	AC010175.1
LINC02298	CYP2C8
FAM171A2	AC036176.1
ACTN2	PALM2
RECQL4	ALPK2
FAIM2	MAT1A
NCAPG	ENAM
F2RL3	AP003119.3
CREB3L1	SLAIN1
TNFRSF14-AS1	ERICH3
TNFRSF18	ABHD6
PCDHB2	ATRNL1
PRR7	FO393415.1
KCNJ11	PM20D1
LINC00941	PLA2G16
NOX4	FAM184A
KIAA1211L	FYTTD1P1
OTOF	SAMD5
CCDC78	AC017100.1
EXO1	FAM35DP
AC016773.1	B4GALT1-AS1
KCNIP3	CD160
MAL	AC004832.5
COL1A1	FBXO15
RUNDC3A	APCS
TNNT2	CA3
CD24	CXCR2
GAREM2	CAT
FZD10-AS1	ANXA10
SOD3	SLC9B2
AL109615.3	AC019257.1
SPINK5	SIGLEC11
CCNE1	PACRG
LTBP2	AL161740.1
NETO2	AC104971.2
NAT8L	AC023283.1
EPHA10	RGS9
VCAN	C1R
SMOC2	ATP11C
ASF1B	RPL34-AS1
AC009041.2	CCDC68
AC092868.1	PCK2
KCNH3	SNORA81
DBN1	SCN9A
TTYH1	CRYBG1
PRR15L	TEC
AC092118.1	FAM198A
PTGES	TMEM232
PDCD1	AL606752.1
ITLN2	ANKRD37
PFN1P11	SYPL2
ENTPD2	HPR
SCX	SEC14L2
RIBC2	ABCA6
AL355102.4	AC104170.1
CDC6	AASS
CPNE5	C9orf152
RAB6B	IGFBP3
EPPK1	NECTIN3-AS1
SLC7A11	DCHS2
HIST1H2BG	FCAR
CEND1	ASS1
DAGLA	ZFP1
GJA5	PITPNM3
KIFC1	ADRA2B
GPC2	ANO3
PACSIN1	SLC28A2
SLCO5A1	TMEM45A
AP003068.4	NUDT6
NEK2	AC073343.2
FAM212A	MEGF10
PRR16	C1orf105
DOK7	HM13-AS1
MGAT5B	MIR99AHG
PYCR1	SELENOP
HJURP	PLG
BHLHA15	F9
PAQR4	ANXA3
CAMK2N2	TPRG1
BMS1P8	AKR7A3
CENPM	EPHX2
PODNL1	AC021106.1
SP6	FAM229B
AC145207.9	SYTL4
C16orf59	PGM2
HRAT92	DCXR
RASL12	CYP4F2
SLCO2A1	AC009560.1
ATP8B5P	IGSF9
GTSE1	LPA
FGF7	AL161937.2
SERTAD4	CAPN3
HGNC:24955	CCL4
PRDM16	RIPOR3
PDGFA	APOC1P1
ADAMTS10	CFL2
ZNF467	SORD
AC111000.4	ASPA
FAM222A	TNKS2-AS1
AL354719.2	ZMYND12
PWWP2B	KLRF1
OSR1	AL360219.1
MATN3	AL031055.1
UBE2T	FAM35BP
JAG2	SLC7A2
SLC9A3-AS1	ACAA2
MELK	LINC01268
LINC00672	ALB
INAVA	MOV10L1
ADAMTS14	CCL3
DCDC2	TLR3
APOD	AP000350.5
FZD2	ANGPTL6
PSORS1C1	AL031316.1
CBX2	TBC1D2
RGMA	ALDH1B1
SPC24	FAM71D
ERFE	RTL5
TMEM145	C9orf72
LEF1	SLC39A8
BOC	NTN4
MUC1	LRRK2
DCLK1	AC024361.2
RPLP0P2	EFHD1
NKD2	SLC6A12
SLC16A14	KCNK1
PTK7	HMGN5
SLC45A4	RMDN2
SCUBE2	AP002414.2
CERKL	SYNE4
AC105219.1	CFAP69
TEAD2	HOGA1
KIAA1755	LZTFL1
MAPT	ZCCHC6
KCNJ5	GSTT2B
AC036108.2	AC241584.2
KIF20A	SLC16A2
EFEMP1	ACADSB
CA12	SCP2
C20orf24	NKIRAS1
FHDC1	AC105277.1
RTN4R	MPDZ
CLSPN	TTLL7
TMEM200A	FAM169A
AC097634.1	MTHFD1
MAP7D2	AL136040.1
ARID3A	CD244
GPBAR1	ECM1
PODXL2	TNFSF10
LRRC1	TDRD6
PYY2	FAM221A
SHANK1	RAG1
COX4I2	CCDC141
CACNA1C	AL359715.4
E2F1	SSX2IP
SNHG25	HCAR2
UBD	PRKG2
CCDC85A	APOL1
SLC12A5	ACOX2
MAP1A	GPHN
ITGA2	PCDH9
ABO	GGH
CENPF	AC002553.4
MIR4664	RAB27B
AP000346.2	NPY1R
ADAMTS8	AP001528.1
JPH1	ETFDH
TOP2A	ANKRD31
GABRE	CCL4L2
CAPG	AC012651.1
AC108463.3	BMP5
PCDHB11	AL021068.1
CDC20	TSPAN12
CDC45	ALPL
LRRN2	MAN1C1
GRIK5	IL1RL2
GRAMD1B	CITED2
COL1A2	ADIRF
DLGAP5	AF196972.1
FNDC1	ABAT
MIR4435-2HG	CBLN3
LRFN4	PON3
FAM111B	GLRX
RHPN1	GADD45G
SCN4A	MBL1P
FIGNL2	GATA4
TBX1	ATP23
FOXC2	AL512791.2
ITGBL1	LIFR
PIF1	DACH1
MYOZ3	AP000695.1
IL3RA	DIXDC1
ANO9	ETV1
COL8A1	SGMS2
HAPLN3	LINC01229
RAP1GAP	MICU3
CILP2	AC009159.3
ROR2	CCDC25
LINC01451	AKAP3
ASPM	PIWIL2
CDH11	PLAC8
CDK1	EPHB1
CDCA5	INSIG1
BEX2	AZGP1
PRDM15	ARSD
CACNG8	ARRDC3
SLC1A7	FRMD4B
APLN	ERLIN1
MYCN	SLC16A4
GPC5	ENPP1
TOMM40L	CD55
B3GNT8	WDR66
RHBDL1	RCL1
GATA2-AS1	CFP
OBSCN	SPAG1
MAPK8IP2	ITIH1
MRAS	TUBE1
STMN3	ANO1
COL9A1	BACH2
SEMA5B	TMC3-AS1
RAD54L	STEAP2
MRAP2	KMO
LTB	KIF19
ADGRG1	AGL
PDE9A	ADGRV1
BUB1B	AC005336.1
BUB1	ENPEP
SNORD104	SLC34A1
LZTS1	ZNF433
PP7080	ALDH8A1
AL591845.1	PTH1R
CRNDE	AC118553.1
LPAR2	SLC16A7
MMP28	GLP2R
LRP8	ADCY1
ASIC3	AKAP6
MKI67	CFAP70
CCNB2	FYB2
CABP1	KBTBD11
LINC01311	ALDH6A1
CSPG4	SC5D
KCNA5	LINC00888
ERICH5	AKR7L
AC008105.1	SLC30A1
E2F2	NIPAL1
SLC5A4	TGFBR3
IGSF9B	KDM8
PLK1	KLHL15
GPSM1	GLT8D1
KIAA1614-AS1	DNAJC25
LINC00694	CXCL1
CACNA1H	MYO15A
WNK2	KLF9
ZNF703	C11orf1
RNF157-AS1	HESX1
GRIP2	ID2
ZNF233	COBLL1
NEIL3	PRKAR2B
SLC44A3-AS1	SMIM19
GLDN	ID2-AS1
SOWAHA	C8B
KL	ATF3
CENPI	PLIN2
CEL	RAD54L2
MSI1	DUSP10
SPATC1L	AC009802.1
DTNA	MSMO1
GDF10	NAT1
AURKB	SOWAHC
AC068987.1	PROS1
LOXL1-AS1	AL391117.1
DTL	STK26
KIF23	AC100810.1
TESMIN	ST3GAL6
CDC25C	ADGRA3
ADM5	TRIB1
MAPK12	CUX2
WNT10B	PPP1R3B
CDCA8	CYP4X1
NT5DC2	IL18R1
PKMYT1	SLC39A14
LAD1	PRKAG2
HTRA3	RASGEF1B
CXCR3	DLG2
MC1R	DNAJC19P5
GJC1	ASB4
COL4A2	FOS
CDKN3	SOCS2
GLI1	MSRA
RRM2	PDXDC2P
RAB11FIP4	KDSR
NECTIN1	ADK
MSC	TTC39B
AL162431.2	CD1D
PLCE1	KCNMA1
ZSCAN31	ENHO
ARHGAP4	ACAT1
AL513217.1	CDC37L1-AS1
RAB3B	AC008556.1
KIF2C	C4orf19
ARHGEF16	ADAMTS13
EDIL3	CCT6B
TRPC6	KCNJ15
MYO1A	FAM46C
ST8SIA1	MUT
AC027796.4	AGMO
C2orf82	DOK5
AIFM3	KIAA1551
DUSP26	NAMPT
PNMA3	CCDC113
BIRC5	IQCH
PMEPA1	CYP2D7
PDLIM7	APOL6
MND1	BCKDHB
AC110285.7	ACSL1
ACE	EIF4E3
ZNF827	F11
MGP	MERTK
KCNG1	MTCP1
DGCR5	BAAT
AC100803.2	TMEM254-AS1
SLC22A17	ACOT4
MSTO2P	STEAP3
ANKRD13B	NR3C2
AL513320.1	ALDH2
CGREF1	RNF152
PAFAH1B3	RNF217
TBX2	CPEB3
CDH6	FXN
WDR62	ACAA1
ATP10A	FAM110C
RSPH14	AC145124.1
IL34	FAM86B3P
EVA1B	GLO1
CXorf36	NLGN4X
CCNA2	MYO1B
PKDCC	RORA
ACHE	SLC25A38
BDKRB2	KCND3
AL359510.2	AL137003.2
CNTFR	WDR31
ZWINT	CYB5A
EBF4	C8orf4
COL4A1	LINC00365
OSBPL7	PID1
STK32B	ARSJ
CCNB1	C1orf21
CPLX1	AC023157.3
AL359881.1	ECHDC2
MYRF	ISPD
PLA2G4C	SGCB
KIAA1522	ROBO2
EBF1	CTBS
TP53I3	APOB
ARHGAP22	FERMT2
SOCS1	F8
LIMK2	ABRACL
FBXL22	PKD1L2
ZNF219	CD302
TMC6	APOH
TIMP1	ARHGAP42
PKN3	CXCL12
AC007842.1	PLAG1
PDGFRB	RNF144B
KIF4A	RTN4
TMEM74B	ESRRG
PBK	ADI1
LTC4S	JUN
MIR34AHG	SCN11A
TYRO3	PLSCR4
AC011448.1	NT5DC1
PLXNA1	GCLC
MSX1	CTSO
REM1	CPB2
LAMC3	SLC38A2
LOXL2	TBX3
RASGEF1A	AC007032.1
TNFRSF25	CFAP161
BBC3	ALDH9A1
AL390726.6	BDH2
HES4	SARDH
ARTN	ALDH5A1
FOXL1	HMGCS2
TMEM136	LIPG
MN1	LNP1
C9orf172	FANCC
MXRA8	ERICH6-AS1
LHX6	IFT74
SPEG	PFN2
COL16A1	CDC14B
KLHL29	PKD2
IGF2	KAT2B
ITGB4	NAALADL2
KIAA1324	PXDC1
AC100803.3	LINC02268
ALG1L	PER3
EMID1	NFE2L2
ANLN	TGDS
ADAM33	AL122023.1
PTTG1	LMAN1
PODXL	AL357055.3
ZNF296	AP001528.2
AEBP1	KCNB1
RMI2	IFIT2
GPR68	MTHFD2L
NAT14	UGP2
AURKA	RBBP9
AC147651.3	RNF128
NMB	TMTC3
HSPB8	MTUS1
NUF2	GANC
CDH24	PSD3
NRSN2	P3H2
PXDNL	PNP
LINC00665	WDFY3-AS2
LENG9	TCP10L
NDUFA4L2	ZFHX4
TBX2-AS1	SERPINA10
CD34	TLR4
PROCA1	RBP4
MCM2	HPRT1
EMILIN2	LONRF1
NCAPH	UST
SH3D21	NFIL3
ADAM11	TIPARP-AS1
SHC3	ZCWPW1
HASPIN	SCG5
TCF19	KLHL2
CD248	LRIG3
ISYNA1	NUBPL
TRNP1	NAGA
TTK	EHD3
SLC22A15	PLPBP
SOX9-AS1	AP002986.1
MMP2	KLF12
NAV3	TPD52L1
GINS1	ABHD5
PRC1	FGD4
AC008610.1	TCTN1
TMEM108	HPS5
PFKP	GPR39
DOC2B	TESK2
SEMA7A	CLYBL
RHOF	GEN1
EPHB2	EBNA1BP2
GRAMD1A	CTSB
KIAA1614	SPATA6
SOX12	NFKBIZ
ZNF607	HIBCH
CYTOR	PRELID2
SMARCD3	KLHDC1
BNIPL	SERPINB8
NRIP3	ECM2
PIMREG	DERA
C15orf52	GRHPR
CA8	SIGLEC7
HSPA12B	TAF9B
PCDHB7	FAM102A
DDX39A	PAH
KCNN3	AC105749.1
AL161772.1	CAMK4
GPR153	CIDEB
MELTF-AS1	AC092747.4
OIP5	USP12
SNPH	FAM161A
SCUBE3	HID1-AS1
CACNB3	ASB13
CDCA2	AL162231.2
FRZB	EML6
ITGA11	CMAHP
SHCBP1	AK7
WSCD1	GC
MDGA1	SARAF
POLQ	ETFBKMT
LGI2	B4GALT6
FBLIM1	SLC35A3
DEPDC1B	SPART
AC021097.1	AC006333.2
PPDPF	LARP1B
AC026366.1	GADD45A
EVC2	N4BP2L1
CABYR	RBL2
PLEKHG4	PLCL2
BATF	SLC31A1
EDA2R	AC009163.7
MFSD10	CA2
SLC7A1	CYP4V2
AC068491.4	PIGV
CENPW	CFI
DIAPH3	CD4
MTFR2	TAPT1
MESP1	FTCDNL1
MFGE8	ZNF396
AC099684.2	DSEL
XRCC2	PEX3
TNFSF9	CLU
AP001972.5	MTMR4
ALPK3	PI4K2B
ARPC1B	DCAF11
SPC25	PTPN21
SCARF2	THNSL1
AC107375.1	HMOX1
AL121832.3	PRKAG2-AS1
FAM71F2	RAPGEF4
COL5A1	PKP2
MEX3B	MPP1
UNC5B	AGPAT5
ATP1A2	C12orf29
DUSP15	TRANK1
OLFM2	ORM2
HSD11B2	TMEM150C
SALL2	AL512408.1
LRFN1	IL6ST
GRIN2D	TMEM123
AGRN	SFXN1
LRRC14	MAGI2
ACKR3	DHTKD1
IDUA	LINC02328
LINC00900	MYD88
CASC15	TMEM131L
AC009407.1	EOMES
TMSB10	PTPN3
AC092171.4	CSRNP3
OXTR	HMGCL
CPT1C	AP001033.2
SOX9	AF127577.4
ORC1	SMIM14
RFX8	MASP1
SLC35E4	SEC24B
TONSL	TTPAL
RCOR2	FAM186B
CDC7	FOXO1
AC074212.1	TMEM47
SLC5A9	SOD1
C21orf58	NAP1L5
LYPD5	KAZN
LINC01134	TJP2
TIGD5	ANTXR2
TNFAIP8L3	PDGFC
AL353593.1	MS4A6A
EPHB4	GLIPR1L2
CDCA3	FAXDC2
ERCC6L	IRAK1BP1
PIK3R6	ETS2
RTN4RL1	AK3
SLIT3	SYNE2
KCNQ1	A1CF
AC018809.2	L2HGDH
FBXO41	AL606834.2
SLC52A2	PRCP
LINC01089	DIAPH2
DLL4	AL158206.1
TGFB1	ZNF395
SCAMP5	MLF1
ZNF385A	NFIA
PALM	SLC25A37
RELB	IFT88
DNMT3A	RYBP
SLAMF8	LINC01473
PLXNA3	SIRT1
TTYH2	LILRB5
CEP55	TMEM268
MCM10	HADH
CENPE	TRAM2-AS1
ALDH1L2	LDLR
TTC34	HHLA3
CAVIN3	FAM117A
PALD1	ARMC6
PTPRU	DPYD
MROH6	CLDN12
LGALS3	PLPP3
ZNF431	APLF
GLI4	TMEM241
RABEP2	PELI2
STRIP2	ISOC1
BCAT1	BBS9
ZNF423	BNIP3L
AC048341.3	REPS2
BRSK1	CDC37L1
CHD3	ACOX1
SEMA3F	SFMBT1
HMMR	IDH1
ABCC10	AL606760.1
HEYL	TPRG1L
ARHGAP11B	FRY
CKAP2L	ECHS1
ZNF252P-AS1	C12orf66
AC079315.1	ATF7IP2
ZP3	KATNAL1
BCAM	CDH23
PCDHB10	FAS
ADD2	RRAS2
ITGA7	RANGRF
TMC7	PIK3R1
AL121906.2	CYP2U1
TAX1BP3	C16orf52
OTUB2	RASL11A
IL32	ETHE1
AC108463.1	SFXN2
SOX18	KIFAP3
CCM2L	C11orf71
CHEK1	SMARCA2
AC067931.2	ZBED5-AS1
KLHL30	PUS10
AL133367.1	EI24
FAT1	SOCS6
MS4A14	CCNL1
PLEKHG2	SERP2
DNM3	CCDC126
MAPK11	LINC01184
AC008105.3	ZC3H12C
AC233723.2	DUSP5
SPECC1	MDN1
KIF14	C21orf91
PLCB4	CD40
FABP5	GDE1
ZMIZ1-AS1	CTAGE5
CERCAM	TCAIM
GAL3ST4	NIPSNAP3A
TMCC2	INPP5B
ZFP92	SIRT5
CAPN10-AS1	CREBL2
DUSP8	CBR4
LIMD2	LAP3
PLCXD1	IVD
ADAMTS3	GNA14
BICDL1	NDEL1
LAMA5	UHRF1BP1L
LINC00702	SLC35D1
VWA7	IQGAP2
MIER2	C3orf58
CD300LF	MXI1
ZNF579	DPY19L1
PLAC9	CCDC90B
MAD2L1	NMRK1
MRVI1	REPS1
TBKBP1	APPL1
GLIS2	SPAG9
CLIP2	SH2D4A
STC1	C1RL
AC102953.2	RNF130
TEAD4	SGK3
PLEKHG5	DCBLD2
PLPP7	RPA3
RDH13	ZNF330
SEMA3G	SETD9
TPM2	CPOX
SPOCK2	AGT
ATP8B3	CPT2
IQCA1	GRAMD2B
KIF18A	TMEM57
ZMYND15	EIF5
H2AFX	CNBP
LINC01619	YES1
SAMD1	CNOT7
RTKN2	FUCA1
PHPT1	MAT2B
WNT2B	RGS3
SAPCD1-AS1	SAV1
AL590235.1	MINDY3
NUSAP1	NEIL2
SPIN2A	ADGRL2
SFI1	C5
TRIM6	SGMS1-AS1
CHST1	RNF11
FKBP10	ZFP36L1
FAM212B	ZBTB21
ADAMTS7	ARHGAP32
CTSK	ALAD
LAMA4	MAP7D3
CCNF	SAMD4A
POM121L9P	TMBIM6
AC004980.1	GCA
C15orf39	NSUN6
HELLS	RBMXL1
SIPA1L3	EPM2A
SLC27A3	ZYG11B
PLPPR2	PDK3
ZNF775	LINC01128
WHRN	IFIH1
CHST10	TMEM192
TRIM11	DNAJA1
RAMP2	NR1H4
HSPG2	FAM46A
NFASC	ACBD5
ACVRL1	UBB
CEP72	PTPN13
C19orf48	ANKRD42
NFATC4	WWC2
ZNF446	PPARA
ENOX1	FARP2
PLP2	DBI
SDF2L1	OSCP1
PLCD3	MALT1
GLI2	PEBP1
SRC	PNPO
TRIM47	SMOC1
KMT5C	CD81
FAM227A	PGRMC1
TJP3	WDR35
ABCA3	ZNF354C
TRIP13	PRDX6
JCAD	BST1
SLC44A3	DENND4C
NUDT1	SEPSECS
GATS	CCDC28A
LYL1	PANX1
TLCD1	DHRS4-AS1
RASSF7	AKTIP
SOX4	ITCH
UBE2S	CREG1
UAP1L1	PRDX4
ELF3-AS1	TIPARP
CCDC102B	SPATA7
LINC00996	MAPRE2
RAB34	ARID4A
MAP1B	HIVEP1
FMNL3	CALCOCO2
SYNGR1	SS18L1
PRDM6	C16orf70
EPHA1	HSD17B10
PRRT3	C18orf8
NECAB3	RIOK3
HMGA1	TANGO6
NUDT14	PRRG1
KCTD17	C4orf3
FAM53B	PROX1
CLDN5	PIK3R4
MMP14	AC098934.2
CENPK	KLHL8
PIK3C2B	CENPC
AC239868.4	TMEM254
MFSD3	PLEKHA3
DUSP4	POLR1E
MROH1	PCSK6
CENPU	ATXN7
FBXL19-AS1	ST7
IGSF21	BNIP2
CKLF	IFT46
FBXO43	CPEB2
BCL2L10	USP38
CC2D2B	CTPS1
CDKN2B	DHRS4
HDAC7	NRIP1
TONSL-AS1	SAT1
HNF1A-AS1	ADIPOR2
ENTPD1	RAP2C
CENPL	RAP1GDS1
GATA2	LIN54
NACC1	FBXO7
MARK4	SAMD8
PRKRIP1	PLEKHM3
IKBKE	IL13RA1
SOX8	RLF
ANXA2	DYNLL2
ZNF710-AS1	ECI2
SH2D3C	LONP2
TSPAN15	AKAP9
GIPC1	VPS13A
VASH2	SUOX
GALNT18	USP15
UBALD2	FBXL5
NPEPL1	TTC12
FBXL6	LMO4
IL27RA	TRAPPC8
RASGRF2	PSMA2
NDC80	FZD4
ANKRD9	INVS
ITGA3	DHRS4L2
GPIHBP1	PTPN4
LGALS9	PPP3CB-AS1
PYCARD	SNX25
EVC	KLLN
STON1	MIA3
ZBTB12	SLC25A26
ECT2	ZNF697
PCDHB14	PPM1L
AC068580.1	MAF
PLAT	PTS
NSUN5P2	ELP3
MEIS3	PER2
IFFO2	MAP2K1
CHAF1B	MIOS
CBX8	STX17
FBXL19	TBC1D15
HSPA12A	MED21
SMARCA4	RMND5A
ALDH16A1	VPS37A
GSN	MKLN1
WTIP	WWOX
CCDC28B	SMC5
S1PR2	MYO9A
RASA4	JMJD1C
ZNF710	ASH2L
C1orf198	YPEL2
CNTNAP1	TRIM44
CALHM2	SECISBP2L
TRIM46	C2orf42
B3GNTL1	CAST
CDCA4	RRN3
SCN4B	GINM1
RGCC	DHX40
TMEM253	CRBN
ZNF469	REEP5
PARPBP	PDLIM5
SULF2	SERTAD2
WDR13	GID4
C1QTNF6	CEP120
MTHFD1L	WDR7
LIMK1	MCL1
ANXA2R	PIK3CA
ACAP3	USP28
PCDH17	KIAA2013
FAM189B	INTS10
CDKN2C	LATS2
ZNF692	THAP9
TCIRG1	MBP
LGALS3BP	REEP3
FBLN1	UFSP2
SLC9A5	RAD51B
KIF7	KIF27
KCNN4	TRAPPC6B
BAK1	CFAP20
PUSL1	AC018647.2
HOMER3	SLAIN2
RACGAP1	RWDD2B
DKK3	TPP2
SH3RF3	NCOR1
AP1G2	USPL1
FAM213B	NR2C1
SPIRE2	NFATC3
RHBDD3	NRBF2
ADCY4	ZRANB1
STX1A	ASTE1
AC022098.1	MAP3K2
TPRN	TBC1D23
LINC00482	FYN
MRPS12	CALM1
RAP1GAP2	IFT122
RNASE1	MRPL32
ABLIM2	SETD3
RAPGEF3	SS18
GTF2H2	SS18L2
ORC6	FAM76A
FAM162B	ZCCHC2
APBA2	ATXN7L1
CASTOR2	CCNH
AL133520.1	CLUAP1
ZNF580	FAM122C
ARHGEF15	DDX19B
DENND6B	SNX2
PCDHB13	USP13
JAKMIP3	PIBF1
JRK	METAP1D
SHC1	MBD2
FGD1	FBXO33
EZH2	NOP14
RHBDF2	PRKRA
ZNF532	CD47
RUNX1	TMEM59
TMCO3	PLOD1
OSBP2	UBE4A
ZNF865	PTEN
TRO	RAB12
GOLGA2P7	TRAF6
FOXC1	GTF2B
NAALADL1	DTX2P1-UPK3BP1-PMS2P11
SH3PXD2B	BRWD1
TACC3	FAM122A
FAM83H	VAMP3
MAMLD1	BSDC1
NUDT17	PATL1
P3H4	RILPL2
CACNB1	SRSF7
TTYH3	AL691432.2
WDHD1	FBXO3
CORO6	CTNNBL1
FBXL18	IRF2
DNAH10OS	UBR2
AC215219.1	PUS3
PKM	DLG1
NLGN3	LTA4H
JAG1	ERCC4
C1orf35	CDK13
AL008729.1	OSTF1
AC122688.3	ITSN2
P2RY8	PICALM
PRR11	NSMCE4A
FKBP11	KDM4C
GBGT1
MARCKSL1
METRNL
FANCI
CYTH2
BSG
LBH
TP53I11
ACP5
FHOD1
DAB2IP
DAPK2
MSTO1
ST6GALNAC4
XRCC3
SERPINH1
PPARD
BORCS8
CAPN15
ZNF668
DNMT1
BAX
DCAF15
ARHGEF17
GTPBP2
JAM3
LRRC4B
PLXND1
B3GALT4
E2F3
C7orf50
RCAN2
ATP13A2
COPE
STXBP4
AGAP2-AS1
NOVA2
NES
AACS
TRIM45
TMEM201
CENPH
RHBDF1
SLC7A6
ATP2A3
LINC01759
RTL10
SLX4
C7orf43
PDE4C
AL365203.3
A4GALT
CRTC1
SMIM29
ACSS1
ABCD1
UNC5CL
MPP3
EMC3-AS1
ASB16-AS1
AC090114.2
AP002004.1
MTMR9LP
ZNF618
MCAM
MICAL1
RGS19
SIX5
KIFC3
GPR161
AC125807.2
FANCD2
TOMM40
GPX8
CEP131
PLEKHJ1
SLC45A1
KSR1
PPM1F
BLM
KIF24
C10orf35
KDELR3
NR2F6
CYB561
ENTPD6
ZYX
PTPRS
PCNX3
IQCE
NFKB2
PIGZ
IMPDH1
PDSS1
LAMC1
NOL4L
PHF19
TUBA4A
IRAK1
ADCY6
LZTS2
MCF2L
POLD1
PGP
AFAP1
FHL3
NCDN
NR2C2AP
MTHFD2
SOGA1
TGFB3
RNF24
PGF
ADGRA2
ZFP41
TIGD1
CRELD2
AC020915.4
FOXP4
MCM5
TMEM184B
NAV1
FGFR4
AQP1
USHBP1
SCRIB
SH3BGRL3
PNMA1
PLEKHH1
LFNG
LMNB2
TPM4
CUL7
MCRIP1
VASH1
BMF
TANC2
LPCAT1
PSRC1
BEND3
SYP
FAM110D
PECAM1
KCTD15
PIP5K1C
SEMA6B
CSNK1E
EHD2
OSBPL5
GALNT10
AC093673.1
SYT11
ARHGEF2
SGSM1
ZNF341
FMNL1
CHST13
HSPB1
TTLL4
ATG4D
CDR2L
EVI5L
LIN9
C12orf49
PACS2
RIMS3
FAM109A
RNF215
CYB561D1
PYGB
PIEZO1
SSBP4
LXN
GPAA1
RAB7B
KIRREL1
NME4
PRR12
MAZ
EXOC3L2
CCDC97
CCDC130
RUSC1
PIDD1
CLIP3
SELENON
TMEM81
VILL
WIZ
SPARC
ATP13A1
GMNN
KIAA0513
ANKRD13D
CD320
NCK2
PIK3IP1
MIS18A
FGFR3
BCL9
MAP1S
AC093278.2
SPATS2
RCC2
BICRA
TMEM204
AIF1L
TCF3
SREBF2
TRABD
TK1
PARVB
SNHG3
SLC25A39
TRMT1
PGLS
PKN1
DGKZ
BLVRA
NBEAL2
KPTN
PPP1R37
PYCR2
AL031587.5
RFXANK
AGAP2
BCAR1
TMEM164
CHST11
CDPF1
PLXNC1
SOCS7
NDOR1
CTSD
BCL9L
ST5
ALDOA
FGF13
CUEDC1
MXD4
HIC2
LASP1
HS3ST1
GAS5
LSM4
CUL9
TUBA1C
TMEM147
ANXA4
CBFA2T2
HMGXB3
ULK3
RNF44
ZBTB46
ARHGAP23
GTF2IRD1
ATP6V1F
NUP50-AS1
TSSK6
ARHGEF25
SMG9
KLC2
SSR2
KMT2B
EHMT2
RBCK1
GMIP
TAGLN2
SLC4A2
GIT1
DTYMK
NECTIN2
AL031985.3
PTDSS2
SCAMP3
FAM129B
TGFB1I1
CLEC14A
OPRL1
MEGF8
ZNF74
PEA15
FEN1
ARHGAP39
PHLDB1
PCYOX1L
CMTM3
RCE1
ZNF552
RHNO1
ATP8B1
ORAI2
PREX1
ZSCAN2
CRIP2
SNRPB
BAIAP2-AS1
ADA
CBX5
NIPAL2
TRIOBP
TEAD3
PCGF2
USP49
JMJD4
KCTD7
SH2B1
MCRS1
TTLL1
ZSCAN5A
PAK4
TMPO-AS1
FOXK1
WSB2
REEP4
TRIP6
LINC00205
SMAGP
ICOSLG
ZNF646
PYGO2
BEX3
RPTOR
EXOC3L1
STRN4
ZNF529-AS1
TRAF7
TOR3A
LIG1
CBX4
LPCAT4
VIM
PRMT1
FSCN1
ZSWIM1
SOX13
DENND4B
LAIR1
RANGAP1
NCS1
MGAT5
ARHGAP27
FAAP24
C7orf49
UNKL
PLXNA2
TNRC6C-AS1
VPS28
GIPC3
PACS1
NOTCH4
LINC01011
TYSND1
FAM189A2
DLGAP4
ZNF142
BCL6B
XRCC1
ILF3
ACLY
RAI1
SLC25A6
MCM3
HDAC11
PSKH1
TSSC4
ABCB8
TRIM28
B4GALT7
NEURL1B
CYTH3
RCCD1
PML
KIAA0100
ATN1
RASA3
ZNF8
PI4KB
RPS6KA4
STK11IP
FAM110A
FRMD8
PRKX
DSTYK
SNRPA
SH3BP5L
PSMG3
LLGL1
STIL
PLCG1
JPT1
TBCC
WDR54
RNF187
ATXN7L3
OPA3
HIP1
TIE1
ATP8B2
PPP2R1A
SF3B4
MAN2B1
ZNRF1
P4HA2
XXYLT1
ARHGEF11
ZNF324
MPV17
PTPN14
C11orf84
REPIN1
STARD7-AS1
DPP3
DEAF1
AL160006.1
TAF6
SRD5A3
PIK3R3
TMEM9
TUBG1
TECPR1
PCDH12
MICALL1
PDGFB
RFWD2
BCR
PDE4A
ANXA5
ESAM
PPP6R1
SGK2
MSI2
ZNF319
VASP
GMPPB
SMG5
CPNE1
PRCC
TOR2A
ANKS6
MAP7D1
MYO9B
CAD
TSPAN17
SAYSD1
WASF2
COX19
DNM2
COLGALT1
FOCAD
ZNF574
ANKRD52
SCNM1
HM13
TAOK2
INPPL1
SNAP47
MEF2D
MAPK7
YWHAH
ZMIZ1
CDK16
ITGA5
INCENP
TMEM250
HCFC1
YKT6
KLHL22
SBF1
DOK3
E2F4
PDXK
IPO9
NPLOC4
YEATS2
PIGU
RABIF
NUDT3
SEMA4C
TCOF1
ELOVL1
SMARCB1
SEC61A1
TMEM104
ZNF496
NCAPD2
PRUNE1
THOC5
TBC1D7
CD276
ZBED4
RPS5
GATAD2A
MARK2
MOB3A
ANAPC7
RIC8A
SLC9A1
DNAJC9
TTL
DNAJC5
PBX2
POLR1A
CERK
ZFP62
RPAP1
CAPNS1
VPS37C
C14orf93
MKL1
CLSTN3
VPS45
HDAC4
H2AFY
RBM3
PRMT2
COPG2
SEC24C
CCT3
NVL
ZNF687
NRF1
IPO13
MAEA
GOLGA3
ZNF740
SPTAN1
GCN1
UPF1
NUTF2
CANT1
C1orf216
SMARCD1
NOP56
FAM219B
NUP93
NSD1
TANGO2
CAMK2G
PIP4K2B
KLHL12
DVL3
CFL1
MAGED2
MMS19
PIGC
PHF12
POLDIP3
U2AF2
ACTR1A
ABL2
GIT2
RPIA
DCTN5

## Sheet: Gene set BTSC-PDX-FLC-AHEP 
Top genes across PDX-FLC, BTSC, adult hepatocytes
ALB
SERPINA1
FGA
FGB
C3
FGG
HP
ALDOB
APOB
TF
CYP2E1
APOH
HRG
APOA1
AMBP
CPS1
RBP4
A2M
ADH1B
FN1
GC
TAT
PCK1
APOA2
ASS1
CLU
CP
AHSG
HPX
PLG
C1S
KNG1
VTN
SERPINC1
FTL
APOC3
ITIH2
TPT1
MAT1A
PAH
AOX1
HMGCS2
TTR
SERPING1
AGXT
APOE
HPD
ITIH1
C1R
CFH
ITIH3
IGFBP1
C4BPA
CTSB
BAAT
TMBIM6
ANGPTL3
AZGP1
PEBP1
SLC7A2
F2
FABP1
SERPINF2
EEF1A1
SLC38A4
ACSL1
B2M
LEPR
FBP1
PTP4A1
ALDH1A1
FGL1
C5
ACADSB
EEF2
ALDH2
HGD
ORM1
GATM
NEAT1
CYP2C9
CPB2
COL18A1
C6
APCS
TDO2
INSIG1
APOC1
ARG1
AGT
HSP90B1
PON1
UBB
CFI
ACTG1
ST6GAL1
TFR2
SLC2A2
ACTB
GAPDH
HSPA8
ACADVL
P4HB
SLC38A2
UGT2B4
APOA5
MGST1
CAT
SOD2
PSAP
C8B
TMEM176B
SCP2
SOD1
IGFBP4
RPL3
IGFBP2
ABAT
TMEM123
DHCR24
H19
UBC
ACAA2
C8A
HSP90AA1
PRDX6
METTL7A
LDHA
IGFBP3
HSD17B6
FTH1
ABHD2
PLIN2
F9
GLUD1
SLC39A14
SDC1
VNN1
SULT2A1
ERRFI1
RHOB
MCL1
CYB5A
SAT1
AADAC
F5
HDLBP
MTHFD1
TMEM176A
ACAT1
HSPD1
CANX
LRP1
APLP2
ORM2
POR
PGRMC1
SERPINF1
CFHR1
MYO1B
RPS4X
ECHS1
SRRM2
SPTBN1
STOM
SERPINA6
RPL41
SHMT1
CYP8B1
MT2A
UGP2
HNRNPA2B1
LRG1
APP
IDH1
RPS6
AHNAK
ITM2B
PDK4
EIF5
GPX3
HSPA5
CD164
ANPEP
HSPA9
ST13
SDC4
RARRES2
RPL4
ATF5
OAT
FURIN
ASGR2
HSP90AB1
CD81
CALR
HSD17B4
SERINC1
LBP
PROS1
RPL11
HADHA
C4BPB
SLC13A5
AKR1C2
ITGB1
EIF4B
EIF4G2
ARL6IP1
IFITM3
RPL19
PABPC1
RPS11
TGOLN2
SERPINA10
CSDE1
CLDN1
HNRNPK
MAN1A1
LMAN1
SEPHS2
ZFAND5
CNBP
CALD1
RRBP1
CD302
CALM1
DDX3X
ELL2
XBP1
NAMPT
CES2
TM4SF4
KRT18
KRT8
DDX5
DDX17
ASGR1
GLUL
MYH9
RPL5
ID2
KLF6
SLC25A25
ANG
EIF4G1
SCARB2
PRDX3
RTN4
TMEM59
PRG4
RPLP0
ETS2
PTMS
GHITM
RPS14
RPL30
BZW1
EIF1
OS9
CD74
NACA
NUCKS1
EPAS1
HLA-E
SCD
ZFP36L1
PC
RPS9
RPL8
RPS8
SQSTM1
GABARAPL1
ENO1
HNRNPU
PLS3
HDGF
RPL37A
RPL23
NUCB1
CMPK1
LAMP2
TMED10
RPL15
RPL32
PDIA3
PRDX1
GNAS
NDFIP1
ACSM2A
MBL2
HPR
GANAB
DNAJA1
CLTC
DUSP1
FLNB
NFE2L1
ATP1B1
RPS20
C7
RPLP1
TOB1
TMED2
CREG1
HNRNPH1
RPS24
NCL
NR4A1
SF3B1
ATP13A3
CRP
UBE2D3
EIF4A2
HINT1
MST1
RPL13A
LAPTM4A
RPL24
PRKAR1A
SLC25A3
RPL37
ZFP36
PTMA
FOS
CD46
PPIB
PTPRF
TIMP3
RPS23
TSC22D3
LAMP1
CDH1
RPN1
RPL31
YWHAE
TRAM1
NPM1
FST
GDI2
SERBP1
RAD23B
RPL14
KDELR2
RPS3
VDAC1
HNRNPC
CNDP2
SURF4
PTGES3
ERGIC1
RPS12
BTG1
DSP
RPL22
TPI1
RPL18
CD63
MIA3
PDIA4
TMED5
PLXNB2
ATP2A2
CTNND1
BTF3
SRP9
PDIA6
COX4I1
YWHAZ
TM9SF3
EIF3A
STAT3
HMGB1
PERP
CTNNB1
HLA-A
HLA-C
EIF3E
LDLR
CA2
PPIA
EIF4H
TMEM30A
TGFBI
SLC9A3R2
PDXDC1
IRS2
SERP1
HERPUD1
ARF1
C1orf43
PCBP1
SERF2
SFPQ
ATF4
ATP1A1
B4GALT1
CREB3L3
RPL34
MRFAP1
RPL27
RHOA
CALM2
CCND1
RPL13
RPS16
RPL10A
CD59
SCCPDH
MTDH
PGK1
CRYZ
THBS1
DBI
CTSD
RPS13
JUN
RPS19
UBA52
RPN2
RPS5
IDH2
PICALM
SPARC
EIF5A
RPL7A
TOMM20
KLF3
PON2
VEGFA
MYL12B
COPA
SLC25A5
RPLP2
AKR1C1
XRCC5
MORF4L2
MACF1
ADAR
PLEC
ANXA4
HNRNPF
SERPINE1
YBX1
VCP
RPL35A
ACTR2
CAST
CDV3
NONO
GADD45B
NFKBIA
RPS25
PFN1
MYL12A
ASPH
IFITM2
CXCL2
RPL28
HMGCS1
CDC42
NAP1L1
SEC61A1
UBA1
F10
DSTN
SET
RPL35
FAM107B
PPP1R15B
BHLHE40
CTNNA1
CSRP1
FUS
PNRC1
LPGAT1
NFE2L2
LMNA
HMGN2
XRCC6
RPL27A
CFL1
MGLL
PAICS
COL6A1
SSR1
GOLPH3
IPO5
EGR1
YME1L1
MAGT1
GNB1
FOSB
SMOC1
RAC1
ACTN4
HSPA1A
ZFP36L2
DAP
RPL6
ARHGDIA
PTPN11
KPNB1
ARF4
OAZ1
DNAJB1
RPL12
HNRNPA1
SGK1
LRRFIP1
MAT2A
HNRNPD
VIM
LASP1
RPL36
IPO7
TFRC
CPD
CAP1
NAA50
YWHAG
TCP1
TGM2
AQP3
YWHAQ
WDR1
COPB2
MAGED1
YWHAB
TAX1BP1
KIF1C
TPM3
FKBP5
ACTN1
RPL38
SSR3
CCT3
C2
CLIC4
EFNA1
RAD21
HIGD1A
ALDOA
HEXB
SYNCRIP
F11R
AP2M1
HNRNPM
CST3
CAPRIN1
PPP1CB
FLNA
JUND
XPO1
G3BP2
CYCS
HYOU1
DYNC1H1
IDI1
AHR
JUP
ENSA
CALM3
ATP6AP2
PRKACA
DEK
PTBP1
ABCC3
CAPNS1
RGS5
ACTR3
AKAP12
ATF3
SUMF2
ESYT2
MSN
PTTG1IP
COL6A2
JUNB
AP2B1
GLG1
NCKAP1
CCT4
GFPT1
KIF5B
USP22
CBX3
ZBTB38
CCT8
CD151
SLC25A6
BCAP31
CALU
SSR2
BSG
CLDN2
TPM4
DDOST
SLC12A7
AKR1C3
TNPO1
ARPP19
SSR4
ARPC2
ASAH1
CAPN2
PPP1R15A
RAB11A
DDIT4
ADAMTS1
CCT5
RPS2
GNG12
SKP1
CAPZA1
HMGN1
CCT6A
PGAM1
CTTN
ARPC5
RDH10
CSRNP1
DHX15
HSPA1B
RPS17
RBM3
MAP4K4
ABLIM1
MAL2
TMBIM1
RDH11
DDX21
IFNGR1
MYO1E
COL1A1
NR4A2
HIF1A
HMGCR
LRRC59
CORO1C
ANXA2
RAN
CCT2
TPM1
MAP4
PSMD2
FDFT1
FASN
EZR
INF2
ANXA5
FSTL1
SOCS3
CAPN1
FDPS
BCL2L1
LAMC1
NET1
TAGLN2
CD55
COL6A3
VCL
LRP10
FOSL2
S100A16
TXNRD1
CEBPB
HNRNPR
NEDD9
TMSB10
ANXA11
CD2AP
KLF10
TIMP1
CEBPD
ITGAV
QSOX1
BAG1
TGFBR1
CDKN1A
TM4SF1
TNFAIP3
NDRG1
HNRNPAB
HSPB1
FAT1
TAGLN
AGRN
LAPTM5
DNAJC10
IQGAP1
SERPINB1
TKT
CITED2
CSE1L
DSG2
HSPG2
FKBP1A
EPHA2
DCBLD2
TIPARP
ODC1
PEA15
CD163
LYZ
GSN
HAMP
DPY19L1
MT1X
MAFK
PIM3
ELF3
PGD
RPSA
TSPAN3
MIDN
MT1M
ACLY
PPP1R3C
MAFF
SPP1
IER2
KRT7
ADAM9
RHOC
LDHB
TUBA1B
LMO4
CCPG1
HSPE1
GPX2
CD44
COTL1
S100A10
ANXA1
AHCYL2
ACSL4
BTG2
TSPAN13
AQP1
RPS15A
SERPINA3
TNFRSF21
SEL1L3
CLDN4
SPARCL1
KLF4
BMP2
TNFRSF12A
IL32
PRSS23
ITGA6
PYGB
SCARA5
LAD1
TSPAN8
KLF5
SLC7A5
ITIH4
SQLE
PLA2G2A
SLPI
TUBA1C
CYBA
TACSTD2
S100A6
ZC3H12A
GOLM1
S100A11
CLDN7
KPNA2
GSTP1
VCAN
KRT19
RASD1
FSTL3
ST14
SLC38A1
RPL26
IER3
PDE3A
LAPTM4B
LGALS3
TC2N
HMGA1
TUBA1A
RIMKLB
RNASE4
BASP1
MYOF
CXCL1
EPCAM
KLF2
S100A14
ANXA3
PMEPA1
LAMB3
IL18
MMP7
MIF
SPINT2
ITGA3
EIF4A1
SDCBP2
SLC6A6
F3
KRT80
NEB
MATR3
APOC2
A1BG
TOP2A
LAMC2
CYP51A1
IL1B
AREG
ALDH1A3
PFKP
PLGLB2
GPRC5A
DUSP4
RHOF
AKR1B10
CFHR2
LCN2
ITGA2
RRM2
HNRNPA1L2
SAA4
NQO1
MUC13
ANLN
SIK1
PDZK1IP1
CXCL5
TFF3
NME2
GALNT4
AGR2
CEACAM6
MUC5B
FA2H
S100P
CA12
MMP1
AHNAK2
KRT17
TFF1
CDH17
DKK1
MSLN
CEACAM5
CPLX2
