# Supplementary material for: Organoid models of fibrolamellar carcinoma mutations reveal hepatocyte transdifferentiation through cooperative BAP1 and PRKAR2A loss
Source: Nat Commun. 2023 May 3;14:2377. doi: 10.1038/s41467-023-37951-6 (PMC10156813; doi:10.1038/s41467-023-37951-6)
Supplement: Supplementary file 6 — Supplementary Data 4 [file 41467_2023_37951_MOESM6_ESM.xlsx]

## Sheet: sgRNAs primers
Primers used for sgRNA cloning
PRKAR2A_1_fw	CACCGCTGCAGGGCTACACGGTGG
PRKAR2A_1_rev	AAACCCACCGTGTAGCCCTGCAGC
PRKAR2A_2_fw	CACCGTGACCTCGTCGAATTCGCAG
PRKAR2A_2_rev	AAACCTGCGAATTCGACGAGGTCAC
BAP1_1_fw	CACCGCTCTTCGATCCATTTGAAC
BAP1_1_rev	AAACGTTCAAATGGATCGAAGAGC
BAP1_2_fw	CACCgAGGAAGATAAATCCATATAC
BAP1_2_rev	AAACGTATATGGATTTATCTTCCTc
DNAJB1_fw	CACCgTTTTAGGGCTAATGGTGCGT
DNAJB1_rev	AAACACGCACCATTAGCCCTAAAAc
PRKACA_fw	CACCgACTGGTAGAAACCTGGGTCG
PRKACA_rev	AAACCGACCCAGGTTTCTACCAGTc

## Sheet: genotyping primers
Genotyping primers
PRKAR2A_gen_fw	AACCCGTCTATCCCTTCGGC
PRKAR2A_gen_rev	CCACAGCCTACCTTCCAAGTC
BAP1_gen_fw	GGATCACAGCAAGGACACCT
BAP1_gen_rev	AACAAAGCACAGAGTCCAGC
FUSION_gen_fw1	CCTGTGCCCGTTGATGATTC
FUSION_gen_rev1	CCTTACCCCAACGCAGGAAA
FUSION_gen_fw2	AGGAGAGCAGGGCTTTTTGTT
FUSION_gen_rev2	CAGGGACTGGGTGAATGACG
DNAJB1_gen_fw1	TGGCTTCTGGGCTTGATCTG
DNAJB1_gen_rev1	TCTCACTGCCAACAGCAGAG
PRKACA_gen_fw1	TGGGAATGCGATGAGGTCTG
PRKACA_gen_rv1	TGGGAATGCGATGAGGTCTG

## Sheet: qPCR primers
qPCR primers
HNF4A_h_fw1	GTACTCCTGCAGATTTAGCC
HNF4A_h_rev1	CTGTCCTCATAGCTTGACCT
ALB_h_fw1	CTGCCTGCCTGTTGCCAAAGC
ALB_h_rev1	GGCAAGGTCCGCCCTGTCATC
KRT19_h_fw1	CGCGGCGTATCCGTGTCCTC
KRT19_h_rev1	AGCCTGTTCCGTCTCAAACTTGGT
KRT7_h_fw1	CTCCGGAATACCCGGAATGAG
KRT7_h_rev1	ATCACAGAGATATTCACGGCTCC
KI67_h_fw1	TCCTTTGGTGGGCACCTAAGACCTG
KI67_h_rev1	TGATGGTTGAGGTCGTTCCTTGATG
AFP_h_fw1	GTTGCCAACTCAGTGAGGACAA
AFP_h_rev1	CTGATACATAAGTGTCCGATAATAATGTCA
Fusion_Fw1	GGAGAAGTTCAAGGAGATCGCT
Fusion_rev1	CAAGTGGGCTGTGTTCTGAG
