# Supplementary material for: Organoid models of fibrolamellar carcinoma mutations reveal hepatocyte transdifferentiation through cooperative BAP1 and PRKAR2A loss
Source: Nat Commun. 2023 May 3;14:2377. doi: 10.1038/s41467-023-37951-6 (PMC10156813; doi:10.1038/s41467-023-37951-6)
Supplement: Supplementary file 8 — Source Data [file 41467_2023_37951_MOESM8_ESM.xlsx]

## Sheet: Figure 1e
	DNAJB1-PRKACAfus mRNA relative to ACTB
		Wild Type	HOM DNAJB1-PRKACAfus clonal lines	HET DNAJB1-PRKACAfus clonal lines
		0.001574	0.057951	0.156082
		0.002985	0.150614	0.117681
		0.001792		0.12067
				0.05509
				0.086436
				0.101531
				0.09638
				0.06265

## Sheet: Figure 1f
		fold changes of DNAJB1-PRKACAfus in different clonal lines and culturing time
		#1		#2		#3		#4		#5		#6		#7		#8
		0.598637	1.31595	0.471267	0.751104	0.434116	0.812009	0.897427	0.714016	0.789169	1.1203	1.76609	2.02299	1.53949	1.24918	0.782381	1.52527

## Sheet: Figure 2c
organoid perimeter								Organoid shape
Wild Type	DNAJB1-PRKACAfus	PRKAR2A KO	BAP1 KO	BAP1 KO; PRKAR2A KO				Wild Type	DNAJB1-PRKACAfus	PRKAR2A KO	BAP1 KO	BAP1 KO; PRKAR2A KO
2604.43	2291.47	661.08	629.544	1835.27				0.291	0.305	0.677	0.965	0.878
2399.87	581.571	1624.26	828.326	686.92				0.207	0.707	0.463	0.932	0.904
620.666	2468.88	1043.45	542.389	639.915				0.729	0.165	0.495	0.934	0.975
3074.66	1858.6	1278.52	552.681	581.948				0.194	0.365	0.497	0.936	0.937
2110.11	674.614	541.681	798.228	839.435				0.252	0.701	0.542	0.808	0.923
683.942	989.443	518.558	430.318	1183.22				0.786	0.494	0.291	0.912	0.974
1203.75	545.464	1866.12	641.646	1075.99				0.416	0.71	0.449	0.781	0.974
2182.46	779.642	1427.99	600.521	568.074				0.297	0.548	0.365	0.958	0.972
627.968	1032.57	1488.66	598.635	933.404				0.781	0.531	0.49	0.954	0.975
1032.47	1528.19	784.334	670.836	758.514				0.44	0.342	0.322	0.862	0.954
778.227	573.574	663.483	585.319	720.543				0.657	0.621	0.532	0.86	0.928
711.034	1105.16	579.524	643.575	771.124				0.504	0.477	0.442	0.933	0.957
749.399	901.85	844.488	583.335	911.046				0.569	0.376	0.354	0.926	0.965
1418.44	1791.9	1364.86	489.742	1220.3				0.493	0.285	0.875	0.955	0.975
1093.36	1733.83	562.858	589.478	934.514				0.528	0.313	0.451	0.847	0.966
2081.04	612.283	1246.08	477.493	973.431				0.421	0.913	0.478	0.959	0.827
1482.67	691.273	805.817	667.294	1164.55				0.533	0.791	0.503	0.662	0.957
566.72	712.723	1142.57	566.968	867.036				0.785	0.623	0.724	0.971	0.977
510.472	798.204	569.58	552.886	556.318				0.628	0.532	0.452	0.953	0.957
2087.14	546.636	899.424	842.463	1947.97				0.454	0.773	0.609	0.97	0.887
2593.13	666.186	1329.23	730.702	728.149				0.291	0.735	0.397	0.954	0.908
1949.93	2197.4	1105.16	726.416	1318.75				0.258	0.398	0.389	0.956	0.95
1874.1	583.086	1093.72	457.917	502.489				0.3	0.783	0.709	0.961	0.952
2541.66	1573.5	1165.04	544.73	1422.66				0.199	0.446	0.537	0.926	0.974
1725.84	937.644	492.909	615.324	751.965				0.219	0.498	0.577	0.945	0.974
2673.09	1833.2	515.207	526.478	1072.97				0.235	0.254	0.318	0.965	0.968
1293.25	1216.65	1704.68	638.43	450.052				0.334	0.403	0.394	0.956	0.945
1602.56	1119.69	1203.29	664.482	763.568				0.506	0.319	0.669	0.909	0.979
1154.06	806.44	903.699	663.787	1769.85				0.445	0.431	0.412	0.952	0.988
835.504	1223.93	892.898	454.049	683.99				0.533	0.379	0.669	0.962	0.961
2842.33	385.306	788.78	488.688	1158.15				0.22	0.858	0.739	0.954	0.89
1625.52	924.252	1246.74	453.874	883.826				0.305	0.494	0.264	0.952	0.956
1579.34	1119.62	1891.14	455.524	730.926				0.466	0.395	0.614	0.941	0.969
1360.77	1024.45	1985.77	557.996	511.289				0.343	0.464	0.62	0.833	0.952
852.608	3761.48	646.73	421.689	705.591				0.795	0.129	0.551	0.929	0.946
1208.17	1021.35	560.038	607.288	1659.56				0.368	0.485	0.709	0.96	0.967
1608.67	925.787	967.413	653.468	648.622				0.566	0.425	0.303	0.919	0.955
486.774	1299.18	615.372	859.33	500.938				0.891	0.333	0.407	0.86	0.833
405.293	1431.49	1210.48	386.037	900.355				0.939	0.29	0.522	0.914	0.841
519.548	602.023	1163.19	447.528	682.606				0.761	0.632	0.601	0.953	0.901
1461.34	4217.17	877.584	440.944	702.809				0.297	0.142	0.813	0.966	0.963
821.611	760.43	581.914	342.782	762.318				0.605	0.553	0.431	0.908	0.894
1297.76	1196.19	1728.62	343.304	909.541				0.336	0.613	0.818	0.963	0.923
436.207	1475.99	582.709	334.989	649.047				0.933	0.456	0.634	0.909	0.912
1534.94	467.415	1091.48	729.842	986.518				0.372	0.627	0.408	0.965	0.871
827.006	2276.62	1041.01	930.893	809.41				0.671	0.19	0.573	0.919	0.944
896.769	745.061	907.217	540.532	792.951				0.503	0.608	0.344	0.867	0.96
1017.17	973.087	673.19	600.114	836.909				0.501	0.753	0.67	0.897	0.878
1379.46	761.875	734.724	719.424	575.452				0.428	0.528	0.647	0.862	0.97
887.795	957.823	1847.68	646.346	755.798				0.788	0.513	0.313	0.961	0.91
1969.53	2730.94	813.595	653.873	1007.33				0.164	0.175	0.339	0.925	0.951
771.852	839.558	1229.88	688.593	313.325				0.531	0.429	0.347	0.947	0.945
1011.28	649.259	866.289	787.025	765.104				0.731	0.756	0.563	0.83	0.957
1167.7	856.735	1631.44	526.505	794.075				0.457	0.506	0.867	0.89	0.963
	805.973	779.088	423.856	539.342					0.432	0.76	0.931	0.939
	955.443	1622.83	474.332	627.677					0.531	0.468	0.912	0.965
	1945.23	1059.44	500.724						0.313	0.34	0.914
	822.525	1320.21	1136.07						0.47	0.854	0.961
	624.465	958.361	647.677						0.656	0.361	0.94
	2861.12	1311.9	827.107						0.232	0.739	0.938
	611.256	938.91	695.068						0.609	0.682	0.945
	730.447	901.013	757.778						0.573	0.554	0.942
	2299.8	1124.41	623.698						0.315	0.484	0.862
	556.539	574.509	590.961						0.535	0.322	0.96
	624.982		575.59						0.528		0.972
	2212.99		507.459						0.271		0.959
	784.081		706.842						0.657		0.907
	701.075		490.665						0.734		0.935
	1209.5		668.539						0.433		0.881
	1183.5		730.643						0.588		0.951
	1931.12		475.095						0.266		0.958
	3749.89		836.085						0.208
	633.508		865.986						0.773
	4486.08		765.137						0.115
	787.064		703.019						0.38
	578.286		1008.4						0.722
	1410.49		796.544						0.394
	707.394		543.916						0.631
	869.754		477.715						0.399
	646.909		466.699						0.595
	810.654		519.839						0.769
	801.804		473.851						0.437
	803.788		437.131						0.561
	1606.5		582.571						0.254
	1120.89		662.059						0.32
	1118.94		450.707						0.58
	597.16								0.797
	2212.67								0.277
	944.362								0.641
	628.64								0.58
	1501.38								0.422
	462.169								0.804
	649.106								0.654
	2867.14								0.191
	634.006								0.748
	753.643								0.408
	532.762								0.601
	590.517								0.523
	3948.57								0.132
	603.086								0.592
	1268.67								0.382
n=54	n=101	n=64	n=86	n=56				n=54	n=101	n=64	n=71	n=56
	DNAJB1-PRKACAfus	PRKAR2A KO	BAP1 KO	BAP1 KO; PRKAR2A KO					DNAJB1-PRKACAfus	PRKAR2A KO	BAP1 KO	BAP1 KO; PRKAR2A KO
	vs Wild type	vs Wild type	vs Wild type	vs Wild type					vs Wild type	vs Wild type	vs Wild type	vs Wild type
	p = 0.3161	p = 0.0015	p < 0.0001	p < 0.0001					p = 0.8818	p = 0.2325	p < 0.0001	p < 0.0001

## Sheet: Figure 2d
cell size
Wild Type	DNAJB1-PRKACAfus	PRKAR2A KO	BAP1 KO	BAP1 KO; PRKAR2A KO
598.6	215.651	261.816	246.649	185.376
578.512	320.248	263.753	89.486	121.671
307.622	151.408	367.381	157.162	175.62
279.5	142.368	216.619	156.2	157.254
390.84	191.116	263.43	174.162	181.359
325.413	343.492	239.54	175.124	139.463
401.171	209.194	194.344	195.651	217.516
308.196	254.713	202.092	136.314	289.83
436.18	266.012	320.894	108.089	210.629
330.005	246.643	223.399	182.501	221.534
428.719	140.754	235.021	176.086	157.828
421.832	225.981	224.367	164.86	141.185
230.142	197.572	227.918	180.576	224.977
292.7	318.311	171.1	263.327	43.044
444.215	275.697	295.39	192.123	56.244
360.996	280.863	306.043	269.101	39.601
407.484	272.146	335.744	187.312	65.427
347.222	265.367	235.343	299.571	50.505
378.214	287.319	207.58	627.687	50.505
371.327	232.115	258.91	226.442	59.114
	153.345	488.329		75.758
	310.886	427.958
		319.33
		253.597
n=20	n=22	n=24	n=20	n=21
	DNAJB1-PRKACAfus	PRKAR2A KO	BAP1 KO	BAP1 KO; PRKAR2A KO
	vs Wild type	vs Wild type	vs Wild type	vs Wild type
	p < 0.0001	p < 0.0001	p < 0.0001	p < 0.0001

## Sheet: Figure 2e
nucleus-to-cytoplasm ratio
Wild Type	DNAJB1-PRKACAfus	PRKAR2A KO	BAP1 KO	BAP1 KO; PRKAR2A KO
0.136146	0.272454	0.390874	0.276985	0.501548
0.1875	0.314516	0.26071	0.67025	0.665097
0.330223	0.422171	0.398066	0.257142	0.568625
0.330594	0.405899	0.315946	0.53388	0.613142
0.201174	0.315876	0.337008	0.500919	0.547467
0.299825	0.267858	0.381402	0.512819	0.539096
0.178826	0.285496	0.372093	0.324588	0.490764
0.216015	0.209126	0.333868	0.630588	0.568316
0.239475	0.292476	0.40845	0.715133	0.588556
0.201739	0.361255	0.362714	0.513181	0.73057
0.196786	0.286699	0.307692	0.457197	0.716362
0.231294	0.261429	0.28489	0.546694	0.71951
0.276807	0.236926	0.424929	0.580819	0.716838
0.301961	0.255577	0.430187	0.362971	0.706672
0.167959	0.262295	0.290711	0.375624	0.683682
0.197138	0.308047	0.244727	0.33373	0.637686
0.233803	0.293001	0.347116	0.404112	0.570177
0.219833	0.21168	0.281207	0.40578	0.670448
0.206373	0.357303	0.373249	0.195707	0.613642
0.316847	0.27121	0.270573	0.441928	0.524275
	0.269471	0.155348		0.537871
	0.24922	0.130394
		0.175373
		0.220831
n=20	n=22	n=24	n=20	n=21
	DNAJB1-PRKACAfus	PRKAR2A KO	BAP1 KO	BAP1 KO; PRKAR2A KO
	vs Wild type	vs Wild type	vs Wild type	vs Wild type
	p = 0.0018	p = 0.00091	p < 0.0001	p < 0.0001

## Sheet: Figure 2f
MKI67+ cells / mm2 (X1000)
Wild Type	DNAJB1-PRKACAfus	PRKAR2A KO	BAP1 KO	BAP1 KO; PRKAR2A KO
0.0828531	0.357841	0.158057	0.599706	0.400195
0.315132	0.142458	0.490962	0.303594	0.813136
0.903149	0.241397	0.180988	0.366992	0.799352
0	0.199687	0.437026	0.350791	0.648198
0.702433	0.80592	0	0.50263	0.322996
0.18296	0.105247	0.28458	1.21452	0.248465
0.211421	0.163452	0.594853	0.0382689	0
0.543084	0.735252	0.270391	0.667874	0.331399
0.185979	0.392963	0.805509		1.07559
0.272161	0.221693			0.232371
0.166061	0.328321			0.180705
0.102597	0.37993
0.542337	0.0421328
0.596835	0.196001
	0.0665682
n=14	n=15	n=9	n=8	n=11

## Sheet: Figure 2g
ATP-based cell growth (% over day1)
		Wild Type					DNAJB1-PRKACAfus							PRKAR2A KO					BAP1 KO							BAP1 KO; PRKAR2A KO
	day 1	100.815	99.185	101.388	98.6121	n=4	96.0066	103.993	102.238	97.7625	101.544	98.4559	n=6	101.303	98.6973	95.8103	104.19	n=4	95.0569	104.943	88.3355	111.664	104.115	95.8849	n=6	101.856	98.1438	114.944	85.0558	n=4
	day 8	414.17	414.453	460.817		n=3	387.812	382.099	407.209	463.103	606.964	617.403	n=6	416.696	529.892	613.431		n=3	213.281	415.717	461.182	598.968	603.473	662.13	n=6	312.683	355.588	667.118	809.867	n=4
	day 15	486.127	434.425	565.978	514.518	n=4	431.918	413.179	547.546	484.436	660.579	607.167	n=6	618.988	653.982	680.191	736.136	n=4	814.865	814.236	894.704	857.411	966.854	978.029	n=6	618.737	643.375	1672.55	1849.21	n=4
							day 15	DNAJB1-PRKACAfus						day 15	PRKAR2A KO				day 15	BAP1 KO						day 15	BAP1 KO; PRKAR2A KO
								vs Wild type							vs Wild type					vs Wild type							vs Wild type
								p = 0.674							p = 0.0035					p < 0.0001							p = 0.079

## Sheet: Figure 2i
Cleaved caspase-3+/DAPI (%)
Wild Type	DNAJB1-PRKACAfus	PRKAR2A KO	BAP1 KO	BAP1 KO; PRKAR2A KO
5.32213	1.23711	3.96825	10.7728	0.607903
2.48756	1.61616	1.68067	4.31655	0.359712
2.72109	3.76471	1.16279	8.14815	0.242131
			4.60251
			4.39673
n=3	n=3	n=3	n=5	n=3
	DNAJB1-PRKACAfus	PRKAR2A KO	BAP1 KO	BAP1 KO; PRKAR2A KO
	vs Wild type	vs Wild type	vs Wild type	vs Wild type
	p = 0.338	p = 0.378	p = 0.164	p = 0.0274
				BAP1 KO
				vs BAP1 KO; PRKAR2A KO
				p=0.013

## Sheet: Figure 3i
	transcript expression fold change over wild type organoids
	WT				DNAJB1-PRKACAfus					BAP1 KO; PRKAR2A KO
SSTR5	1	1	1	1	1	1	1	1	1	11.9334	17.2704	2.40901	40.1664	22.5057
MNX1	1	1	1	1	2.06474	5.16127	1	1.53635	1	157.941	40.8209	15.2571	60.7646	112.529
PDX1	1.68469	0.287523	0.773729	1.25406	1	1	1	0.419024	1	95.3434	23.7657	5.91329	64.8871	58.3129
TGFB2	0.814394	1.1437	1.31444	0.727467	1.07334	19.3938	14.1911	23.6995	6.70975	1.41205	10.2022	59.9476	1.5829	19.9146
REG1A	1	1	1	1	0	3.87095	2.72395	0	0	0.701962	48.6711	207.978	48.4057	91.1482
PAK3	0.307035	0.943221	2.74974	0	20.7829	13.9499	8.0224	8.76314	8.02861	0.314031	1.99006	14.3693	0.153581	6.37653
CPE	2.08492	0	1.91508	0	79.4485	6.9684	3.6777	3.62999	8.58154	2.36935	99.6285	59.6289	11.1241	28.8664
VCAN	0.679655	1.39426	1.37968	0.546398	8.41949	13.6467	15.4775	11.8671	23.7242	28.1841	138.771	95.2967	66.6629	48.5312
TNRC6C	1.05048	0.899932	1.26763	0.781961	2.17569	1.28221	1.55325	1.29103	1.76044	1.22656	2.36643	3.04723	1.75152	1.90622
RPS6KA2	1.80982	0.741307	1.2468	0.20208	30.853	1.81468	4.54922	5.94192	3.02351	1.48084	3.86413	5.08199	3.80217	2.76952
AREG	0.939276	0.801522	1.18354	1.07567	1.40078	10.1374	8.22579	8.70987	8.15782	2.34011	3.66991	11.6095	8.09955	6.0855
ERBB2	0.882247	0.807107	1.56639	0.744255	1.15468	2.25017	2.13912	1.77526	2.4561	4.52722	5.22117	2.71973	4.13236	3.93892

## Sheet: Figure 4d
mean fluorescence intensity (a.u.)
	ALB							KRT19							KRT7							CD44
	Wild Type	DNAJB1-PRKACAfus	PRKAR2A KO	BAP1 KO	BAP1 KO; PRKAR2A KO			Wild Type	DNAJB1-PRKACAfus	PRKAR2A KO	BAP1 KO	BAP1 KO; PRKAR2A KO			Wild Type	DNAJB1-PRKACAfus	PRKAR2A KO	BAP1 KO	BAP1 KO; PRKAR2A KO			Wild Type	DNAJB1-PRKACAfus	PRKAR2A KO	BAP1 KO	BAP1 KO; PRKAR2A KO
	33.295	19.331	15.265	47.114	1.598			3.438	0	2.546	0	0			0	6.241	0.648	0.387	19.287			0.505	0.504	1.4	2.69	6.769
	34.915	17.576	58.366	38.68	0.955			0	4.446	2.156	3.879	0.584			2.497	1.695	4.602	0.433	17.557			0.49	0.425	0.931	0.906	0.982
	39.675	23.18	16.864	42.815	1.474			0	6.317	0	1.995	3.018			2.439	3.76	2.091	0.966	20.648			0.052	0.916	0	2.016	6.34
	26.8	30.891	45.144	28.053	1.262			2.065	2.001	0	6.222	3.243			2.112	5.925	3.837	31.143	14.596			0.801	1.799	1.12	2.423	4.943
	31.477	14.899	45.462	47.589	1.261			0	0	1.348	0	1.009			2.469	4.531	1.363	4.767	21.512			0	0.216	2.313	3.05	4.368
	31.538	29.453	44.741	47.128	1.126			0	6.95	6.364	0	0			0.854	0.655	4.269	1.144	18.46			0.024	1.717	1.355	1.923	3.391
	31.224	16.325	47.602	49.097	0.536			0	0	0	2.517	1.188			1.44	2.846	10.613	6.626	24.825			0.571	0.233	1.21	2.987	1.108
	31.999	14.433	51.56	10.503	1.004			0	6.256	3.773	0	1.516			5.006	4.004	7.815	1.247	13.398			0.515	0	0.689	0.375	3.257
	50.784	25.63	29.899	27.652	1.198			2.482	7.25	0	0	0			2.643	1.792	7.681	2.63	24.15			0.321	1.694	0.412	2.532	2.91
	20.818	21.329	59.956	33.877	1.573			0	5.64	0	3.489	0			1.865	0	0	0	26.731			0.071	0.977	1.913	4.68	6.919
	50.536	35.126	24.518	48.627	1.745			0	0	2.074	4.451	0			1.422	0.207	1.718	7.188	25.562			0.234	2.592	2.661	3.869	4.178
	43.698	34.477	37.129	28.232	2.502			1.077	0	0	5.606	0			1.069	1.248	0.541	9.733	22.56			0.248	3.018	0	1.917	2.624
	35.136	18.592	36.007	30.159	2.655			0	2.651	6.171	5.726	0			1.458	3.77	3.383		16.673			0.131	0.879	0.801	3.939	2.268
	26.225	36.238	54.577	42.423	1.727			0	3.12	7.404	0	5.064			0.925	0.807	4.881		29.768			0.035	2.38	1.393	2.982	5.581
	32.578	36.179	52.832	26.214	3.485			0	1.802	4.584	0	2.029			0.836	2.157	2.905		27.825			0.511	2.28	2.289	2.323	1.374
	50.413	35.252	18.49	30.599	2.161			0	0	5.32	0	7.194			1.891	1.603	4.088		21.267			0.024	2.24	2.722	3.456	3.213
	31.707	20.194	35.219	37.943	2.128			4.016	5.84	2.27	0	0			1.462	5.198	1.277		18.804			0.214	0.423	2.435	2.974	3.741
	21.66	21.139	27.987	0.972	0.965			0	8.604	5.803	0	3.359			1.243	3.529	0		15.818			0.223	0.368	1.609	0.353	4.347
	48.495	18.902	23.032	26.667	1.764			0.2	0	0	9.792	2.583			0.965	0	0.265		21.373			0.042	0	1.555	-0.017	8.478
	24.776	30.263	38.711	-0.077	1.664			0.2	2.911	2.329	0	0			1.949	4.376	5.343		22.62			0.259	1.34	0.546	0.244	5.712
	31.999	21.203	40.395	53.425	1.223			0	1.026	6.757	0	3.11			0	5.507	3.895		20.585			0.404	0.371	0.495	4.399	6.697
	39.739		28.813	3.35	1.557			0	0	3.928	0	5.196			1.529	5.194			14.319			0.543			3.773	4.853
	27.52		30.428	40.297	1.076			0	0	2.602	0					3.064			13.017			0			0.541	5.157
	43.047		45.776	38.957	1.23			0.3	0	0	0								21.946			0.475			1.251	3.762
	36.4		34.893	35.219	1.022			0	0		4.744								11.494			0.097			1.804	3.484
	33.615		25.888					0.3	7.424										21.836			0.12				6.08
	34.386		23.508					2.172	4.996										17.619
			35.175					0.2	7.016										18.145
			25.97					0.1	6.505										17.537
			22.792					0.3	9.708										23.817
								0.1	6.149										22.785
								0	6.191										16.109
									0										18.163
									0										15.042
									0										29.093
																			18.757
		DNAJB1-PRKACAfus	PRKAR2A KO	BAP1 KO	BAP1 KO; PRKAR2A KO				DNAJB1-PRKACAfus	PRKAR2A KO	BAP1 KO	BAP1 KO; PRKAR2A KO				DNAJB1-PRKACAfus	PRKAR2A KO	BAP1 KO	BAP1 KO; PRKAR2A KO				DNAJB1-PRKACAfus	PRKAR2A KO	BAP1 KO	BAP1 KO; PRKAR2A KO
		vs Wild type	vs Wild type	vs Wild type	vs Wild type				vs Wild type	vs Wild type	vs Wild type	vs Wild type				vs Wild type	vs Wild type	vs Wild type	vs Wild type				vs Wild type	vs Wild type	vs Wild type	vs Wild type
		p <0.0001	p = 0.749	p = 0.488	p <0.0001				p <0.0001	p <0.0001	p = 0.011	p = 0.006				p =0.008	p =0.0098	p = 0.043	p <0.0001				p <0.0001	p <0.0001	p <0.0001	p <0.0001

[truncated: 15 more sheets: Figure 5d, Figure 5i, Figure 6c, Figure 6f-h, Figure 7c, Figure 7d, Sup Fig. 2b,c, Sup Fig.4 a,b, Sup Fig. 4c, Sup Fig. 5f, Sup Fig. 6a, Sup Fig. 8b, Sup Fig. 9c, Sup Fig. 10a,c, Sup Fig. 10b]
